# Supplementary material for: Comparison and Assessment of Different Interatomic Potentials for Simulation of Silicon Carbide
Source: Materials (Basel). 2023 Dec 27;17(1):150. doi: 10.3390/ma17010150 (PMC10779864; doi:10.3390/ma17010150)
Supplement: Supplementary file 1 [file materials-17-00150-s001.zip]

Archive with 27 entries (27 files):
- 3C_05.lmp
- 3C_SiC.bin.6000000
- 3C_vashishta.lmp
- band.conf
- compliance.py
- data.pos
- displace.mod
- final_structure
- get.sh
- gw_3C_6.lmp
- in.defect
- in.elastic
- in.gsfe
- in.neb
- in.phonon
- in.surface
- in.thermal
- init.mod
- map.in
- potential.mod
- readme.txt
- runlmp.bat
- SiC.gw
- SiC.vashishta
- SiC_Erhart-Albe.tersoff
- SiC4096.data
- Table of contents.pdf
