# Supplementary material for: Comparison and Assessment of Different Interatomic Potentials for Simulation of Silicon Carbide
Source: Materials (Basel). 2023 Dec 27;17(1):150. doi: 10.3390/ma17010150 (PMC10779864; doi:10.3390/ma17010150)
Supplement: Supplementary file 1 [file materials-17-00150-s001.zip › 3C_05.lmp]

 # CSi with zincblende structure oriented X=[100] Y=[010] Z=[001].
 
      128000  atoms
           2  atom types
 
      0.000000000000      87.180000000000  xlo xhi
      0.000000000000      87.180000000000  ylo yhi
      0.000000000000     174.360000000000  zlo zhi
 
Masses
 
            1   12.01100000             # C
            2   28.08500000             # Si
 
Atoms # atomic
 
         1    1        0.000000000000       0.000000000000       0.000000000000
         2    1        2.179500000000       2.179500000000       0.000000000000
         3    1        0.000000000000       2.179500000000       2.179500000000
         4    1        2.179500000000       0.000000000000       2.179500000000
         5    2        1.089750000000       1.089750000000       1.089750000000
         6    2        3.269250000000       3.269250000000       1.089750000000
         7    2        3.269250000000       1.089750000000       3.269250000000
         8    2        1.089750000000       3.269250000000       3.269250000000
         9    1        4.359000000000       0.000000000000       0.000000000000
        10    1        6.538500000000       2.179500000000       0.000000000000
        11    1        4.359000000000       2.179500000000       2.179500000000
        12    1        6.538500000000       0.000000000000       2.179500000000
        13    2        5.448750000000       1.089750000000       1.089750000000
        14    2        7.628250000000       3.269250000000       1.089750000000
        15    2        7.628250000000       1.089750000000       3.269250000000
        16    2        5.448750000000       3.269250000000       3.269250000000
        17    1        8.718000000000       0.000000000000       0.000000000000
        18    1       10.897500000000       2.179500000000       0.000000000000
        19    1        8.718000000000       2.179500000000       2.179500000000
        20    1       10.897500000000       0.000000000000       2.179500000000
        21    2        9.807750000000       1.089750000000       1.089750000000
        22    2       11.987250000000       3.269250000000       1.089750000000
        23    2       11.987250000000       1.089750000000       3.269250000000
        24    2        9.807750000000       3.269250000000       3.269250000000
        25    1       13.077000000000       0.000000000000       0.000000000000
        26    1       15.256500000000       2.179500000000       0.000000000000
        27    1       13.077000000000       2.179500000000       2.179500000000
        28    1       15.256500000000       0.000000000000       2.179500000000
        29    2       14.166750000000       1.089750000000       1.089750000000
        30    2       16.346250000000       3.269250000000       1.089750000000
        31    2       16.346250000000       1.089750000000       3.269250000000
        32    2       14.166750000000       3.269250000000       3.269250000000
        33    1       17.436000000000       0.000000000000       0.000000000000
        34    1       19.615500000000       2.179500000000       0.000000000000
        35    1       17.436000000000       2.179500000000       2.179500000000
        36    1       19.615500000000       0.000000000000       2.179500000000
        37    2       18.525750000000       1.089750000000       1.089750000000
        38    2       20.705250000000       3.269250000000       1.089750000000
        39    2       20.705250000000       1.089750000000       3.269250000000
        40    2       18.525750000000       3.269250000000       3.269250000000
        41    1       21.795000000000       0.000000000000       0.000000000000
        42    1       23.974500000000       2.179500000000       0.000000000000
        43    1       21.795000000000       2.179500000000       2.179500000000
        44    1       23.974500000000       0.000000000000       2.179500000000
        45    2       22.884750000000       1.089750000000       1.089750000000
        46    2       25.064250000000       3.269250000000       1.089750000000
        47    2       25.064250000000       1.089750000000       3.269250000000
        48    2       22.884750000000       3.269250000000       3.269250000000
        49    1       26.154000000000       0.000000000000       0.000000000000
        50    1       28.333500000000       2.179500000000       0.000000000000
        51    1       26.154000000000       2.179500000000       2.179500000000
        52    1       28.333500000000       0.000000000000       2.179500000000
        53    2       27.243750000000       1.089750000000       1.089750000000
        54    2       29.423250000000       3.269250000000       1.089750000000
        55    2       29.423250000000       1.089750000000       3.269250000000
        56    2       27.243750000000       3.269250000000       3.269250000000
        57    1       30.513000000000       0.000000000000       0.000000000000
        58    1       32.692500000000       2.179500000000       0.000000000000
        59    1       30.513000000000       2.179500000000       2.179500000000
        60    1       32.692500000000       0.000000000000       2.179500000000
        61    2       31.602750000000       1.089750000000       1.089750000000
        62    2       33.782250000000       3.269250000000       1.089750000000
        63    2       33.782250000000       1.089750000000       3.269250000000
        64    2       31.602750000000       3.269250000000       3.269250000000
        65    1       34.872000000000       0.000000000000       0.000000000000
        66    1       37.051500000000       2.179500000000       0.000000000000
        67    1       34.872000000000       2.179500000000       2.179500000000
        68    1       37.051500000000       0.000000000000       2.179500000000
        69    2       35.961750000000       1.089750000000       1.089750000000
        70    2       38.141250000000       3.269250000000       1.089750000000
        71    2       38.141250000000       1.089750000000       3.269250000000
        72    2       35.961750000000       3.269250000000       3.269250000000
        73    1       39.231000000000       0.000000000000       0.000000000000
        74    1       41.410500000000       2.179500000000       0.000000000000
        75    1       39.231000000000       2.179500000000       2.179500000000
        76    1       41.410500000000       0.000000000000       2.179500000000
        77    2       40.320750000000       1.089750000000       1.089750000000
        78    2       42.500250000000       3.269250000000       1.089750000000
        79    2       42.500250000000       1.089750000000       3.269250000000
        80    2       40.320750000000       3.269250000000       3.269250000000
        81    1       43.590000000000       0.000000000000       0.000000000000
        82    1       45.769500000000       2.179500000000       0.000000000000
        83    1       43.590000000000       2.179500000000       2.179500000000
        84    1       45.769500000000       0.000000000000       2.179500000000
        85    2       44.679750000000       1.089750000000       1.089750000000
        86    2       46.859250000000       3.269250000000       1.089750000000
        87    2       46.859250000000       1.089750000000       3.269250000000
        88    2       44.679750000000       3.269250000000       3.269250000000
        89    1       47.949000000000       0.000000000000       0.000000000000
        90    1       50.128500000000       2.179500000000       0.000000000000
        91    1       47.949000000000       2.179500000000       2.179500000000
        92    1       50.128500000000       0.000000000000       2.179500000000
        93    2       49.038750000000       1.089750000000       1.089750000000
        94    2       51.218250000000       3.269250000000       1.089750000000
        95    2       51.218250000000       1.089750000000       3.269250000000
        96    2       49.038750000000       3.269250000000       3.269250000000
        97    1       52.308000000000       0.000000000000       0.000000000000
        98    1       54.487500000000       2.179500000000       0.000000000000
        99    1       52.308000000000       2.179500000000       2.179500000000
       100    1       54.487500000000       0.000000000000       2.179500000000
       101    2       53.397750000000       1.089750000000       1.089750000000
       102    2       55.577250000000       3.269250000000       1.089750000000
       103    2       55.577250000000       1.089750000000       3.269250000000
       104    2       53.397750000000       3.269250000000       3.269250000000
       105    1       56.667000000000       0.000000000000       0.000000000000
       106    1       58.846500000000       2.179500000000       0.000000000000
       107    1       56.667000000000       2.179500000000       2.179500000000
       108    1       58.846500000000       0.000000000000       2.179500000000
       109    2       57.756750000000       1.089750000000       1.089750000000
       110    2       59.936250000000       3.269250000000       1.089750000000
       111    2       59.936250000000       1.089750000000       3.269250000000
       112    2       57.756750000000       3.269250000000       3.269250000000
       113    1       61.026000000000       0.000000000000       0.000000000000
       114    1       63.205500000000       2.179500000000       0.000000000000
       115    1       61.026000000000       2.179500000000       2.179500000000
       116    1       63.205500000000       0.000000000000       2.179500000000
       117    2       62.115750000000       1.089750000000       1.089750000000
       118    2       64.295250000000       3.269250000000       1.089750000000
       119    2       64.295250000000       1.089750000000       3.269250000000
       120    2       62.115750000000       3.269250000000       3.269250000000
       121    1       65.385000000000       0.000000000000       0.000000000000
       122    1       67.564500000000       2.179500000000       0.000000000000
       123    1       65.385000000000       2.179500000000       2.179500000000
       124    1       67.564500000000       0.000000000000       2.179500000000
       125    2       66.474750000000       1.089750000000       1.089750000000
       126    2       68.654250000000       3.269250000000       1.089750000000
       127    2       68.654250000000       1.089750000000       3.269250000000
       128    2       66.474750000000       3.269250000000       3.269250000000
       129    1       69.744000000000       0.000000000000       0.000000000000
       130    1       71.923500000000       2.179500000000       0.000000000000
       131    1       69.744000000000       2.179500000000       2.179500000000
       132    1       71.923500000000       0.000000000000       2.179500000000
       133    2       70.833750000000       1.089750000000       1.089750000000
       134    2       73.013250000000       3.269250000000       1.089750000000
       135    2       73.013250000000       1.089750000000       3.269250000000
       136    2       70.833750000000       3.269250000000       3.269250000000
       137    1       74.103000000000       0.000000000000       0.000000000000
       138    1       76.282500000000       2.179500000000       0.000000000000
       139    1       74.103000000000       2.179500000000       2.179500000000
       140    1       76.282500000000       0.000000000000       2.179500000000
       141    2       75.192750000000       1.089750000000       1.089750000000
       142    2       77.372250000000       3.269250000000       1.089750000000
       143    2       77.372250000000       1.089750000000       3.269250000000
       144    2       75.192750000000       3.269250000000       3.269250000000
       145    1       78.462000000000       0.000000000000       0.000000000000
       146    1       80.641500000000       2.179500000000       0.000000000000
       147    1       78.462000000000       2.179500000000       2.179500000000
       148    1       80.641500000000       0.000000000000       2.179500000000
       149    2       79.551750000000       1.089750000000       1.089750000000
       150    2       81.731250000000       3.269250000000       1.089750000000
       151    2       81.731250000000       1.089750000000       3.269250000000
       152    2       79.551750000000       3.269250000000       3.269250000000
       153    1       82.821000000000       0.000000000000       0.000000000000
       154    1       85.000500000000       2.179500000000       0.000000000000
       155    1       82.821000000000       2.179500000000       2.179500000000
       156    1       85.000500000000       0.000000000000       2.179500000000
       157    2       83.910750000000       1.089750000000       1.089750000000
       158    2       86.090250000000       3.269250000000       1.089750000000
       159    2       86.090250000000       1.089750000000       3.269250000000
       160    2       83.910750000000       3.269250000000       3.269250000000
       161    1        0.000000000000       4.359000000000       0.000000000000
       162    1        2.179500000000       6.538500000000       0.000000000000
       163    1        0.000000000000       6.538500000000       2.179500000000
       164    1        2.179500000000       4.359000000000       2.179500000000
       165    2        1.089750000000       5.448750000000       1.089750000000
       166    2        3.269250000000       7.628250000000       1.089750000000
       167    2        3.269250000000       5.448750000000       3.269250000000
       168    2        1.089750000000       7.628250000000       3.269250000000
       169    1        4.359000000000       4.359000000000       0.000000000000
       170    1        6.538500000000       6.538500000000       0.000000000000
       171    1        4.359000000000       6.538500000000       2.179500000000
       172    1        6.538500000000       4.359000000000       2.179500000000
       173    2        5.448750000000       5.448750000000       1.089750000000
       174    2        7.628250000000       7.628250000000       1.089750000000
       175    2        7.628250000000       5.448750000000       3.269250000000
       176    2        5.448750000000       7.628250000000       3.269250000000
       177    1        8.718000000000       4.359000000000       0.000000000000
       178    1       10.897500000000       6.538500000000       0.000000000000
       179    1        8.718000000000       6.538500000000       2.179500000000
       180    1       10.897500000000       4.359000000000       2.179500000000
       181    2        9.807750000000       5.448750000000       1.089750000000
       182    2       11.987250000000       7.628250000000       1.089750000000
       183    2       11.987250000000       5.448750000000       3.269250000000
       184    2        9.807750000000       7.628250000000       3.269250000000
       185    1       13.077000000000       4.359000000000       0.000000000000
       186    1       15.256500000000       6.538500000000       0.000000000000
       187    1       13.077000000000       6.538500000000       2.179500000000
       188    1       15.256500000000       4.359000000000       2.179500000000
       189    2       14.166750000000       5.448750000000       1.089750000000
       190    2       16.346250000000       7.628250000000       1.089750000000
       191    2       16.346250000000       5.448750000000       3.269250000000
       192    2       14.166750000000       7.628250000000       3.269250000000
       193    1       17.436000000000       4.359000000000       0.000000000000
       194    1       19.615500000000       6.538500000000       0.000000000000
       195    1       17.436000000000       6.538500000000       2.179500000000
       196    1       19.615500000000       4.359000000000       2.179500000000
       197    2       18.525750000000       5.448750000000       1.089750000000
       198    2       20.705250000000       7.628250000000       1.089750000000
       199    2       20.705250000000       5.448750000000       3.269250000000
       200    2       18.525750000000       7.628250000000       3.269250000000
       201    1       21.795000000000       4.359000000000       0.000000000000
       202    1       23.974500000000       6.538500000000       0.000000000000
       203    1       21.795000000000       6.538500000000       2.179500000000
       204    1       23.974500000000       4.359000000000       2.179500000000
       205    2       22.884750000000       5.448750000000       1.089750000000
       206    2       25.064250000000       7.628250000000       1.089750000000
       207    2       25.064250000000       5.448750000000       3.269250000000
       208    2       22.884750000000       7.628250000000       3.269250000000
       209    1       26.154000000000       4.359000000000       0.000000000000
       210    1       28.333500000000       6.538500000000       0.000000000000
       211    1       26.154000000000       6.538500000000       2.179500000000
       212    1       28.333500000000       4.359000000000       2.179500000000
       213    2       27.243750000000       5.448750000000       1.089750000000
       214    2       29.423250000000       7.628250000000       1.089750000000
       215    2       29.423250000000       5.448750000000       3.269250000000
       216    2       27.243750000000       7.628250000000       3.269250000000
       217    1       30.513000000000       4.359000000000       0.000000000000
       218    1       32.692500000000       6.538500000000       0.000000000000
       219    1       30.513000000000       6.538500000000       2.179500000000
       220    1       32.692500000000       4.359000000000       2.179500000000
       221    2       31.602750000000       5.448750000000       1.089750000000
       222    2       33.782250000000       7.628250000000       1.089750000000
       223    2       33.782250000000       5.448750000000       3.269250000000
       224    2       31.602750000000       7.628250000000       3.269250000000
       225    1       34.872000000000       4.359000000000       0.000000000000
       226    1       37.051500000000       6.538500000000       0.000000000000
       227    1       34.872000000000       6.538500000000       2.179500000000
       228    1       37.051500000000       4.359000000000       2.179500000000
       229    2       35.961750000000       5.448750000000       1.089750000000
       230    2       38.141250000000       7.628250000000       1.089750000000
       231    2       38.141250000000       5.448750000000       3.269250000000
       232    2       35.961750000000       7.628250000000       3.269250000000
       233    1       39.231000000000       4.359000000000       0.000000000000
       234    1       41.410500000000       6.538500000000       0.000000000000
       235    1       39.231000000000       6.538500000000       2.179500000000
       236    1       41.410500000000       4.359000000000       2.179500000000
       237    2       40.320750000000       5.448750000000       1.089750000000
       238    2       42.500250000000       7.628250000000       1.089750000000
       239    2       42.500250000000       5.448750000000       3.269250000000
       240    2       40.320750000000       7.628250000000       3.269250000000
       241    1       43.590000000000       4.359000000000       0.000000000000
       242    1       45.769500000000       6.538500000000       0.000000000000
       243    1       43.590000000000       6.538500000000       2.179500000000
       244    1       45.769500000000       4.359000000000       2.179500000000
       245    2       44.679750000000       5.448750000000       1.089750000000
       246    2       46.859250000000       7.628250000000       1.089750000000
       247    2       46.859250000000       5.448750000000       3.269250000000
       248    2       44.679750000000       7.628250000000       3.269250000000
       249    1       47.949000000000       4.359000000000       0.000000000000
       250    1       50.128500000000       6.538500000000       0.000000000000
       251    1       47.949000000000       6.538500000000       2.179500000000
       252    1       50.128500000000       4.359000000000       2.179500000000
       253    2       49.038750000000       5.448750000000       1.089750000000
       254    2       51.218250000000       7.628250000000       1.089750000000
       255    2       51.218250000000       5.448750000000       3.269250000000
       256    2       49.038750000000       7.628250000000       3.269250000000
       257    1       52.308000000000       4.359000000000       0.000000000000
       258    1       54.487500000000       6.538500000000       0.000000000000
       259    1       52.308000000000       6.538500000000       2.179500000000
       260    1       54.487500000000       4.359000000000       2.179500000000
       261    2       53.397750000000       5.448750000000       1.089750000000
       262    2       55.577250000000       7.628250000000       1.089750000000
       263    2       55.577250000000       5.448750000000       3.269250000000
       264    2       53.397750000000       7.628250000000       3.269250000000
       265    1       56.667000000000       4.359000000000       0.000000000000
       266    1       58.846500000000       6.538500000000       0.000000000000
       267    1       56.667000000000       6.538500000000       2.179500000000
       268    1       58.846500000000       4.359000000000       2.179500000000
       269    2       57.756750000000       5.448750000000       1.089750000000
       270    2       59.936250000000       7.628250000000       1.089750000000
       271    2       59.936250000000       5.448750000000       3.269250000000
       272    2       57.756750000000       7.628250000000       3.269250000000
       273    1       61.026000000000       4.359000000000       0.000000000000
       274    1       63.205500000000       6.538500000000       0.000000000000
       275    1       61.026000000000       6.538500000000       2.179500000000
       276    1       63.205500000000       4.359000000000       2.179500000000
       277    2       62.115750000000       5.448750000000       1.089750000000
       278    2       64.295250000000       7.628250000000       1.089750000000
       279    2       64.295250000000       5.448750000000       3.269250000000
       280    2       62.115750000000       7.628250000000       3.269250000000
       281    1       65.385000000000       4.359000000000       0.000000000000
       282    1       67.564500000000       6.538500000000       0.000000000000
       283    1       65.385000000000       6.538500000000       2.179500000000
       284    1       67.564500000000       4.359000000000       2.179500000000
       285    2       66.474750000000       5.448750000000       1.089750000000
       286    2       68.654250000000       7.628250000000       1.089750000000
       287    2       68.654250000000       5.448750000000       3.269250000000
       288    2       66.474750000000       7.628250000000       3.269250000000
       289    1       69.744000000000       4.359000000000       0.000000000000
       290    1       71.923500000000       6.538500000000       0.000000000000
       291    1       69.744000000000       6.538500000000       2.179500000000
       292    1       71.923500000000       4.359000000000       2.179500000000
       293    2       70.833750000000       5.448750000000       1.089750000000
       294    2       73.013250000000       7.628250000000       1.089750000000
       295    2       73.013250000000       5.448750000000       3.269250000000
       296    2       70.833750000000       7.628250000000       3.269250000000
       297    1       74.103000000000       4.359000000000       0.000000000000
       298    1       76.282500000000       6.538500000000       0.000000000000
       299    1       74.103000000000       6.538500000000       2.179500000000
       300    1       76.282500000000       4.359000000000       2.179500000000
       301    2       75.192750000000       5.448750000000       1.089750000000
       302    2       77.372250000000       7.628250000000       1.089750000000
       303    2       77.372250000000       5.448750000000       3.269250000000
       304    2       75.192750000000       7.628250000000       3.269250000000
       305    1       78.462000000000       4.359000000000       0.000000000000
       306    1       80.641500000000       6.538500000000       0.000000000000
       307    1       78.462000000000       6.538500000000       2.179500000000
       308    1       80.641500000000       4.359000000000       2.179500000000
       309    2       79.551750000000       5.448750000000       1.089750000000
       310    2       81.731250000000       7.628250000000       1.089750000000
       311    2       81.731250000000       5.448750000000       3.269250000000
       312    2       79.551750000000       7.628250000000       3.269250000000
       313    1       82.821000000000       4.359000000000       0.000000000000
       314    1       85.000500000000       6.538500000000       0.000000000000
       315    1       82.821000000000       6.538500000000       2.179500000000
       316    1       85.000500000000       4.359000000000       2.179500000000
       317    2       83.910750000000       5.448750000000       1.089750000000
       318    2       86.090250000000       7.628250000000       1.089750000000
       319    2       86.090250000000       5.448750000000       3.269250000000
       320    2       83.910750000000       7.628250000000       3.269250000000
       321    1        0.000000000000       8.718000000000       0.000000000000
       322    1        2.179500000000      10.897500000000       0.000000000000
       323    1        0.000000000000      10.897500000000       2.179500000000
       324    1        2.179500000000       8.718000000000       2.179500000000
       325    2        1.089750000000       9.807750000000       1.089750000000
       326    2        3.269250000000      11.987250000000       1.089750000000
       327    2        3.269250000000       9.807750000000       3.269250000000
       328    2        1.089750000000      11.987250000000       3.269250000000
       329    1        4.359000000000       8.718000000000       0.000000000000
       330    1        6.538500000000      10.897500000000       0.000000000000
       331    1        4.359000000000      10.897500000000       2.179500000000
       332    1        6.538500000000       8.718000000000       2.179500000000
       333    2        5.448750000000       9.807750000000       1.089750000000
       334    2        7.628250000000      11.987250000000       1.089750000000
       335    2        7.628250000000       9.807750000000       3.269250000000
       336    2        5.448750000000      11.987250000000       3.269250000000
       337    1        8.718000000000       8.718000000000       0.000000000000
       338    1       10.897500000000      10.897500000000       0.000000000000
       339    1        8.718000000000      10.897500000000       2.179500000000
       340    1       10.897500000000       8.718000000000       2.179500000000
       341    2        9.807750000000       9.807750000000       1.089750000000
       342    2       11.987250000000      11.987250000000       1.089750000000
       343    2       11.987250000000       9.807750000000       3.269250000000
       344    2        9.807750000000      11.987250000000       3.269250000000
       345    1       13.077000000000       8.718000000000       0.000000000000
       346    1       15.256500000000      10.897500000000       0.000000000000
       347    1       13.077000000000      10.897500000000       2.179500000000
       348    1       15.256500000000       8.718000000000       2.179500000000
       349    2       14.166750000000       9.807750000000       1.089750000000
       350    2       16.346250000000      11.987250000000       1.089750000000
       351    2       16.346250000000       9.807750000000       3.269250000000
       352    2       14.166750000000      11.987250000000       3.269250000000
       353    1       17.436000000000       8.718000000000       0.000000000000
       354    1       19.615500000000      10.897500000000       0.000000000000
       355    1       17.436000000000      10.897500000000       2.179500000000
       356    1       19.615500000000       8.718000000000       2.179500000000
       357    2       18.525750000000       9.807750000000       1.089750000000
       358    2       20.705250000000      11.987250000000       1.089750000000
       359    2       20.705250000000       9.807750000000       3.269250000000
       360    2       18.525750000000      11.987250000000       3.269250000000
       361    1       21.795000000000       8.718000000000       0.000000000000
       362    1       23.974500000000      10.897500000000       0.000000000000
       363    1       21.795000000000      10.897500000000       2.179500000000
       364    1       23.974500000000       8.718000000000       2.179500000000
       365    2       22.884750000000       9.807750000000       1.089750000000
       366    2       25.064250000000      11.987250000000       1.089750000000
       367    2       25.064250000000       9.807750000000       3.269250000000
       368    2       22.884750000000      11.987250000000       3.269250000000
       369    1       26.154000000000       8.718000000000       0.000000000000
       370    1       28.333500000000      10.897500000000       0.000000000000
       371    1       26.154000000000      10.897500000000       2.179500000000
       372    1       28.333500000000       8.718000000000       2.179500000000
       373    2       27.243750000000       9.807750000000       1.089750000000
       374    2       29.423250000000      11.987250000000       1.089750000000
       375    2       29.423250000000       9.807750000000       3.269250000000
       376    2       27.243750000000      11.987250000000       3.269250000000
       377    1       30.513000000000       8.718000000000       0.000000000000
       378    1       32.692500000000      10.897500000000       0.000000000000
       379    1       30.513000000000      10.897500000000       2.179500000000
       380    1       32.692500000000       8.718000000000       2.179500000000
       381    2       31.602750000000       9.807750000000       1.089750000000
       382    2       33.782250000000      11.987250000000       1.089750000000
       383    2       33.782250000000       9.807750000000       3.269250000000
       384    2       31.602750000000      11.987250000000       3.269250000000
       385    1       34.872000000000       8.718000000000       0.000000000000
       386    1       37.051500000000      10.897500000000       0.000000000000
       387    1       34.872000000000      10.897500000000       2.179500000000
       388    1       37.051500000000       8.718000000000       2.179500000000
       389    2       35.961750000000       9.807750000000       1.089750000000
       390    2       38.141250000000      11.987250000000       1.089750000000
       391    2       38.141250000000       9.807750000000       3.269250000000
       392    2       35.961750000000      11.987250000000       3.269250000000
       393    1       39.231000000000       8.718000000000       0.000000000000
       394    1       41.410500000000      10.897500000000       0.000000000000
       395    1       39.231000000000      10.897500000000       2.179500000000
       396    1       41.410500000000       8.718000000000       2.179500000000
       397    2       40.320750000000       9.807750000000       1.089750000000
       398    2       42.500250000000      11.987250000000       1.089750000000
       399    2       42.500250000000       9.807750000000       3.269250000000
       400    2       40.320750000000      11.987250000000       3.269250000000
       401    1       43.590000000000       8.718000000000       0.000000000000
       402    1       45.769500000000      10.897500000000       0.000000000000
       403    1       43.590000000000      10.897500000000       2.179500000000
       404    1       45.769500000000       8.718000000000       2.179500000000
       405    2       44.679750000000       9.807750000000       1.089750000000
       406    2       46.859250000000      11.987250000000       1.089750000000
       407    2       46.859250000000       9.807750000000       3.269250000000
       408    2       44.679750000000      11.987250000000       3.269250000000
       409    1       47.949000000000       8.718000000000       0.000000000000
       410    1       50.128500000000      10.897500000000       0.000000000000
       411    1       47.949000000000      10.897500000000       2.179500000000
       412    1       50.128500000000       8.718000000000       2.179500000000
       413    2       49.038750000000       9.807750000000       1.089750000000
       414    2       51.218250000000      11.987250000000       1.089750000000
       415    2       51.218250000000       9.807750000000       3.269250000000
       416    2       49.038750000000      11.987250000000       3.269250000000
       417    1       52.308000000000       8.718000000000       0.000000000000
       418    1       54.487500000000      10.897500000000       0.000000000000
       419    1       52.308000000000      10.897500000000       2.179500000000
       420    1       54.487500000000       8.718000000000       2.179500000000
       421    2       53.397750000000       9.807750000000       1.089750000000
       422    2       55.577250000000      11.987250000000       1.089750000000
       423    2       55.577250000000       9.807750000000       3.269250000000
       424    2       53.397750000000      11.987250000000       3.269250000000
       425    1       56.667000000000       8.718000000000       0.000000000000
       426    1       58.846500000000      10.897500000000       0.000000000000
       427    1       56.667000000000      10.897500000000       2.179500000000
       428    1       58.846500000000       8.718000000000       2.179500000000
       429    2       57.756750000000       9.807750000000       1.089750000000
       430    2       59.936250000000      11.987250000000       1.089750000000
       431    2       59.936250000000       9.807750000000       3.269250000000
       432    2       57.756750000000      11.987250000000       3.269250000000
       433    1       61.026000000000       8.718000000000       0.000000000000
       434    1       63.205500000000      10.897500000000       0.000000000000
       435    1       61.026000000000      10.897500000000       2.179500000000
       436    1       63.205500000000       8.718000000000       2.179500000000
       437    2       62.115750000000       9.807750000000       1.089750000000
       438    2       64.295250000000      11.987250000000       1.089750000000
       439    2       64.295250000000       9.807750000000       3.269250000000
       440    2       62.115750000000      11.987250000000       3.269250000000
       441    1       65.385000000000       8.718000000000       0.000000000000
       442    1       67.564500000000      10.897500000000       0.000000000000
       443    1       65.385000000000      10.897500000000       2.179500000000
       444    1       67.564500000000       8.718000000000       2.179500000000
       445    2       66.474750000000       9.807750000000       1.089750000000
       446    2       68.654250000000      11.987250000000       1.089750000000
       447    2       68.654250000000       9.807750000000       3.269250000000
       448    2       66.474750000000      11.987250000000       3.269250000000
       449    1       69.744000000000       8.718000000000       0.000000000000
       450    1       71.923500000000      10.897500000000       0.000000000000
       451    1       69.744000000000      10.897500000000       2.179500000000
       452    1       71.923500000000       8.718000000000       2.179500000000
       453    2       70.833750000000       9.807750000000       1.089750000000
       454    2       73.013250000000      11.987250000000       1.089750000000
       455    2       73.013250000000       9.807750000000       3.269250000000
       456    2       70.833750000000      11.987250000000       3.269250000000
       457    1       74.103000000000       8.718000000000       0.000000000000
       458    1       76.282500000000      10.897500000000       0.000000000000
       459    1       74.103000000000      10.897500000000       2.179500000000
       460    1       76.282500000000       8.718000000000       2.179500000000
       461    2       75.192750000000       9.807750000000       1.089750000000
       462    2       77.372250000000      11.987250000000       1.089750000000
       463    2       77.372250000000       9.807750000000       3.269250000000
       464    2       75.192750000000      11.987250000000       3.269250000000
       465    1       78.462000000000       8.718000000000       0.000000000000
       466    1       80.641500000000      10.897500000000       0.000000000000
       467    1       78.462000000000      10.897500000000       2.179500000000
       468    1       80.641500000000       8.718000000000       2.179500000000
       469    2       79.551750000000       9.807750000000       1.089750000000
       470    2       81.731250000000      11.987250000000       1.089750000000
       471    2       81.731250000000       9.807750000000       3.269250000000
       472    2       79.551750000000      11.987250000000       3.269250000000
       473    1       82.821000000000       8.718000000000       0.000000000000
       474    1       85.000500000000      10.897500000000       0.000000000000
       475    1       82.821000000000      10.897500000000       2.179500000000
       476    1       85.000500000000       8.718000000000       2.179500000000
       477    2       83.910750000000       9.807750000000       1.089750000000
       478    2       86.090250000000      11.987250000000       1.089750000000
       479    2       86.090250000000       9.807750000000       3.269250000000
       480    2       83.910750000000      11.987250000000       3.269250000000
       481    1        0.000000000000      13.077000000000       0.000000000000
       482    1        2.179500000000      15.256500000000       0.000000000000
       483    1        0.000000000000      15.256500000000       2.179500000000
       484    1        2.179500000000      13.077000000000       2.179500000000
       485    2        1.089750000000      14.166750000000       1.089750000000
       486    2        3.269250000000      16.346250000000       1.089750000000
       487    2        3.269250000000      14.166750000000       3.269250000000
       488    2        1.089750000000      16.346250000000       3.269250000000
       489    1        4.359000000000      13.077000000000       0.000000000000
       490    1        6.538500000000      15.256500000000       0.000000000000
       491    1        4.359000000000      15.256500000000       2.179500000000
       492    1        6.538500000000      13.077000000000       2.179500000000
       493    2        5.448750000000      14.166750000000       1.089750000000
       494    2        7.628250000000      16.346250000000       1.089750000000
       495    2        7.628250000000      14.166750000000       3.269250000000
       496    2        5.448750000000      16.346250000000       3.269250000000
       497    1        8.718000000000      13.077000000000       0.000000000000
       498    1       10.897500000000      15.256500000000       0.000000000000
       499    1        8.718000000000      15.256500000000       2.179500000000
       500    1       10.897500000000      13.077000000000       2.179500000000
       501    2        9.807750000000      14.166750000000       1.089750000000
       502    2       11.987250000000      16.346250000000       1.089750000000
       503    2       11.987250000000      14.166750000000       3.269250000000
       504    2        9.807750000000      16.346250000000       3.269250000000
       505    1       13.077000000000      13.077000000000       0.000000000000
       506    1       15.256500000000      15.256500000000       0.000000000000
       507    1       13.077000000000      15.256500000000       2.179500000000
       508    1       15.256500000000      13.077000000000       2.179500000000
       509    2       14.166750000000      14.166750000000       1.089750000000
       510    2       16.346250000000      16.346250000000       1.089750000000
       511    2       16.346250000000      14.166750000000       3.269250000000
       512    2       14.166750000000      16.346250000000       3.269250000000
       513    1       17.436000000000      13.077000000000       0.000000000000
       514    1       19.615500000000      15.256500000000       0.000000000000
       515    1       17.436000000000      15.256500000000       2.179500000000
       516    1       19.615500000000      13.077000000000       2.179500000000
       517    2       18.525750000000      14.166750000000       1.089750000000
       518    2       20.705250000000      16.346250000000       1.089750000000
       519    2       20.705250000000      14.166750000000       3.269250000000
       520    2       18.525750000000      16.346250000000       3.269250000000
       521    1       21.795000000000      13.077000000000       0.000000000000
       522    1       23.974500000000      15.256500000000       0.000000000000
       523    1       21.795000000000      15.256500000000       2.179500000000
       524    1       23.974500000000      13.077000000000       2.179500000000
       525    2       22.884750000000      14.166750000000       1.089750000000
       526    2       25.064250000000      16.346250000000       1.089750000000
       527    2       25.064250000000      14.166750000000       3.269250000000
       528    2       22.884750000000      16.346250000000       3.269250000000
       529    1       26.154000000000      13.077000000000       0.000000000000
       530    1       28.333500000000      15.256500000000       0.000000000000
       531    1       26.154000000000      15.256500000000       2.179500000000
       532    1       28.333500000000      13.077000000000       2.179500000000
       533    2       27.243750000000      14.166750000000       1.089750000000
       534    2       29.423250000000      16.346250000000       1.089750000000
       535    2       29.423250000000      14.166750000000       3.269250000000
       536    2       27.243750000000      16.346250000000       3.269250000000
       537    1       30.513000000000      13.077000000000       0.000000000000
       538    1       32.692500000000      15.256500000000       0.000000000000
       539    1       30.513000000000      15.256500000000       2.179500000000
       540    1       32.692500000000      13.077000000000       2.179500000000
       541    2       31.602750000000      14.166750000000       1.089750000000
       542    2       33.782250000000      16.346250000000       1.089750000000
       543    2       33.782250000000      14.166750000000       3.269250000000
       544    2       31.602750000000      16.346250000000       3.269250000000
       545    1       34.872000000000      13.077000000000       0.000000000000
       546    1       37.051500000000      15.256500000000       0.000000000000
       547    1       34.872000000000      15.256500000000       2.179500000000
       548    1       37.051500000000      13.077000000000       2.179500000000
       549    2       35.961750000000      14.166750000000       1.089750000000
       550    2       38.141250000000      16.346250000000       1.089750000000
       551    2       38.141250000000      14.166750000000       3.269250000000
       552    2       35.961750000000      16.346250000000       3.269250000000
       553    1       39.231000000000      13.077000000000       0.000000000000
       554    1       41.410500000000      15.256500000000       0.000000000000
       555    1       39.231000000000      15.256500000000       2.179500000000
       556    1       41.410500000000      13.077000000000       2.179500000000
       557    2       40.320750000000      14.166750000000       1.089750000000
       558    2       42.500250000000      16.346250000000       1.089750000000
       559    2       42.500250000000      14.166750000000       3.269250000000
       560    2       40.320750000000      16.346250000000       3.269250000000
       561    1       43.590000000000      13.077000000000       0.000000000000
       562    1       45.769500000000      15.256500000000       0.000000000000
       563    1       43.590000000000      15.256500000000       2.179500000000
       564    1       45.769500000000      13.077000000000       2.179500000000
       565    2       44.679750000000      14.166750000000       1.089750000000
       566    2       46.859250000000      16.346250000000       1.089750000000
       567    2       46.859250000000      14.166750000000       3.269250000000
       568    2       44.679750000000      16.346250000000       3.269250000000
       569    1       47.949000000000      13.077000000000       0.000000000000
       570    1       50.128500000000      15.256500000000       0.000000000000
       571    1       47.949000000000      15.256500000000       2.179500000000
       572    1       50.128500000000      13.077000000000       2.179500000000
       573    2       49.038750000000      14.166750000000       1.089750000000
       574    2       51.218250000000      16.346250000000       1.089750000000
       575    2       51.218250000000      14.166750000000       3.269250000000
       576    2       49.038750000000      16.346250000000       3.269250000000
       577    1       52.308000000000      13.077000000000       0.000000000000
       578    1       54.487500000000      15.256500000000       0.000000000000
       579    1       52.308000000000      15.256500000000       2.179500000000
       580    1       54.487500000000      13.077000000000       2.179500000000
       581    2       53.397750000000      14.166750000000       1.089750000000
       582    2       55.577250000000      16.346250000000       1.089750000000
       583    2       55.577250000000      14.166750000000       3.269250000000
       584    2       53.397750000000      16.346250000000       3.269250000000
       585    1       56.667000000000      13.077000000000       0.000000000000
       586    1       58.846500000000      15.256500000000       0.000000000000
       587    1       56.667000000000      15.256500000000       2.179500000000
       588    1       58.846500000000      13.077000000000       2.179500000000
       589    2       57.756750000000      14.166750000000       1.089750000000
       590    2       59.936250000000      16.346250000000       1.089750000000
       591    2       59.936250000000      14.166750000000       3.269250000000
       592    2       57.756750000000      16.346250000000       3.269250000000
       593    1       61.026000000000      13.077000000000       0.000000000000
       594    1       63.205500000000      15.256500000000       0.000000000000
       595    1       61.026000000000      15.256500000000       2.179500000000
       596    1       63.205500000000      13.077000000000       2.179500000000
       597    2       62.115750000000      14.166750000000       1.089750000000
       598    2       64.295250000000      16.346250000000       1.089750000000
       599    2       64.295250000000      14.166750000000       3.269250000000
       600    2       62.115750000000      16.346250000000       3.269250000000
       601    1       65.385000000000      13.077000000000       0.000000000000
       602    1       67.564500000000      15.256500000000       0.000000000000
       603    1       65.385000000000      15.256500000000       2.179500000000
       604    1       67.564500000000      13.077000000000       2.179500000000
       605    2       66.474750000000      14.166750000000       1.089750000000
       606    2       68.654250000000      16.346250000000       1.089750000000
       607    2       68.654250000000      14.166750000000       3.269250000000
       608    2       66.474750000000      16.346250000000       3.269250000000
       609    1       69.744000000000      13.077000000000       0.000000000000
       610    1       71.923500000000      15.256500000000       0.000000000000
       611    1       69.744000000000      15.256500000000       2.179500000000
       612    1       71.923500000000      13.077000000000       2.179500000000
       613    2       70.833750000000      14.166750000000       1.089750000000
       614    2       73.013250000000      16.346250000000       1.089750000000
       615    2       73.013250000000      14.166750000000       3.269250000000
       616    2       70.833750000000      16.346250000000       3.269250000000
       617    1       74.103000000000      13.077000000000       0.000000000000
       618    1       76.282500000000      15.256500000000       0.000000000000
       619    1       74.103000000000      15.256500000000       2.179500000000
       620    1       76.282500000000      13.077000000000       2.179500000000
       621    2       75.192750000000      14.166750000000       1.089750000000
       622    2       77.372250000000      16.346250000000       1.089750000000
       623    2       77.372250000000      14.166750000000       3.269250000000
       624    2       75.192750000000      16.346250000000       3.269250000000
       625    1       78.462000000000      13.077000000000       0.000000000000
       626    1       80.641500000000      15.256500000000       0.000000000000
       627    1       78.462000000000      15.256500000000       2.179500000000
       628    1       80.641500000000      13.077000000000       2.179500000000
       629    2       79.551750000000      14.166750000000       1.089750000000
       630    2       81.731250000000      16.346250000000       1.089750000000
       631    2       81.731250000000      14.166750000000       3.269250000000
       632    2       79.551750000000      16.346250000000       3.269250000000
       633    1       82.821000000000      13.077000000000       0.000000000000
       634    1       85.000500000000      15.256500000000       0.000000000000
       635    1       82.821000000000      15.256500000000       2.179500000000
       636    1       85.000500000000      13.077000000000       2.179500000000
       637    2       83.910750000000      14.166750000000       1.089750000000
       638    2       86.090250000000      16.346250000000       1.089750000000
       639    2       86.090250000000      14.166750000000       3.269250000000
       640    2       83.910750000000      16.346250000000       3.269250000000
       641    1        0.000000000000      17.436000000000       0.000000000000
       642    1        2.179500000000      19.615500000000       0.000000000000
       643    1        0.000000000000      19.615500000000       2.179500000000
       644    1        2.179500000000      17.436000000000       2.179500000000
       645    2        1.089750000000      18.525750000000       1.089750000000
       646    2        3.269250000000      20.705250000000       1.089750000000
       647    2        3.269250000000      18.525750000000       3.269250000000
       648    2        1.089750000000      20.705250000000       3.269250000000
       649    1        4.359000000000      17.436000000000       0.000000000000
       650    1        6.538500000000      19.615500000000       0.000000000000
       651    1        4.359000000000      19.615500000000       2.179500000000
       652    1        6.538500000000      17.436000000000       2.179500000000
       653    2        5.448750000000      18.525750000000       1.089750000000
       654    2        7.628250000000      20.705250000000       1.089750000000
       655    2        7.628250000000      18.525750000000       3.269250000000
       656    2        5.448750000000      20.705250000000       3.269250000000
       657    1        8.718000000000      17.436000000000       0.000000000000
       658    1       10.897500000000      19.615500000000       0.000000000000
       659    1        8.718000000000      19.615500000000       2.179500000000
       660    1       10.897500000000      17.436000000000       2.179500000000
       661    2        9.807750000000      18.525750000000       1.089750000000
       662    2       11.987250000000      20.705250000000       1.089750000000
       663    2       11.987250000000      18.525750000000       3.269250000000
       664    2        9.807750000000      20.705250000000       3.269250000000
       665    1       13.077000000000      17.436000000000       0.000000000000
       666    1       15.256500000000      19.615500000000       0.000000000000
       667    1       13.077000000000      19.615500000000       2.179500000000
       668    1       15.256500000000      17.436000000000       2.179500000000
       669    2       14.166750000000      18.525750000000       1.089750000000
       670    2       16.346250000000      20.705250000000       1.089750000000
       671    2       16.346250000000      18.525750000000       3.269250000000
       672    2       14.166750000000      20.705250000000       3.269250000000
       673    1       17.436000000000      17.436000000000       0.000000000000
       674    1       19.615500000000      19.615500000000       0.000000000000
       675    1       17.436000000000      19.615500000000       2.179500000000
       676    1       19.615500000000      17.436000000000       2.179500000000
       677    2       18.525750000000      18.525750000000       1.089750000000
       678    2       20.705250000000      20.705250000000       1.089750000000
       679    2       20.705250000000      18.525750000000       3.269250000000
       680    2       18.525750000000      20.705250000000       3.269250000000
       681    1       21.795000000000      17.436000000000       0.000000000000
       682    1       23.974500000000      19.615500000000       0.000000000000
       683    1       21.795000000000      19.615500000000       2.179500000000
       684    1       23.974500000000      17.436000000000       2.179500000000
       685    2       22.884750000000      18.525750000000       1.089750000000
       686    2       25.064250000000      20.705250000000       1.089750000000
       687    2       25.064250000000      18.525750000000       3.269250000000
       688    2       22.884750000000      20.705250000000       3.269250000000
       689    1       26.154000000000      17.436000000000       0.000000000000
       690    1       28.333500000000      19.615500000000       0.000000000000
       691    1       26.154000000000      19.615500000000       2.179500000000
       692    1       28.333500000000      17.436000000000       2.179500000000
       693    2       27.243750000000      18.525750000000       1.089750000000
       694    2       29.423250000000      20.705250000000       1.089750000000
       695    2       29.423250000000      18.525750000000       3.269250000000
       696    2       27.243750000000      20.705250000000       3.269250000000
       697    1       30.513000000000      17.436000000000       0.000000000000
       698    1       32.692500000000      19.615500000000       0.000000000000
       699    1       30.513000000000      19.615500000000       2.179500000000
       700    1       32.692500000000      17.436000000000       2.179500000000
       701    2       31.602750000000      18.525750000000       1.089750000000
       702    2       33.782250000000      20.705250000000       1.089750000000
       703    2       33.782250000000      18.525750000000       3.269250000000
       704    2       31.602750000000      20.705250000000       3.269250000000
       705    1       34.872000000000      17.436000000000       0.000000000000
       706    1       37.051500000000      19.615500000000       0.000000000000
       707    1       34.872000000000      19.615500000000       2.179500000000
       708    1       37.051500000000      17.436000000000       2.179500000000
       709    2       35.961750000000      18.525750000000       1.089750000000
       710    2       38.141250000000      20.705250000000       1.089750000000
       711    2       38.141250000000      18.525750000000       3.269250000000
       712    2       35.961750000000      20.705250000000       3.269250000000
       713    1       39.231000000000      17.436000000000       0.000000000000
       714    1       41.410500000000      19.615500000000       0.000000000000
       715    1       39.231000000000      19.615500000000       2.179500000000
       716    1       41.410500000000      17.436000000000       2.179500000000
       717    2       40.320750000000      18.525750000000       1.089750000000
       718    2       42.500250000000      20.705250000000       1.089750000000
       719    2       42.500250000000      18.525750000000       3.269250000000
       720    2       40.320750000000      20.705250000000       3.269250000000
       721    1       43.590000000000      17.436000000000       0.000000000000
       722    1       45.769500000000      19.615500000000       0.000000000000
       723    1       43.590000000000      19.615500000000       2.179500000000
       724    1       45.769500000000      17.436000000000       2.179500000000
       725    2       44.679750000000      18.525750000000       1.089750000000
       726    2       46.859250000000      20.705250000000       1.089750000000
       727    2       46.859250000000      18.525750000000       3.269250000000
       728    2       44.679750000000      20.705250000000       3.269250000000
       729    1       47.949000000000      17.436000000000       0.000000000000
       730    1       50.128500000000      19.615500000000       0.000000000000
       731    1       47.949000000000      19.615500000000       2.179500000000
       732    1       50.128500000000      17.436000000000       2.179500000000
       733    2       49.038750000000      18.525750000000       1.089750000000
       734    2       51.218250000000      20.705250000000       1.089750000000
       735    2       51.218250000000      18.525750000000       3.269250000000
       736    2       49.038750000000      20.705250000000       3.269250000000
       737    1       52.308000000000      17.436000000000       0.000000000000
       738    1       54.487500000000      19.615500000000       0.000000000000
       739    1       52.308000000000      19.615500000000       2.179500000000
       740    1       54.487500000000      17.436000000000       2.179500000000
       741    2       53.397750000000      18.525750000000       1.089750000000
       742    2       55.577250000000      20.705250000000       1.089750000000
       743    2       55.577250000000      18.525750000000       3.269250000000
       744    2       53.397750000000      20.705250000000       3.269250000000
       745    1       56.667000000000      17.436000000000       0.000000000000
       746    1       58.846500000000      19.615500000000       0.000000000000
       747    1       56.667000000000      19.615500000000       2.179500000000
       748    1       58.846500000000      17.436000000000       2.179500000000
       749    2       57.756750000000      18.525750000000       1.089750000000
       750    2       59.936250000000      20.705250000000       1.089750000000
       751    2       59.936250000000      18.525750000000       3.269250000000
       752    2       57.756750000000      20.705250000000       3.269250000000
       753    1       61.026000000000      17.436000000000       0.000000000000
       754    1       63.205500000000      19.615500000000       0.000000000000
       755    1       61.026000000000      19.615500000000       2.179500000000
       756    1       63.205500000000      17.436000000000       2.179500000000
       757    2       62.115750000000      18.525750000000       1.089750000000
       758    2       64.295250000000      20.705250000000       1.089750000000
       759    2       64.295250000000      18.525750000000       3.269250000000
       760    2       62.115750000000      20.705250000000       3.269250000000
       761    1       65.385000000000      17.436000000000       0.000000000000
       762    1       67.564500000000      19.615500000000       0.000000000000
       763    1       65.385000000000      19.615500000000       2.179500000000
       764    1       67.564500000000      17.436000000000       2.179500000000
       765    2       66.474750000000      18.525750000000       1.089750000000
       766    2       68.654250000000      20.705250000000       1.089750000000
       767    2       68.654250000000      18.525750000000       3.269250000000
       768    2       66.474750000000      20.705250000000       3.269250000000
       769    1       69.744000000000      17.436000000000       0.000000000000
       770    1       71.923500000000      19.615500000000       0.000000000000
       771    1       69.744000000000      19.615500000000       2.179500000000
       772    1       71.923500000000      17.436000000000       2.179500000000
       773    2       70.833750000000      18.525750000000       1.089750000000
       774    2       73.013250000000      20.705250000000       1.089750000000
       775    2       73.013250000000      18.525750000000       3.269250000000
       776    2       70.833750000000      20.705250000000       3.269250000000
       777    1       74.103000000000      17.436000000000       0.000000000000
       778    1       76.282500000000      19.615500000000       0.000000000000
       779    1       74.103000000000      19.615500000000       2.179500000000
       780    1       76.282500000000      17.436000000000       2.179500000000
       781    2       75.192750000000      18.525750000000       1.089750000000
       782    2       77.372250000000      20.705250000000       1.089750000000
       783    2       77.372250000000      18.525750000000       3.269250000000
       784    2       75.192750000000      20.705250000000       3.269250000000
       785    1       78.462000000000      17.436000000000       0.000000000000
       786    1       80.641500000000      19.615500000000       0.000000000000
       787    1       78.462000000000      19.615500000000       2.179500000000
       788    1       80.641500000000      17.436000000000       2.179500000000
       789    2       79.551750000000      18.525750000000       1.089750000000
       790    2       81.731250000000      20.705250000000       1.089750000000
       791    2       81.731250000000      18.525750000000       3.269250000000
       792    2       79.551750000000      20.705250000000       3.269250000000
       793    1       82.821000000000      17.436000000000       0.000000000000
       794    1       85.000500000000      19.615500000000       0.000000000000
       795    1       82.821000000000      19.615500000000       2.179500000000
       796    1       85.000500000000      17.436000000000       2.179500000000
       797    2       83.910750000000      18.525750000000       1.089750000000
       798    2       86.090250000000      20.705250000000       1.089750000000
       799    2       86.090250000000      18.525750000000       3.269250000000
       800    2       83.910750000000      20.705250000000       3.269250000000
       801    1        0.000000000000      21.795000000000       0.000000000000
       802    1        2.179500000000      23.974500000000       0.000000000000
       803    1        0.000000000000      23.974500000000       2.179500000000
       804    1        2.179500000000      21.795000000000       2.179500000000
       805    2        1.089750000000      22.884750000000       1.089750000000
       806    2        3.269250000000      25.064250000000       1.089750000000
       807    2        3.269250000000      22.884750000000       3.269250000000
       808    2        1.089750000000      25.064250000000       3.269250000000
       809    1        4.359000000000      21.795000000000       0.000000000000
       810    1        6.538500000000      23.974500000000       0.000000000000
       811    1        4.359000000000      23.974500000000       2.179500000000
       812    1        6.538500000000      21.795000000000       2.179500000000
       813    2        5.448750000000      22.884750000000       1.089750000000
       814    2        7.628250000000      25.064250000000       1.089750000000
       815    2        7.628250000000      22.884750000000       3.269250000000
       816    2        5.448750000000      25.064250000000       3.269250000000
       817    1        8.718000000000      21.795000000000       0.000000000000
       818    1       10.897500000000      23.974500000000       0.000000000000
       819    1        8.718000000000      23.974500000000       2.179500000000
       820    1       10.897500000000      21.795000000000       2.179500000000
       821    2        9.807750000000      22.884750000000       1.089750000000
       822    2       11.987250000000      25.064250000000       1.089750000000
       823    2       11.987250000000      22.884750000000       3.269250000000
       824    2        9.807750000000      25.064250000000       3.269250000000
       825    1       13.077000000000      21.795000000000       0.000000000000
       826    1       15.256500000000      23.974500000000       0.000000000000
       827    1       13.077000000000      23.974500000000       2.179500000000
       828    1       15.256500000000      21.795000000000       2.179500000000
       829    2       14.166750000000      22.884750000000       1.089750000000
       830    2       16.346250000000      25.064250000000       1.089750000000
       831    2       16.346250000000      22.884750000000       3.269250000000
       832    2       14.166750000000      25.064250000000       3.269250000000
       833    1       17.436000000000      21.795000000000       0.000000000000
       834    1       19.615500000000      23.974500000000       0.000000000000
       835    1       17.436000000000      23.974500000000       2.179500000000
       836    1       19.615500000000      21.795000000000       2.179500000000
       837    2       18.525750000000      22.884750000000       1.089750000000
       838    2       20.705250000000      25.064250000000       1.089750000000
       839    2       20.705250000000      22.884750000000       3.269250000000
       840    2       18.525750000000      25.064250000000       3.269250000000
       841    1       21.795000000000      21.795000000000       0.000000000000
       842    1       23.974500000000      23.974500000000       0.000000000000
       843    1       21.795000000000      23.974500000000       2.179500000000
       844    1       23.974500000000      21.795000000000       2.179500000000
       845    2       22.884750000000      22.884750000000       1.089750000000
       846    2       25.064250000000      25.064250000000       1.089750000000
       847    2       25.064250000000      22.884750000000       3.269250000000
       848    2       22.884750000000      25.064250000000       3.269250000000
       849    1       26.154000000000      21.795000000000       0.000000000000
       850    1       28.333500000000      23.974500000000       0.000000000000
       851    1       26.154000000000      23.974500000000       2.179500000000
       852    1       28.333500000000      21.795000000000       2.179500000000
       853    2       27.243750000000      22.884750000000       1.089750000000
       854    2       29.423250000000      25.064250000000       1.089750000000
       855    2       29.423250000000      22.884750000000       3.269250000000
       856    2       27.243750000000      25.064250000000       3.269250000000
       857    1       30.513000000000      21.795000000000       0.000000000000
       858    1       32.692500000000      23.974500000000       0.000000000000
       859    1       30.513000000000      23.974500000000       2.179500000000
       860    1       32.692500000000      21.795000000000       2.179500000000
       861    2       31.602750000000      22.884750000000       1.089750000000
       862    2       33.782250000000      25.064250000000       1.089750000000
       863    2       33.782250000000      22.884750000000       3.269250000000
       864    2       31.602750000000      25.064250000000       3.269250000000
       865    1       34.872000000000      21.795000000000       0.000000000000
       866    1       37.051500000000      23.974500000000       0.000000000000
       867    1       34.872000000000      23.974500000000       2.179500000000
       868    1       37.051500000000      21.795000000000       2.179500000000
       869    2       35.961750000000      22.884750000000       1.089750000000
       870    2       38.141250000000      25.064250000000       1.089750000000
       871    2       38.141250000000      22.884750000000       3.269250000000
       872    2       35.961750000000      25.064250000000       3.269250000000
       873    1       39.231000000000      21.795000000000       0.000000000000
       874    1       41.410500000000      23.974500000000       0.000000000000
       875    1       39.231000000000      23.974500000000       2.179500000000
       876    1       41.410500000000      21.795000000000       2.179500000000
       877    2       40.320750000000      22.884750000000       1.089750000000
       878    2       42.500250000000      25.064250000000       1.089750000000
       879    2       42.500250000000      22.884750000000       3.269250000000
       880    2       40.320750000000      25.064250000000       3.269250000000
       881    1       43.590000000000      21.795000000000       0.000000000000
       882    1       45.769500000000      23.974500000000       0.000000000000
       883    1       43.590000000000      23.974500000000       2.179500000000
       884    1       45.769500000000      21.795000000000       2.179500000000
       885    2       44.679750000000      22.884750000000       1.089750000000
       886    2       46.859250000000      25.064250000000       1.089750000000
       887    2       46.859250000000      22.884750000000       3.269250000000
       888    2       44.679750000000      25.064250000000       3.269250000000
       889    1       47.949000000000      21.795000000000       0.000000000000
       890    1       50.128500000000      23.974500000000       0.000000000000
       891    1       47.949000000000      23.974500000000       2.179500000000
       892    1       50.128500000000      21.795000000000       2.179500000000
       893    2       49.038750000000      22.884750000000       1.089750000000
       894    2       51.218250000000      25.064250000000       1.089750000000
       895    2       51.218250000000      22.884750000000       3.269250000000
       896    2       49.038750000000      25.064250000000       3.269250000000
       897    1       52.308000000000      21.795000000000       0.000000000000
       898    1       54.487500000000      23.974500000000       0.000000000000
       899    1       52.308000000000      23.974500000000       2.179500000000
       900    1       54.487500000000      21.795000000000       2.179500000000
       901    2       53.397750000000      22.884750000000       1.089750000000
       902    2       55.577250000000      25.064250000000       1.089750000000
       903    2       55.577250000000      22.884750000000       3.269250000000
       904    2       53.397750000000      25.064250000000       3.269250000000
       905    1       56.667000000000      21.795000000000       0.000000000000
       906    1       58.846500000000      23.974500000000       0.000000000000
       907    1       56.667000000000      23.974500000000       2.179500000000
       908    1       58.846500000000      21.795000000000       2.179500000000
       909    2       57.756750000000      22.884750000000       1.089750000000
       910    2       59.936250000000      25.064250000000       1.089750000000
       911    2       59.936250000000      22.884750000000       3.269250000000
       912    2       57.756750000000      25.064250000000       3.269250000000
       913    1       61.026000000000      21.795000000000       0.000000000000
       914    1       63.205500000000      23.974500000000       0.000000000000
       915    1       61.026000000000      23.974500000000       2.179500000000
       916    1       63.205500000000      21.795000000000       2.179500000000
       917    2       62.115750000000      22.884750000000       1.089750000000
       918    2       64.295250000000      25.064250000000       1.089750000000
       919    2       64.295250000000      22.884750000000       3.269250000000
       920    2       62.115750000000      25.064250000000       3.269250000000
       921    1       65.385000000000      21.795000000000       0.000000000000
       922    1       67.564500000000      23.974500000000       0.000000000000
       923    1       65.385000000000      23.974500000000       2.179500000000
       924    1       67.564500000000      21.795000000000       2.179500000000
       925    2       66.474750000000      22.884750000000       1.089750000000
       926    2       68.654250000000      25.064250000000       1.089750000000
       927    2       68.654250000000      22.884750000000       3.269250000000
       928    2       66.474750000000      25.064250000000       3.269250000000
       929    1       69.744000000000      21.795000000000       0.000000000000
       930    1       71.923500000000      23.974500000000       0.000000000000
       931    1       69.744000000000      23.974500000000       2.179500000000
       932    1       71.923500000000      21.795000000000       2.179500000000
       933    2       70.833750000000      22.884750000000       1.089750000000
       934    2       73.013250000000      25.064250000000       1.089750000000
       935    2       73.013250000000      22.884750000000       3.269250000000
       936    2       70.833750000000      25.064250000000       3.269250000000
       937    1       74.103000000000      21.795000000000       0.000000000000
       938    1       76.282500000000      23.974500000000       0.000000000000
       939    1       74.103000000000      23.974500000000       2.179500000000
       940    1       76.282500000000      21.795000000000       2.179500000000
       941    2       75.192750000000      22.884750000000       1.089750000000
       942    2       77.372250000000      25.064250000000       1.089750000000
       943    2       77.372250000000      22.884750000000       3.269250000000
       944    2       75.192750000000      25.064250000000       3.269250000000
       945    1       78.462000000000      21.795000000000       0.000000000000
       946    1       80.641500000000      23.974500000000       0.000000000000
       947    1       78.462000000000      23.974500000000       2.179500000000
       948    1       80.641500000000      21.795000000000       2.179500000000
       949    2       79.551750000000      22.884750000000       1.089750000000
       950    2       81.731250000000      25.064250000000       1.089750000000
       951    2       81.731250000000      22.884750000000       3.269250000000
       952    2       79.551750000000      25.064250000000       3.269250000000
       953    1       82.821000000000      21.795000000000       0.000000000000
       954    1       85.000500000000      23.974500000000       0.000000000000
       955    1       82.821000000000      23.974500000000       2.179500000000
       956    1       85.000500000000      21.795000000000       2.179500000000
       957    2       83.910750000000      22.884750000000       1.089750000000
       958    2       86.090250000000      25.064250000000       1.089750000000
       959    2       86.090250000000      22.884750000000       3.269250000000
       960    2       83.910750000000      25.064250000000       3.269250000000
       961    1        0.000000000000      26.154000000000       0.000000000000
       962    1        2.179500000000      28.333500000000       0.000000000000
       963    1        0.000000000000      28.333500000000       2.179500000000
       964    1        2.179500000000      26.154000000000       2.179500000000
       965    2        1.089750000000      27.243750000000       1.089750000000
       966    2        3.269250000000      29.423250000000       1.089750000000
       967    2        3.269250000000      27.243750000000       3.269250000000
       968    2        1.089750000000      29.423250000000       3.269250000000
       969    1        4.359000000000      26.154000000000       0.000000000000
       970    1        6.538500000000      28.333500000000       0.000000000000
       971    1        4.359000000000      28.333500000000       2.179500000000
       972    1        6.538500000000      26.154000000000       2.179500000000
       973    2        5.448750000000      27.243750000000       1.089750000000
       974    2        7.628250000000      29.423250000000       1.089750000000
       975    2        7.628250000000      27.243750000000       3.269250000000
       976    2        5.448750000000      29.423250000000       3.269250000000
       977    1        8.718000000000      26.154000000000       0.000000000000
       978    1       10.897500000000      28.333500000000       0.000000000000
       979    1        8.718000000000      28.333500000000       2.179500000000
       980    1       10.897500000000      26.154000000000       2.179500000000
       981    2        9.807750000000      27.243750000000       1.089750000000
       982    2       11.987250000000      29.423250000000       1.089750000000
       983    2       11.987250000000      27.243750000000       3.269250000000
       984    2        9.807750000000      29.423250000000       3.269250000000
       985    1       13.077000000000      26.154000000000       0.000000000000
       986    1       15.256500000000      28.333500000000       0.000000000000
       987    1       13.077000000000      28.333500000000       2.179500000000
       988    1       15.256500000000      26.154000000000       2.179500000000
       989    2       14.166750000000      27.243750000000       1.089750000000
       990    2       16.346250000000      29.423250000000       1.089750000000
       991    2       16.346250000000      27.243750000000       3.269250000000
       992    2       14.166750000000      29.423250000000       3.269250000000
       993    1       17.436000000000      26.154000000000       0.000000000000
       994    1       19.615500000000      28.333500000000       0.000000000000
       995    1       17.436000000000      28.333500000000       2.179500000000
       996    1       19.615500000000      26.154000000000       2.179500000000
       997    2       18.525750000000      27.243750000000       1.089750000000
       998    2       20.705250000000      29.423250000000       1.089750000000
       999    2       20.705250000000      27.243750000000       3.269250000000
      1000    2       18.525750000000      29.423250000000       3.269250000000
      1001    1       21.795000000000      26.154000000000       0.000000000000
      1002    1       23.974500000000      28.333500000000       0.000000000000
      1003    1       21.795000000000      28.333500000000       2.179500000000
      1004    1       23.974500000000      26.154000000000       2.179500000000
      1005    2       22.884750000000      27.243750000000       1.089750000000
      1006    2       25.064250000000      29.423250000000       1.089750000000
      1007    2       25.064250000000      27.243750000000       3.269250000000
      1008    2       22.884750000000      29.423250000000       3.269250000000
      1009    1       26.154000000000      26.154000000000       0.000000000000
      1010    1       28.333500000000      28.333500000000       0.000000000000
      1011    1       26.154000000000      28.333500000000       2.179500000000
      1012    1       28.333500000000      26.154000000000       2.179500000000
      1013    2       27.243750000000      27.243750000000       1.089750000000
      1014    2       29.423250000000      29.423250000000       1.089750000000
      1015    2       29.423250000000      27.243750000000       3.269250000000
      1016    2       27.243750000000      29.423250000000       3.269250000000
      1017    1       30.513000000000      26.154000000000       0.000000000000
      1018    1       32.692500000000      28.333500000000       0.000000000000
      1019    1       30.513000000000      28.333500000000       2.179500000000
      1020    1       32.692500000000      26.154000000000       2.179500000000
      1021    2       31.602750000000      27.243750000000       1.089750000000
      1022    2       33.782250000000      29.423250000000       1.089750000000
      1023    2       33.782250000000      27.243750000000       3.269250000000
      1024    2       31.602750000000      29.423250000000       3.269250000000
      1025    1       34.872000000000      26.154000000000       0.000000000000
      1026    1       37.051500000000      28.333500000000       0.000000000000
      1027    1       34.872000000000      28.333500000000       2.179500000000
      1028    1       37.051500000000      26.154000000000       2.179500000000
      1029    2       35.961750000000      27.243750000000       1.089750000000
      1030    2       38.141250000000      29.423250000000       1.089750000000
      1031    2       38.141250000000      27.243750000000       3.269250000000
      1032    2       35.961750000000      29.423250000000       3.269250000000
      1033    1       39.231000000000      26.154000000000       0.000000000000
      1034    1       41.410500000000      28.333500000000       0.000000000000
      1035    1       39.231000000000      28.333500000000       2.179500000000
      1036    1       41.410500000000      26.154000000000       2.179500000000
      1037    2       40.320750000000      27.243750000000       1.089750000000
      1038    2       42.500250000000      29.423250000000       1.089750000000
      1039    2       42.500250000000      27.243750000000       3.269250000000
      1040    2       40.320750000000      29.423250000000       3.269250000000
      1041    1       43.590000000000      26.154000000000       0.000000000000
      1042    1       45.769500000000      28.333500000000       0.000000000000
      1043    1       43.590000000000      28.333500000000       2.179500000000
      1044    1       45.769500000000      26.154000000000       2.179500000000
      1045    2       44.679750000000      27.243750000000       1.089750000000
      1046    2       46.859250000000      29.423250000000       1.089750000000
      1047    2       46.859250000000      27.243750000000       3.269250000000
      1048    2       44.679750000000      29.423250000000       3.269250000000
      1049    1       47.949000000000      26.154000000000       0.000000000000
      1050    1       50.128500000000      28.333500000000       0.000000000000
      1051    1       47.949000000000      28.333500000000       2.179500000000
      1052    1       50.128500000000      26.154000000000       2.179500000000
      1053    2       49.038750000000      27.243750000000       1.089750000000
      1054    2       51.218250000000      29.423250000000       1.089750000000
      1055    2       51.218250000000      27.243750000000       3.269250000000
      1056    2       49.038750000000      29.423250000000       3.269250000000
      1057    1       52.308000000000      26.154000000000       0.000000000000
      1058    1       54.487500000000      28.333500000000       0.000000000000
      1059    1       52.308000000000      28.333500000000       2.179500000000
      1060    1       54.487500000000      26.154000000000       2.179500000000
      1061    2       53.397750000000      27.243750000000       1.089750000000
      1062    2       55.577250000000      29.423250000000       1.089750000000
      1063    2       55.577250000000      27.243750000000       3.269250000000
      1064    2       53.397750000000      29.423250000000       3.269250000000
      1065    1       56.667000000000      26.154000000000       0.000000000000
      1066    1       58.846500000000      28.333500000000       0.000000000000
      1067    1       56.667000000000      28.333500000000       2.179500000000
      1068    1       58.846500000000      26.154000000000       2.179500000000
      1069    2       57.756750000000      27.243750000000       1.089750000000
      1070    2       59.936250000000      29.423250000000       1.089750000000
      1071    2       59.936250000000      27.243750000000       3.269250000000
      1072    2       57.756750000000      29.423250000000       3.269250000000
      1073    1       61.026000000000      26.154000000000       0.000000000000
      1074    1       63.205500000000      28.333500000000       0.000000000000
      1075    1       61.026000000000      28.333500000000       2.179500000000
      1076    1       63.205500000000      26.154000000000       2.179500000000
      1077    2       62.115750000000      27.243750000000       1.089750000000
      1078    2       64.295250000000      29.423250000000       1.089750000000
      1079    2       64.295250000000      27.243750000000       3.269250000000
      1080    2       62.115750000000      29.423250000000       3.269250000000
      1081    1       65.385000000000      26.154000000000       0.000000000000
      1082    1       67.564500000000      28.333500000000       0.000000000000
      1083    1       65.385000000000      28.333500000000       2.179500000000
      1084    1       67.564500000000      26.154000000000       2.179500000000
      1085    2       66.474750000000      27.243750000000       1.089750000000
      1086    2       68.654250000000      29.423250000000       1.089750000000
      1087    2       68.654250000000      27.243750000000       3.269250000000
      1088    2       66.474750000000      29.423250000000       3.269250000000
      1089    1       69.744000000000      26.154000000000       0.000000000000
      1090    1       71.923500000000      28.333500000000       0.000000000000
      1091    1       69.744000000000      28.333500000000       2.179500000000
      1092    1       71.923500000000      26.154000000000       2.179500000000
      1093    2       70.833750000000      27.243750000000       1.089750000000
      1094    2       73.013250000000      29.423250000000       1.089750000000
      1095    2       73.013250000000      27.243750000000       3.269250000000
      1096    2       70.833750000000      29.423250000000       3.269250000000
      1097    1       74.103000000000      26.154000000000       0.000000000000
      1098    1       76.282500000000      28.333500000000       0.000000000000
      1099    1       74.103000000000      28.333500000000       2.179500000000
      1100    1       76.282500000000      26.154000000000       2.179500000000
      1101    2       75.192750000000      27.243750000000       1.089750000000
      1102    2       77.372250000000      29.423250000000       1.089750000000
      1103    2       77.372250000000      27.243750000000       3.269250000000
      1104    2       75.192750000000      29.423250000000       3.269250000000
      1105    1       78.462000000000      26.154000000000       0.000000000000
      1106    1       80.641500000000      28.333500000000       0.000000000000
      1107    1       78.462000000000      28.333500000000       2.179500000000
      1108    1       80.641500000000      26.154000000000       2.179500000000
      1109    2       79.551750000000      27.243750000000       1.089750000000
      1110    2       81.731250000000      29.423250000000       1.089750000000
      1111    2       81.731250000000      27.243750000000       3.269250000000
      1112    2       79.551750000000      29.423250000000       3.269250000000
      1113    1       82.821000000000      26.154000000000       0.000000000000
      1114    1       85.000500000000      28.333500000000       0.000000000000
      1115    1       82.821000000000      28.333500000000       2.179500000000
      1116    1       85.000500000000      26.154000000000       2.179500000000
      1117    2       83.910750000000      27.243750000000       1.089750000000
      1118    2       86.090250000000      29.423250000000       1.089750000000
      1119    2       86.090250000000      27.243750000000       3.269250000000
      1120    2       83.910750000000      29.423250000000       3.269250000000
      1121    1        0.000000000000      30.513000000000       0.000000000000
      1122    1        2.179500000000      32.692500000000       0.000000000000
      1123    1        0.000000000000      32.692500000000       2.179500000000
      1124    1        2.179500000000      30.513000000000       2.179500000000
      1125    2        1.089750000000      31.602750000000       1.089750000000
      1126    2        3.269250000000      33.782250000000       1.089750000000
      1127    2        3.269250000000      31.602750000000       3.269250000000
      1128    2        1.089750000000      33.782250000000       3.269250000000
      1129    1        4.359000000000      30.513000000000       0.000000000000
      1130    1        6.538500000000      32.692500000000       0.000000000000
      1131    1        4.359000000000      32.692500000000       2.179500000000
      1132    1        6.538500000000      30.513000000000       2.179500000000
      1133    2        5.448750000000      31.602750000000       1.089750000000
      1134    2        7.628250000000      33.782250000000       1.089750000000
      1135    2        7.628250000000      31.602750000000       3.269250000000
      1136    2        5.448750000000      33.782250000000       3.269250000000
      1137    1        8.718000000000      30.513000000000       0.000000000000
      1138    1       10.897500000000      32.692500000000       0.000000000000
      1139    1        8.718000000000      32.692500000000       2.179500000000
      1140    1       10.897500000000      30.513000000000       2.179500000000
      1141    2        9.807750000000      31.602750000000       1.089750000000
      1142    2       11.987250000000      33.782250000000       1.089750000000
      1143    2       11.987250000000      31.602750000000       3.269250000000
      1144    2        9.807750000000      33.782250000000       3.269250000000
      1145    1       13.077000000000      30.513000000000       0.000000000000
      1146    1       15.256500000000      32.692500000000       0.000000000000
      1147    1       13.077000000000      32.692500000000       2.179500000000
      1148    1       15.256500000000      30.513000000000       2.179500000000
      1149    2       14.166750000000      31.602750000000       1.089750000000
      1150    2       16.346250000000      33.782250000000       1.089750000000
      1151    2       16.346250000000      31.602750000000       3.269250000000
      1152    2       14.166750000000      33.782250000000       3.269250000000
      1153    1       17.436000000000      30.513000000000       0.000000000000
      1154    1       19.615500000000      32.692500000000       0.000000000000
      1155    1       17.436000000000      32.692500000000       2.179500000000
      1156    1       19.615500000000      30.513000000000       2.179500000000
      1157    2       18.525750000000      31.602750000000       1.089750000000
      1158    2       20.705250000000      33.782250000000       1.089750000000
      1159    2       20.705250000000      31.602750000000       3.269250000000
      1160    2       18.525750000000      33.782250000000       3.269250000000
      1161    1       21.795000000000      30.513000000000       0.000000000000
      1162    1       23.974500000000      32.692500000000       0.000000000000
      1163    1       21.795000000000      32.692500000000       2.179500000000
      1164    1       23.974500000000      30.513000000000       2.179500000000
      1165    2       22.884750000000      31.602750000000       1.089750000000
      1166    2       25.064250000000      33.782250000000       1.089750000000
      1167    2       25.064250000000      31.602750000000       3.269250000000
      1168    2       22.884750000000      33.782250000000       3.269250000000
      1169    1       26.154000000000      30.513000000000       0.000000000000
      1170    1       28.333500000000      32.692500000000       0.000000000000
      1171    1       26.154000000000      32.692500000000       2.179500000000
      1172    1       28.333500000000      30.513000000000       2.179500000000
      1173    2       27.243750000000      31.602750000000       1.089750000000
      1174    2       29.423250000000      33.782250000000       1.089750000000
      1175    2       29.423250000000      31.602750000000       3.269250000000
      1176    2       27.243750000000      33.782250000000       3.269250000000
      1177    1       30.513000000000      30.513000000000       0.000000000000
      1178    1       32.692500000000      32.692500000000       0.000000000000
      1179    1       30.513000000000      32.692500000000       2.179500000000
      1180    1       32.692500000000      30.513000000000       2.179500000000
      1181    2       31.602750000000      31.602750000000       1.089750000000
      1182    2       33.782250000000      33.782250000000       1.089750000000
      1183    2       33.782250000000      31.602750000000       3.269250000000
      1184    2       31.602750000000      33.782250000000       3.269250000000
      1185    1       34.872000000000      30.513000000000       0.000000000000
      1186    1       37.051500000000      32.692500000000       0.000000000000
      1187    1       34.872000000000      32.692500000000       2.179500000000
      1188    1       37.051500000000      30.513000000000       2.179500000000
      1189    2       35.961750000000      31.602750000000       1.089750000000
      1190    2       38.141250000000      33.782250000000       1.089750000000
      1191    2       38.141250000000      31.602750000000       3.269250000000
      1192    2       35.961750000000      33.782250000000       3.269250000000
      1193    1       39.231000000000      30.513000000000       0.000000000000
      1194    1       41.410500000000      32.692500000000       0.000000000000
      1195    1       39.231000000000      32.692500000000       2.179500000000
      1196    1       41.410500000000      30.513000000000       2.179500000000
      1197    2       40.320750000000      31.602750000000       1.089750000000
      1198    2       42.500250000000      33.782250000000       1.089750000000
      1199    2       42.500250000000      31.602750000000       3.269250000000
      1200    2       40.320750000000      33.782250000000       3.269250000000
      1201    1       43.590000000000      30.513000000000       0.000000000000
      1202    1       45.769500000000      32.692500000000       0.000000000000
      1203    1       43.590000000000      32.692500000000       2.179500000000
      1204    1       45.769500000000      30.513000000000       2.179500000000
      1205    2       44.679750000000      31.602750000000       1.089750000000
      1206    2       46.859250000000      33.782250000000       1.089750000000
      1207    2       46.859250000000      31.602750000000       3.269250000000
      1208    2       44.679750000000      33.782250000000       3.269250000000
      1209    1       47.949000000000      30.513000000000       0.000000000000
      1210    1       50.128500000000      32.692500000000       0.000000000000
      1211    1       47.949000000000      32.692500000000       2.179500000000
      1212    1       50.128500000000      30.513000000000       2.179500000000
      1213    2       49.038750000000      31.602750000000       1.089750000000
      1214    2       51.218250000000      33.782250000000       1.089750000000
      1215    2       51.218250000000      31.602750000000       3.269250000000
      1216    2       49.038750000000      33.782250000000       3.269250000000
      1217    1       52.308000000000      30.513000000000       0.000000000000
      1218    1       54.487500000000      32.692500000000       0.000000000000
      1219    1       52.308000000000      32.692500000000       2.179500000000
      1220    1       54.487500000000      30.513000000000       2.179500000000
      1221    2       53.397750000000      31.602750000000       1.089750000000
      1222    2       55.577250000000      33.782250000000       1.089750000000
      1223    2       55.577250000000      31.602750000000       3.269250000000
      1224    2       53.397750000000      33.782250000000       3.269250000000
      1225    1       56.667000000000      30.513000000000       0.000000000000
      1226    1       58.846500000000      32.692500000000       0.000000000000
      1227    1       56.667000000000      32.692500000000       2.179500000000
      1228    1       58.846500000000      30.513000000000       2.179500000000
      1229    2       57.756750000000      31.602750000000       1.089750000000
      1230    2       59.936250000000      33.782250000000       1.089750000000
      1231    2       59.936250000000      31.602750000000       3.269250000000
      1232    2       57.756750000000      33.782250000000       3.269250000000
      1233    1       61.026000000000      30.513000000000       0.000000000000
      1234    1       63.205500000000      32.692500000000       0.000000000000
      1235    1       61.026000000000      32.692500000000       2.179500000000
      1236    1       63.205500000000      30.513000000000       2.179500000000
      1237    2       62.115750000000      31.602750000000       1.089750000000
      1238    2       64.295250000000      33.782250000000       1.089750000000
      1239    2       64.295250000000      31.602750000000       3.269250000000
      1240    2       62.115750000000      33.782250000000       3.269250000000
      1241    1       65.385000000000      30.513000000000       0.000000000000
      1242    1       67.564500000000      32.692500000000       0.000000000000
      1243    1       65.385000000000      32.692500000000       2.179500000000
      1244    1       67.564500000000      30.513000000000       2.179500000000
      1245    2       66.474750000000      31.602750000000       1.089750000000
      1246    2       68.654250000000      33.782250000000       1.089750000000
      1247    2       68.654250000000      31.602750000000       3.269250000000
      1248    2       66.474750000000      33.782250000000       3.269250000000
      1249    1       69.744000000000      30.513000000000       0.000000000000
      1250    1       71.923500000000      32.692500000000       0.000000000000
      1251    1       69.744000000000      32.692500000000       2.179500000000
      1252    1       71.923500000000      30.513000000000       2.179500000000
      1253    2       70.833750000000      31.602750000000       1.089750000000
      1254    2       73.013250000000      33.782250000000       1.089750000000
      1255    2       73.013250000000      31.602750000000       3.269250000000
      1256    2       70.833750000000      33.782250000000       3.269250000000
      1257    1       74.103000000000      30.513000000000       0.000000000000
      1258    1       76.282500000000      32.692500000000       0.000000000000
      1259    1       74.103000000000      32.692500000000       2.179500000000
      1260    1       76.282500000000      30.513000000000       2.179500000000
      1261    2       75.192750000000      31.602750000000       1.089750000000
      1262    2       77.372250000000      33.782250000000       1.089750000000
      1263    2       77.372250000000      31.602750000000       3.269250000000
      1264    2       75.192750000000      33.782250000000       3.269250000000
      1265    1       78.462000000000      30.513000000000       0.000000000000
      1266    1       80.641500000000      32.692500000000       0.000000000000
      1267    1       78.462000000000      32.692500000000       2.179500000000
      1268    1       80.641500000000      30.513000000000       2.179500000000
      1269    2       79.551750000000      31.602750000000       1.089750000000
      1270    2       81.731250000000      33.782250000000       1.089750000000
      1271    2       81.731250000000      31.602750000000       3.269250000000
      1272    2       79.551750000000      33.782250000000       3.269250000000
      1273    1       82.821000000000      30.513000000000       0.000000000000
      1274    1       85.000500000000      32.692500000000       0.000000000000
      1275    1       82.821000000000      32.692500000000       2.179500000000
      1276    1       85.000500000000      30.513000000000       2.179500000000
      1277    2       83.910750000000      31.602750000000       1.089750000000
      1278    2       86.090250000000      33.782250000000       1.089750000000
      1279    2       86.090250000000      31.602750000000       3.269250000000
      1280    2       83.910750000000      33.782250000000       3.269250000000
      1281    1        0.000000000000      34.872000000000       0.000000000000
      1282    1        2.179500000000      37.051500000000       0.000000000000
      1283    1        0.000000000000      37.051500000000       2.179500000000
      1284    1        2.179500000000      34.872000000000       2.179500000000
      1285    2        1.089750000000      35.961750000000       1.089750000000
      1286    2        3.269250000000      38.141250000000       1.089750000000
      1287    2        3.269250000000      35.961750000000       3.269250000000
      1288    2        1.089750000000      38.141250000000       3.269250000000
      1289    1        4.359000000000      34.872000000000       0.000000000000
      1290    1        6.538500000000      37.051500000000       0.000000000000
      1291    1        4.359000000000      37.051500000000       2.179500000000
      1292    1        6.538500000000      34.872000000000       2.179500000000
      1293    2        5.448750000000      35.961750000000       1.089750000000
      1294    2        7.628250000000      38.141250000000       1.089750000000
      1295    2        7.628250000000      35.961750000000       3.269250000000
      1296    2        5.448750000000      38.141250000000       3.269250000000
      1297    1        8.718000000000      34.872000000000       0.000000000000
      1298    1       10.897500000000      37.051500000000       0.000000000000
      1299    1        8.718000000000      37.051500000000       2.179500000000
      1300    1       10.897500000000      34.872000000000       2.179500000000
      1301    2        9.807750000000      35.961750000000       1.089750000000
      1302    2       11.987250000000      38.141250000000       1.089750000000
      1303    2       11.987250000000      35.961750000000       3.269250000000
      1304    2        9.807750000000      38.141250000000       3.269250000000
      1305    1       13.077000000000      34.872000000000       0.000000000000
      1306    1       15.256500000000      37.051500000000       0.000000000000
      1307    1       13.077000000000      37.051500000000       2.179500000000
      1308    1       15.256500000000      34.872000000000       2.179500000000
      1309    2       14.166750000000      35.961750000000       1.089750000000
      1310    2       16.346250000000      38.141250000000       1.089750000000
      1311    2       16.346250000000      35.961750000000       3.269250000000
      1312    2       14.166750000000      38.141250000000       3.269250000000
      1313    1       17.436000000000      34.872000000000       0.000000000000
      1314    1       19.615500000000      37.051500000000       0.000000000000
      1315    1       17.436000000000      37.051500000000       2.179500000000
      1316    1       19.615500000000      34.872000000000       2.179500000000
      1317    2       18.525750000000      35.961750000000       1.089750000000
      1318    2       20.705250000000      38.141250000000       1.089750000000
      1319    2       20.705250000000      35.961750000000       3.269250000000
      1320    2       18.525750000000      38.141250000000       3.269250000000
      1321    1       21.795000000000      34.872000000000       0.000000000000
      1322    1       23.974500000000      37.051500000000       0.000000000000
      1323    1       21.795000000000      37.051500000000       2.179500000000
      1324    1       23.974500000000      34.872000000000       2.179500000000
      1325    2       22.884750000000      35.961750000000       1.089750000000
      1326    2       25.064250000000      38.141250000000       1.089750000000
      1327    2       25.064250000000      35.961750000000       3.269250000000
      1328    2       22.884750000000      38.141250000000       3.269250000000
      1329    1       26.154000000000      34.872000000000       0.000000000000
      1330    1       28.333500000000      37.051500000000       0.000000000000
      1331    1       26.154000000000      37.051500000000       2.179500000000
      1332    1       28.333500000000      34.872000000000       2.179500000000
      1333    2       27.243750000000      35.961750000000       1.089750000000
      1334    2       29.423250000000      38.141250000000       1.089750000000
      1335    2       29.423250000000      35.961750000000       3.269250000000
      1336    2       27.243750000000      38.141250000000       3.269250000000
      1337    1       30.513000000000      34.872000000000       0.000000000000
      1338    1       32.692500000000      37.051500000000       0.000000000000
      1339    1       30.513000000000      37.051500000000       2.179500000000
      1340    1       32.692500000000      34.872000000000       2.179500000000
      1341    2       31.602750000000      35.961750000000       1.089750000000
      1342    2       33.782250000000      38.141250000000       1.089750000000
      1343    2       33.782250000000      35.961750000000       3.269250000000
      1344    2       31.602750000000      38.141250000000       3.269250000000
      1345    1       34.872000000000      34.872000000000       0.000000000000
      1346    1       37.051500000000      37.051500000000       0.000000000000
      1347    1       34.872000000000      37.051500000000       2.179500000000
      1348    1       37.051500000000      34.872000000000       2.179500000000
      1349    2       35.961750000000      35.961750000000       1.089750000000
      1350    2       38.141250000000      38.141250000000       1.089750000000
      1351    2       38.141250000000      35.961750000000       3.269250000000
      1352    2       35.961750000000      38.141250000000       3.269250000000
      1353    1       39.231000000000      34.872000000000       0.000000000000
      1354    1       41.410500000000      37.051500000000       0.000000000000
      1355    1       39.231000000000      37.051500000000       2.179500000000
      1356    1       41.410500000000      34.872000000000       2.179500000000
      1357    2       40.320750000000      35.961750000000       1.089750000000
      1358    2       42.500250000000      38.141250000000       1.089750000000
      1359    2       42.500250000000      35.961750000000       3.269250000000
      1360    2       40.320750000000      38.141250000000       3.269250000000
      1361    1       43.590000000000      34.872000000000       0.000000000000
      1362    1       45.769500000000      37.051500000000       0.000000000000
      1363    1       43.590000000000      37.051500000000       2.179500000000
      1364    1       45.769500000000      34.872000000000       2.179500000000
      1365    2       44.679750000000      35.961750000000       1.089750000000
      1366    2       46.859250000000      38.141250000000       1.089750000000
      1367    2       46.859250000000      35.961750000000       3.269250000000
      1368    2       44.679750000000      38.141250000000       3.269250000000
      1369    1       47.949000000000      34.872000000000       0.000000000000
      1370    1       50.128500000000      37.051500000000       0.000000000000
      1371    1       47.949000000000      37.051500000000       2.179500000000
      1372    1       50.128500000000      34.872000000000       2.179500000000
      1373    2       49.038750000000      35.961750000000       1.089750000000
      1374    2       51.218250000000      38.141250000000       1.089750000000
      1375    2       51.218250000000      35.961750000000       3.269250000000
      1376    2       49.038750000000      38.141250000000       3.269250000000
      1377    1       52.308000000000      34.872000000000       0.000000000000
      1378    1       54.487500000000      37.051500000000       0.000000000000
      1379    1       52.308000000000      37.051500000000       2.179500000000
      1380    1       54.487500000000      34.872000000000       2.179500000000
      1381    2       53.397750000000      35.961750000000       1.089750000000
      1382    2       55.577250000000      38.141250000000       1.089750000000
      1383    2       55.577250000000      35.961750000000       3.269250000000
      1384    2       53.397750000000      38.141250000000       3.269250000000
      1385    1       56.667000000000      34.872000000000       0.000000000000
      1386    1       58.846500000000      37.051500000000       0.000000000000
      1387    1       56.667000000000      37.051500000000       2.179500000000
      1388    1       58.846500000000      34.872000000000       2.179500000000
      1389    2       57.756750000000      35.961750000000       1.089750000000
      1390    2       59.936250000000      38.141250000000       1.089750000000
      1391    2       59.936250000000      35.961750000000       3.269250000000
      1392    2       57.756750000000      38.141250000000       3.269250000000
      1393    1       61.026000000000      34.872000000000       0.000000000000
      1394    1       63.205500000000      37.051500000000       0.000000000000
      1395    1       61.026000000000      37.051500000000       2.179500000000
      1396    1       63.205500000000      34.872000000000       2.179500000000
      1397    2       62.115750000000      35.961750000000       1.089750000000
      1398    2       64.295250000000      38.141250000000       1.089750000000
      1399    2       64.295250000000      35.961750000000       3.269250000000
      1400    2       62.115750000000      38.141250000000       3.269250000000
      1401    1       65.385000000000      34.872000000000       0.000000000000
      1402    1       67.564500000000      37.051500000000       0.000000000000
      1403    1       65.385000000000      37.051500000000       2.179500000000
      1404    1       67.564500000000      34.872000000000       2.179500000000
      1405    2       66.474750000000      35.961750000000       1.089750000000
      1406    2       68.654250000000      38.141250000000       1.089750000000
      1407    2       68.654250000000      35.961750000000       3.269250000000
      1408    2       66.474750000000      38.141250000000       3.269250000000
      1409    1       69.744000000000      34.872000000000       0.000000000000
      1410    1       71.923500000000      37.051500000000       0.000000000000
      1411    1       69.744000000000      37.051500000000       2.179500000000
      1412    1       71.923500000000      34.872000000000       2.179500000000
      1413    2       70.833750000000      35.961750000000       1.089750000000
      1414    2       73.013250000000      38.141250000000       1.089750000000
      1415    2       73.013250000000      35.961750000000       3.269250000000
      1416    2       70.833750000000      38.141250000000       3.269250000000
      1417    1       74.103000000000      34.872000000000       0.000000000000
      1418    1       76.282500000000      37.051500000000       0.000000000000
      1419    1       74.103000000000      37.051500000000       2.179500000000
      1420    1       76.282500000000      34.872000000000       2.179500000000
      1421    2       75.192750000000      35.961750000000       1.089750000000
      1422    2       77.372250000000      38.141250000000       1.089750000000
      1423    2       77.372250000000      35.961750000000       3.269250000000
      1424    2       75.192750000000      38.141250000000       3.269250000000
      1425    1       78.462000000000      34.872000000000       0.000000000000
      1426    1       80.641500000000      37.051500000000       0.000000000000
      1427    1       78.462000000000      37.051500000000       2.179500000000
      1428    1       80.641500000000      34.872000000000       2.179500000000
      1429    2       79.551750000000      35.961750000000       1.089750000000
      1430    2       81.731250000000      38.141250000000       1.089750000000
      1431    2       81.731250000000      35.961750000000       3.269250000000
      1432    2       79.551750000000      38.141250000000       3.269250000000
      1433    1       82.821000000000      34.872000000000       0.000000000000
      1434    1       85.000500000000      37.051500000000       0.000000000000
      1435    1       82.821000000000      37.051500000000       2.179500000000
      1436    1       85.000500000000      34.872000000000       2.179500000000
      1437    2       83.910750000000      35.961750000000       1.089750000000
      1438    2       86.090250000000      38.141250000000       1.089750000000
      1439    2       86.090250000000      35.961750000000       3.269250000000
      1440    2       83.910750000000      38.141250000000       3.269250000000
      1441    1        0.000000000000      39.231000000000       0.000000000000
      1442    1        2.179500000000      41.410500000000       0.000000000000
      1443    1        0.000000000000      41.410500000000       2.179500000000
      1444    1        2.179500000000      39.231000000000       2.179500000000
      1445    2        1.089750000000      40.320750000000       1.089750000000
      1446    2        3.269250000000      42.500250000000       1.089750000000
      1447    2        3.269250000000      40.320750000000       3.269250000000
      1448    2        1.089750000000      42.500250000000       3.269250000000
      1449    1        4.359000000000      39.231000000000       0.000000000000
      1450    1        6.538500000000      41.410500000000       0.000000000000
      1451    1        4.359000000000      41.410500000000       2.179500000000
      1452    1        6.538500000000      39.231000000000       2.179500000000
      1453    2        5.448750000000      40.320750000000       1.089750000000
      1454    2        7.628250000000      42.500250000000       1.089750000000
      1455    2        7.628250000000      40.320750000000       3.269250000000
      1456    2        5.448750000000      42.500250000000       3.269250000000
      1457    1        8.718000000000      39.231000000000       0.000000000000
      1458    1       10.897500000000      41.410500000000       0.000000000000
      1459    1        8.718000000000      41.410500000000       2.179500000000
      1460    1       10.897500000000      39.231000000000       2.179500000000
      1461    2        9.807750000000      40.320750000000       1.089750000000
      1462    2       11.987250000000      42.500250000000       1.089750000000
      1463    2       11.987250000000      40.320750000000       3.269250000000
      1464    2        9.807750000000      42.500250000000       3.269250000000
      1465    1       13.077000000000      39.231000000000       0.000000000000
      1466    1       15.256500000000      41.410500000000       0.000000000000
      1467    1       13.077000000000      41.410500000000       2.179500000000
      1468    1       15.256500000000      39.231000000000       2.179500000000
      1469    2       14.166750000000      40.320750000000       1.089750000000
      1470    2       16.346250000000      42.500250000000       1.089750000000
      1471    2       16.346250000000      40.320750000000       3.269250000000
      1472    2       14.166750000000      42.500250000000       3.269250000000
      1473    1       17.436000000000      39.231000000000       0.000000000000
      1474    1       19.615500000000      41.410500000000       0.000000000000
      1475    1       17.436000000000      41.410500000000       2.179500000000
      1476    1       19.615500000000      39.231000000000       2.179500000000
      1477    2       18.525750000000      40.320750000000       1.089750000000
      1478    2       20.705250000000      42.500250000000       1.089750000000
      1479    2       20.705250000000      40.320750000000       3.269250000000
      1480    2       18.525750000000      42.500250000000       3.269250000000
      1481    1       21.795000000000      39.231000000000       0.000000000000
      1482    1       23.974500000000      41.410500000000       0.000000000000
      1483    1       21.795000000000      41.410500000000       2.179500000000
      1484    1       23.974500000000      39.231000000000       2.179500000000
      1485    2       22.884750000000      40.320750000000       1.089750000000
      1486    2       25.064250000000      42.500250000000       1.089750000000
      1487    2       25.064250000000      40.320750000000       3.269250000000
      1488    2       22.884750000000      42.500250000000       3.269250000000
      1489    1       26.154000000000      39.231000000000       0.000000000000
      1490    1       28.333500000000      41.410500000000       0.000000000000
      1491    1       26.154000000000      41.410500000000       2.179500000000
      1492    1       28.333500000000      39.231000000000       2.179500000000
      1493    2       27.243750000000      40.320750000000       1.089750000000
      1494    2       29.423250000000      42.500250000000       1.089750000000
      1495    2       29.423250000000      40.320750000000       3.269250000000
      1496    2       27.243750000000      42.500250000000       3.269250000000
      1497    1       30.513000000000      39.231000000000       0.000000000000
      1498    1       32.692500000000      41.410500000000       0.000000000000
      1499    1       30.513000000000      41.410500000000       2.179500000000
      1500    1       32.692500000000      39.231000000000       2.179500000000
      1501    2       31.602750000000      40.320750000000       1.089750000000
      1502    2       33.782250000000      42.500250000000       1.089750000000
      1503    2       33.782250000000      40.320750000000       3.269250000000
      1504    2       31.602750000000      42.500250000000       3.269250000000
      1505    1       34.872000000000      39.231000000000       0.000000000000
      1506    1       37.051500000000      41.410500000000       0.000000000000
      1507    1       34.872000000000      41.410500000000       2.179500000000
      1508    1       37.051500000000      39.231000000000       2.179500000000
      1509    2       35.961750000000      40.320750000000       1.089750000000
      1510    2       38.141250000000      42.500250000000       1.089750000000
      1511    2       38.141250000000      40.320750000000       3.269250000000
      1512    2       35.961750000000      42.500250000000       3.269250000000
      1513    1       39.231000000000      39.231000000000       0.000000000000
      1514    1       41.410500000000      41.410500000000       0.000000000000
      1515    1       39.231000000000      41.410500000000       2.179500000000
      1516    1       41.410500000000      39.231000000000       2.179500000000
      1517    2       40.320750000000      40.320750000000       1.089750000000
      1518    2       42.500250000000      42.500250000000       1.089750000000
      1519    2       42.500250000000      40.320750000000       3.269250000000
      1520    2       40.320750000000      42.500250000000       3.269250000000
      1521    1       43.590000000000      39.231000000000       0.000000000000
      1522    1       45.769500000000      41.410500000000       0.000000000000
      1523    1       43.590000000000      41.410500000000       2.179500000000
      1524    1       45.769500000000      39.231000000000       2.179500000000
      1525    2       44.679750000000      40.320750000000       1.089750000000
      1526    2       46.859250000000      42.500250000000       1.089750000000
      1527    2       46.859250000000      40.320750000000       3.269250000000
      1528    2       44.679750000000      42.500250000000       3.269250000000
      1529    1       47.949000000000      39.231000000000       0.000000000000
      1530    1       50.128500000000      41.410500000000       0.000000000000
      1531    1       47.949000000000      41.410500000000       2.179500000000
      1532    1       50.128500000000      39.231000000000       2.179500000000
      1533    2       49.038750000000      40.320750000000       1.089750000000
      1534    2       51.218250000000      42.500250000000       1.089750000000
      1535    2       51.218250000000      40.320750000000       3.269250000000
      1536    2       49.038750000000      42.500250000000       3.269250000000
      1537    1       52.308000000000      39.231000000000       0.000000000000
      1538    1       54.487500000000      41.410500000000       0.000000000000
      1539    1       52.308000000000      41.410500000000       2.179500000000
      1540    1       54.487500000000      39.231000000000       2.179500000000
      1541    2       53.397750000000      40.320750000000       1.089750000000
      1542    2       55.577250000000      42.500250000000       1.089750000000
      1543    2       55.577250000000      40.320750000000       3.269250000000
      1544    2       53.397750000000      42.500250000000       3.269250000000
      1545    1       56.667000000000      39.231000000000       0.000000000000
      1546    1       58.846500000000      41.410500000000       0.000000000000
      1547    1       56.667000000000      41.410500000000       2.179500000000
      1548    1       58.846500000000      39.231000000000       2.179500000000
      1549    2       57.756750000000      40.320750000000       1.089750000000
      1550    2       59.936250000000      42.500250000000       1.089750000000
      1551    2       59.936250000000      40.320750000000       3.269250000000
      1552    2       57.756750000000      42.500250000000       3.269250000000
      1553    1       61.026000000000      39.231000000000       0.000000000000
      1554    1       63.205500000000      41.410500000000       0.000000000000
      1555    1       61.026000000000      41.410500000000       2.179500000000
      1556    1       63.205500000000      39.231000000000       2.179500000000
      1557    2       62.115750000000      40.320750000000       1.089750000000
      1558    2       64.295250000000      42.500250000000       1.089750000000
      1559    2       64.295250000000      40.320750000000       3.269250000000
      1560    2       62.115750000000      42.500250000000       3.269250000000
      1561    1       65.385000000000      39.231000000000       0.000000000000
      1562    1       67.564500000000      41.410500000000       0.000000000000
      1563    1       65.385000000000      41.410500000000       2.179500000000
      1564    1       67.564500000000      39.231000000000       2.179500000000
      1565    2       66.474750000000      40.320750000000       1.089750000000
      1566    2       68.654250000000      42.500250000000       1.089750000000
      1567    2       68.654250000000      40.320750000000       3.269250000000
      1568    2       66.474750000000      42.500250000000       3.269250000000
      1569    1       69.744000000000      39.231000000000       0.000000000000
      1570    1       71.923500000000      41.410500000000       0.000000000000
      1571    1       69.744000000000      41.410500000000       2.179500000000
      1572    1       71.923500000000      39.231000000000       2.179500000000
      1573    2       70.833750000000      40.320750000000       1.089750000000
      1574    2       73.013250000000      42.500250000000       1.089750000000
      1575    2       73.013250000000      40.320750000000       3.269250000000
      1576    2       70.833750000000      42.500250000000       3.269250000000
      1577    1       74.103000000000      39.231000000000       0.000000000000
      1578    1       76.282500000000      41.410500000000       0.000000000000
      1579    1       74.103000000000      41.410500000000       2.179500000000
      1580    1       76.282500000000      39.231000000000       2.179500000000
      1581    2       75.192750000000      40.320750000000       1.089750000000
      1582    2       77.372250000000      42.500250000000       1.089750000000
      1583    2       77.372250000000      40.320750000000       3.269250000000
      1584    2       75.192750000000      42.500250000000       3.269250000000
      1585    1       78.462000000000      39.231000000000       0.000000000000
      1586    1       80.641500000000      41.410500000000       0.000000000000
      1587    1       78.462000000000      41.410500000000       2.179500000000
      1588    1       80.641500000000      39.231000000000       2.179500000000
      1589    2       79.551750000000      40.320750000000       1.089750000000
      1590    2       81.731250000000      42.500250000000       1.089750000000
      1591    2       81.731250000000      40.320750000000       3.269250000000
      1592    2       79.551750000000      42.500250000000       3.269250000000
      1593    1       82.821000000000      39.231000000000       0.000000000000
      1594    1       85.000500000000      41.410500000000       0.000000000000
      1595    1       82.821000000000      41.410500000000       2.179500000000
      1596    1       85.000500000000      39.231000000000       2.179500000000
      1597    2       83.910750000000      40.320750000000       1.089750000000
      1598    2       86.090250000000      42.500250000000       1.089750000000
      1599    2       86.090250000000      40.320750000000       3.269250000000
      1600    2       83.910750000000      42.500250000000       3.269250000000
      1601    1        0.000000000000      43.590000000000       0.000000000000
      1602    1        2.179500000000      45.769500000000       0.000000000000
      1603    1        0.000000000000      45.769500000000       2.179500000000
      1604    1        2.179500000000      43.590000000000       2.179500000000
      1605    2        1.089750000000      44.679750000000       1.089750000000
      1606    2        3.269250000000      46.859250000000       1.089750000000
      1607    2        3.269250000000      44.679750000000       3.269250000000
      1608    2        1.089750000000      46.859250000000       3.269250000000
      1609    1        4.359000000000      43.590000000000       0.000000000000
      1610    1        6.538500000000      45.769500000000       0.000000000000
      1611    1        4.359000000000      45.769500000000       2.179500000000
      1612    1        6.538500000000      43.590000000000       2.179500000000
      1613    2        5.448750000000      44.679750000000       1.089750000000
      1614    2        7.628250000000      46.859250000000       1.089750000000
      1615    2        7.628250000000      44.679750000000       3.269250000000
      1616    2        5.448750000000      46.859250000000       3.269250000000
      1617    1        8.718000000000      43.590000000000       0.000000000000
      1618    1       10.897500000000      45.769500000000       0.000000000000
      1619    1        8.718000000000      45.769500000000       2.179500000000
      1620    1       10.897500000000      43.590000000000       2.179500000000
      1621    2        9.807750000000      44.679750000000       1.089750000000
      1622    2       11.987250000000      46.859250000000       1.089750000000
      1623    2       11.987250000000      44.679750000000       3.269250000000
      1624    2        9.807750000000      46.859250000000       3.269250000000
      1625    1       13.077000000000      43.590000000000       0.000000000000
      1626    1       15.256500000000      45.769500000000       0.000000000000
      1627    1       13.077000000000      45.769500000000       2.179500000000
      1628    1       15.256500000000      43.590000000000       2.179500000000
      1629    2       14.166750000000      44.679750000000       1.089750000000
      1630    2       16.346250000000      46.859250000000       1.089750000000
      1631    2       16.346250000000      44.679750000000       3.269250000000
      1632    2       14.166750000000      46.859250000000       3.269250000000
      1633    1       17.436000000000      43.590000000000       0.000000000000
      1634    1       19.615500000000      45.769500000000       0.000000000000
      1635    1       17.436000000000      45.769500000000       2.179500000000
      1636    1       19.615500000000      43.590000000000       2.179500000000
      1637    2       18.525750000000      44.679750000000       1.089750000000
      1638    2       20.705250000000      46.859250000000       1.089750000000
      1639    2       20.705250000000      44.679750000000       3.269250000000
      1640    2       18.525750000000      46.859250000000       3.269250000000
      1641    1       21.795000000000      43.590000000000       0.000000000000
      1642    1       23.974500000000      45.769500000000       0.000000000000
      1643    1       21.795000000000      45.769500000000       2.179500000000
      1644    1       23.974500000000      43.590000000000       2.179500000000
      1645    2       22.884750000000      44.679750000000       1.089750000000
      1646    2       25.064250000000      46.859250000000       1.089750000000
      1647    2       25.064250000000      44.679750000000       3.269250000000
      1648    2       22.884750000000      46.859250000000       3.269250000000
      1649    1       26.154000000000      43.590000000000       0.000000000000
      1650    1       28.333500000000      45.769500000000       0.000000000000
      1651    1       26.154000000000      45.769500000000       2.179500000000
      1652    1       28.333500000000      43.590000000000       2.179500000000
      1653    2       27.243750000000      44.679750000000       1.089750000000
      1654    2       29.423250000000      46.859250000000       1.089750000000
      1655    2       29.423250000000      44.679750000000       3.269250000000
      1656    2       27.243750000000      46.859250000000       3.269250000000
      1657    1       30.513000000000      43.590000000000       0.000000000000
      1658    1       32.692500000000      45.769500000000       0.000000000000
      1659    1       30.513000000000      45.769500000000       2.179500000000
      1660    1       32.692500000000      43.590000000000       2.179500000000
      1661    2       31.602750000000      44.679750000000       1.089750000000
      1662    2       33.782250000000      46.859250000000       1.089750000000
      1663    2       33.782250000000      44.679750000000       3.269250000000
      1664    2       31.602750000000      46.859250000000       3.269250000000
      1665    1       34.872000000000      43.590000000000       0.000000000000
      1666    1       37.051500000000      45.769500000000       0.000000000000
      1667    1       34.872000000000      45.769500000000       2.179500000000
      1668    1       37.051500000000      43.590000000000       2.179500000000
      1669    2       35.961750000000      44.679750000000       1.089750000000
      1670    2       38.141250000000      46.859250000000       1.089750000000
      1671    2       38.141250000000      44.679750000000       3.269250000000
      1672    2       35.961750000000      46.859250000000       3.269250000000
      1673    1       39.231000000000      43.590000000000       0.000000000000
      1674    1       41.410500000000      45.769500000000       0.000000000000
      1675    1       39.231000000000      45.769500000000       2.179500000000
      1676    1       41.410500000000      43.590000000000       2.179500000000
      1677    2       40.320750000000      44.679750000000       1.089750000000
      1678    2       42.500250000000      46.859250000000       1.089750000000
      1679    2       42.500250000000      44.679750000000       3.269250000000
      1680    2       40.320750000000      46.859250000000       3.269250000000
      1681    1       43.590000000000      43.590000000000       0.000000000000
      1682    1       45.769500000000      45.769500000000       0.000000000000
      1683    1       43.590000000000      45.769500000000       2.179500000000
      1684    1       45.769500000000      43.590000000000       2.179500000000
      1685    2       44.679750000000      44.679750000000       1.089750000000
      1686    2       46.859250000000      46.859250000000       1.089750000000
      1687    2       46.859250000000      44.679750000000       3.269250000000
      1688    2       44.679750000000      46.859250000000       3.269250000000
      1689    1       47.949000000000      43.590000000000       0.000000000000
      1690    1       50.128500000000      45.769500000000       0.000000000000
      1691    1       47.949000000000      45.769500000000       2.179500000000
      1692    1       50.128500000000      43.590000000000       2.179500000000
      1693    2       49.038750000000      44.679750000000       1.089750000000
      1694    2       51.218250000000      46.859250000000       1.089750000000
      1695    2       51.218250000000      44.679750000000       3.269250000000
      1696    2       49.038750000000      46.859250000000       3.269250000000
      1697    1       52.308000000000      43.590000000000       0.000000000000
      1698    1       54.487500000000      45.769500000000       0.000000000000
      1699    1       52.308000000000      45.769500000000       2.179500000000
      1700    1       54.487500000000      43.590000000000       2.179500000000
      1701    2       53.397750000000      44.679750000000       1.089750000000
      1702    2       55.577250000000      46.859250000000       1.089750000000
      1703    2       55.577250000000      44.679750000000       3.269250000000
      1704    2       53.397750000000      46.859250000000       3.269250000000
      1705    1       56.667000000000      43.590000000000       0.000000000000
      1706    1       58.846500000000      45.769500000000       0.000000000000
      1707    1       56.667000000000      45.769500000000       2.179500000000
      1708    1       58.846500000000      43.590000000000       2.179500000000
      1709    2       57.756750000000      44.679750000000       1.089750000000
      1710    2       59.936250000000      46.859250000000       1.089750000000
      1711    2       59.936250000000      44.679750000000       3.269250000000
      1712    2       57.756750000000      46.859250000000       3.269250000000
      1713    1       61.026000000000      43.590000000000       0.000000000000
      1714    1       63.205500000000      45.769500000000       0.000000000000
      1715    1       61.026000000000      45.769500000000       2.179500000000
      1716    1       63.205500000000      43.590000000000       2.179500000000
      1717    2       62.115750000000      44.679750000000       1.089750000000
      1718    2       64.295250000000      46.859250000000       1.089750000000
      1719    2       64.295250000000      44.679750000000       3.269250000000
      1720    2       62.115750000000      46.859250000000       3.269250000000
      1721    1       65.385000000000      43.590000000000       0.000000000000
      1722    1       67.564500000000      45.769500000000       0.000000000000
      1723    1       65.385000000000      45.769500000000       2.179500000000
      1724    1       67.564500000000      43.590000000000       2.179500000000
      1725    2       66.474750000000      44.679750000000       1.089750000000
      1726    2       68.654250000000      46.859250000000       1.089750000000
      1727    2       68.654250000000      44.679750000000       3.269250000000
      1728    2       66.474750000000      46.859250000000       3.269250000000
      1729    1       69.744000000000      43.590000000000       0.000000000000
      1730    1       71.923500000000      45.769500000000       0.000000000000
      1731    1       69.744000000000      45.769500000000       2.179500000000
      1732    1       71.923500000000      43.590000000000       2.179500000000
      1733    2       70.833750000000      44.679750000000       1.089750000000
      1734    2       73.013250000000      46.859250000000       1.089750000000
      1735    2       73.013250000000      44.679750000000       3.269250000000
      1736    2       70.833750000000      46.859250000000       3.269250000000
      1737    1       74.103000000000      43.590000000000       0.000000000000
      1738    1       76.282500000000      45.769500000000       0.000000000000
      1739    1       74.103000000000      45.769500000000       2.179500000000
      1740    1       76.282500000000      43.590000000000       2.179500000000
      1741    2       75.192750000000      44.679750000000       1.089750000000
      1742    2       77.372250000000      46.859250000000       1.089750000000
      1743    2       77.372250000000      44.679750000000       3.269250000000
      1744    2       75.192750000000      46.859250000000       3.269250000000
      1745    1       78.462000000000      43.590000000000       0.000000000000
      1746    1       80.641500000000      45.769500000000       0.000000000000
      1747    1       78.462000000000      45.769500000000       2.179500000000
      1748    1       80.641500000000      43.590000000000       2.179500000000
      1749    2       79.551750000000      44.679750000000       1.089750000000
      1750    2       81.731250000000      46.859250000000       1.089750000000
      1751    2       81.731250000000      44.679750000000       3.269250000000
      1752    2       79.551750000000      46.859250000000       3.269250000000
      1753    1       82.821000000000      43.590000000000       0.000000000000
      1754    1       85.000500000000      45.769500000000       0.000000000000
      1755    1       82.821000000000      45.769500000000       2.179500000000
      1756    1       85.000500000000      43.590000000000       2.179500000000
      1757    2       83.910750000000      44.679750000000       1.089750000000
      1758    2       86.090250000000      46.859250000000       1.089750000000
      1759    2       86.090250000000      44.679750000000       3.269250000000
      1760    2       83.910750000000      46.859250000000       3.269250000000
      1761    1        0.000000000000      47.949000000000       0.000000000000
      1762    1        2.179500000000      50.128500000000       0.000000000000
      1763    1        0.000000000000      50.128500000000       2.179500000000
      1764    1        2.179500000000      47.949000000000       2.179500000000
      1765    2        1.089750000000      49.038750000000       1.089750000000
      1766    2        3.269250000000      51.218250000000       1.089750000000
      1767    2        3.269250000000      49.038750000000       3.269250000000
      1768    2        1.089750000000      51.218250000000       3.269250000000
      1769    1        4.359000000000      47.949000000000       0.000000000000
      1770    1        6.538500000000      50.128500000000       0.000000000000
      1771    1        4.359000000000      50.128500000000       2.179500000000
      1772    1        6.538500000000      47.949000000000       2.179500000000
      1773    2        5.448750000000      49.038750000000       1.089750000000
      1774    2        7.628250000000      51.218250000000       1.089750000000
      1775    2        7.628250000000      49.038750000000       3.269250000000
      1776    2        5.448750000000      51.218250000000       3.269250000000
      1777    1        8.718000000000      47.949000000000       0.000000000000
      1778    1       10.897500000000      50.128500000000       0.000000000000
      1779    1        8.718000000000      50.128500000000       2.179500000000
      1780    1       10.897500000000      47.949000000000       2.179500000000
      1781    2        9.807750000000      49.038750000000       1.089750000000
      1782    2       11.987250000000      51.218250000000       1.089750000000
      1783    2       11.987250000000      49.038750000000       3.269250000000
      1784    2        9.807750000000      51.218250000000       3.269250000000
      1785    1       13.077000000000      47.949000000000       0.000000000000
      1786    1       15.256500000000      50.128500000000       0.000000000000
      1787    1       13.077000000000      50.128500000000       2.179500000000
      1788    1       15.256500000000      47.949000000000       2.179500000000
      1789    2       14.166750000000      49.038750000000       1.089750000000
      1790    2       16.346250000000      51.218250000000       1.089750000000
      1791    2       16.346250000000      49.038750000000       3.269250000000
      1792    2       14.166750000000      51.218250000000       3.269250000000
      1793    1       17.436000000000      47.949000000000       0.000000000000
      1794    1       19.615500000000      50.128500000000       0.000000000000
      1795    1       17.436000000000      50.128500000000       2.179500000000
      1796    1       19.615500000000      47.949000000000       2.179500000000
      1797    2       18.525750000000      49.038750000000       1.089750000000
      1798    2       20.705250000000      51.218250000000       1.089750000000
      1799    2       20.705250000000      49.038750000000       3.269250000000
      1800    2       18.525750000000      51.218250000000       3.269250000000
      1801    1       21.795000000000      47.949000000000       0.000000000000
      1802    1       23.974500000000      50.128500000000       0.000000000000
      1803    1       21.795000000000      50.128500000000       2.179500000000
      1804    1       23.974500000000      47.949000000000       2.179500000000
      1805    2       22.884750000000      49.038750000000       1.089750000000
      1806    2       25.064250000000      51.218250000000       1.089750000000
      1807    2       25.064250000000      49.038750000000       3.269250000000
      1808    2       22.884750000000      51.218250000000       3.269250000000
      1809    1       26.154000000000      47.949000000000       0.000000000000
      1810    1       28.333500000000      50.128500000000       0.000000000000
      1811    1       26.154000000000      50.128500000000       2.179500000000
      1812    1       28.333500000000      47.949000000000       2.179500000000
      1813    2       27.243750000000      49.038750000000       1.089750000000
      1814    2       29.423250000000      51.218250000000       1.089750000000
      1815    2       29.423250000000      49.038750000000       3.269250000000
      1816    2       27.243750000000      51.218250000000       3.269250000000
      1817    1       30.513000000000      47.949000000000       0.000000000000
      1818    1       32.692500000000      50.128500000000       0.000000000000
      1819    1       30.513000000000      50.128500000000       2.179500000000
      1820    1       32.692500000000      47.949000000000       2.179500000000
      1821    2       31.602750000000      49.038750000000       1.089750000000
      1822    2       33.782250000000      51.218250000000       1.089750000000
      1823    2       33.782250000000      49.038750000000       3.269250000000
      1824    2       31.602750000000      51.218250000000       3.269250000000
      1825    1       34.872000000000      47.949000000000       0.000000000000
      1826    1       37.051500000000      50.128500000000       0.000000000000
      1827    1       34.872000000000      50.128500000000       2.179500000000
      1828    1       37.051500000000      47.949000000000       2.179500000000
      1829    2       35.961750000000      49.038750000000       1.089750000000
      1830    2       38.141250000000      51.218250000000       1.089750000000
      1831    2       38.141250000000      49.038750000000       3.269250000000
      1832    2       35.961750000000      51.218250000000       3.269250000000
      1833    1       39.231000000000      47.949000000000       0.000000000000
      1834    1       41.410500000000      50.128500000000       0.000000000000
      1835    1       39.231000000000      50.128500000000       2.179500000000
      1836    1       41.410500000000      47.949000000000       2.179500000000
      1837    2       40.320750000000      49.038750000000       1.089750000000
      1838    2       42.500250000000      51.218250000000       1.089750000000
      1839    2       42.500250000000      49.038750000000       3.269250000000
      1840    2       40.320750000000      51.218250000000       3.269250000000
      1841    1       43.590000000000      47.949000000000       0.000000000000
      1842    1       45.769500000000      50.128500000000       0.000000000000
      1843    1       43.590000000000      50.128500000000       2.179500000000
      1844    1       45.769500000000      47.949000000000       2.179500000000
      1845    2       44.679750000000      49.038750000000       1.089750000000
      1846    2       46.859250000000      51.218250000000       1.089750000000
      1847    2       46.859250000000      49.038750000000       3.269250000000
      1848    2       44.679750000000      51.218250000000       3.269250000000
      1849    1       47.949000000000      47.949000000000       0.000000000000
      1850    1       50.128500000000      50.128500000000       0.000000000000
      1851    1       47.949000000000      50.128500000000       2.179500000000
      1852    1       50.128500000000      47.949000000000       2.179500000000
      1853    2       49.038750000000      49.038750000000       1.089750000000
      1854    2       51.218250000000      51.218250000000       1.089750000000
      1855    2       51.218250000000      49.038750000000       3.269250000000
      1856    2       49.038750000000      51.218250000000       3.269250000000
      1857    1       52.308000000000      47.949000000000       0.000000000000
      1858    1       54.487500000000      50.128500000000       0.000000000000
      1859    1       52.308000000000      50.128500000000       2.179500000000
      1860    1       54.487500000000      47.949000000000       2.179500000000
      1861    2       53.397750000000      49.038750000000       1.089750000000
      1862    2       55.577250000000      51.218250000000       1.089750000000
      1863    2       55.577250000000      49.038750000000       3.269250000000
      1864    2       53.397750000000      51.218250000000       3.269250000000
      1865    1       56.667000000000      47.949000000000       0.000000000000
      1866    1       58.846500000000      50.128500000000       0.000000000000
      1867    1       56.667000000000      50.128500000000       2.179500000000
      1868    1       58.846500000000      47.949000000000       2.179500000000
      1869    2       57.756750000000      49.038750000000       1.089750000000
      1870    2       59.936250000000      51.218250000000       1.089750000000
      1871    2       59.936250000000      49.038750000000       3.269250000000
      1872    2       57.756750000000      51.218250000000       3.269250000000
      1873    1       61.026000000000      47.949000000000       0.000000000000
      1874    1       63.205500000000      50.128500000000       0.000000000000
      1875    1       61.026000000000      50.128500000000       2.179500000000
      1876    1       63.205500000000      47.949000000000       2.179500000000
      1877    2       62.115750000000      49.038750000000       1.089750000000
      1878    2       64.295250000000      51.218250000000       1.089750000000
      1879    2       64.295250000000      49.038750000000       3.269250000000
      1880    2       62.115750000000      51.218250000000       3.269250000000
      1881    1       65.385000000000      47.949000000000       0.000000000000
      1882    1       67.564500000000      50.128500000000       0.000000000000
      1883    1       65.385000000000      50.128500000000       2.179500000000
      1884    1       67.564500000000      47.949000000000       2.179500000000
      1885    2       66.474750000000      49.038750000000       1.089750000000
      1886    2       68.654250000000      51.218250000000       1.089750000000
      1887    2       68.654250000000      49.038750000000       3.269250000000
      1888    2       66.474750000000      51.218250000000       3.269250000000
      1889    1       69.744000000000      47.949000000000       0.000000000000
      1890    1       71.923500000000      50.128500000000       0.000000000000
      1891    1       69.744000000000      50.128500000000       2.179500000000
      1892    1       71.923500000000      47.949000000000       2.179500000000
      1893    2       70.833750000000      49.038750000000       1.089750000000
      1894    2       73.013250000000      51.218250000000       1.089750000000
      1895    2       73.013250000000      49.038750000000       3.269250000000
      1896    2       70.833750000000      51.218250000000       3.269250000000
      1897    1       74.103000000000      47.949000000000       0.000000000000
      1898    1       76.282500000000      50.128500000000       0.000000000000
      1899    1       74.103000000000      50.128500000000       2.179500000000
      1900    1       76.282500000000      47.949000000000       2.179500000000
      1901    2       75.192750000000      49.038750000000       1.089750000000
      1902    2       77.372250000000      51.218250000000       1.089750000000
      1903    2       77.372250000000      49.038750000000       3.269250000000
      1904    2       75.192750000000      51.218250000000       3.269250000000
      1905    1       78.462000000000      47.949000000000       0.000000000000
      1906    1       80.641500000000      50.128500000000       0.000000000000
      1907    1       78.462000000000      50.128500000000       2.179500000000
      1908    1       80.641500000000      47.949000000000       2.179500000000
      1909    2       79.551750000000      49.038750000000       1.089750000000
      1910    2       81.731250000000      51.218250000000       1.089750000000
      1911    2       81.731250000000      49.038750000000       3.269250000000
      1912    2       79.551750000000      51.218250000000       3.269250000000
      1913    1       82.821000000000      47.949000000000       0.000000000000
      1914    1       85.000500000000      50.128500000000       0.000000000000
      1915    1       82.821000000000      50.128500000000       2.179500000000
      1916    1       85.000500000000      47.949000000000       2.179500000000
      1917    2       83.910750000000      49.038750000000       1.089750000000
      1918    2       86.090250000000      51.218250000000       1.089750000000
      1919    2       86.090250000000      49.038750000000       3.269250000000
      1920    2       83.910750000000      51.218250000000       3.269250000000
      1921    1        0.000000000000      52.308000000000       0.000000000000
      1922    1        2.179500000000      54.487500000000       0.000000000000
      1923    1        0.000000000000      54.487500000000       2.179500000000
      1924    1        2.179500000000      52.308000000000       2.179500000000
      1925    2        1.089750000000      53.397750000000       1.089750000000
      1926    2        3.269250000000      55.577250000000       1.089750000000
      1927    2        3.269250000000      53.397750000000       3.269250000000
      1928    2        1.089750000000      55.577250000000       3.269250000000
      1929    1        4.359000000000      52.308000000000       0.000000000000
      1930    1        6.538500000000      54.487500000000       0.000000000000
      1931    1        4.359000000000      54.487500000000       2.179500000000
      1932    1        6.538500000000      52.308000000000       2.179500000000
      1933    2        5.448750000000      53.397750000000       1.089750000000
      1934    2        7.628250000000      55.577250000000       1.089750000000
      1935    2        7.628250000000      53.397750000000       3.269250000000
      1936    2        5.448750000000      55.577250000000       3.269250000000
      1937    1        8.718000000000      52.308000000000       0.000000000000
      1938    1       10.897500000000      54.487500000000       0.000000000000
      1939    1        8.718000000000      54.487500000000       2.179500000000
      1940    1       10.897500000000      52.308000000000       2.179500000000
      1941    2        9.807750000000      53.397750000000       1.089750000000
      1942    2       11.987250000000      55.577250000000       1.089750000000
      1943    2       11.987250000000      53.397750000000       3.269250000000
      1944    2        9.807750000000      55.577250000000       3.269250000000
      1945    1       13.077000000000      52.308000000000       0.000000000000
      1946    1       15.256500000000      54.487500000000       0.000000000000
      1947    1       13.077000000000      54.487500000000       2.179500000000
      1948    1       15.256500000000      52.308000000000       2.179500000000
      1949    2       14.166750000000      53.397750000000       1.089750000000
      1950    2       16.346250000000      55.577250000000       1.089750000000
      1951    2       16.346250000000      53.397750000000       3.269250000000
      1952    2       14.166750000000      55.577250000000       3.269250000000
      1953    1       17.436000000000      52.308000000000       0.000000000000
      1954    1       19.615500000000      54.487500000000       0.000000000000
      1955    1       17.436000000000      54.487500000000       2.179500000000
      1956    1       19.615500000000      52.308000000000       2.179500000000
      1957    2       18.525750000000      53.397750000000       1.089750000000
      1958    2       20.705250000000      55.577250000000       1.089750000000
      1959    2       20.705250000000      53.397750000000       3.269250000000
      1960    2       18.525750000000      55.577250000000       3.269250000000
      1961    1       21.795000000000      52.308000000000       0.000000000000
      1962    1       23.974500000000      54.487500000000       0.000000000000
      1963    1       21.795000000000      54.487500000000       2.179500000000
      1964    1       23.974500000000      52.308000000000       2.179500000000
      1965    2       22.884750000000      53.397750000000       1.089750000000
      1966    2       25.064250000000      55.577250000000       1.089750000000
      1967    2       25.064250000000      53.397750000000       3.269250000000
      1968    2       22.884750000000      55.577250000000       3.269250000000
      1969    1       26.154000000000      52.308000000000       0.000000000000
      1970    1       28.333500000000      54.487500000000       0.000000000000
      1971    1       26.154000000000      54.487500000000       2.179500000000
      1972    1       28.333500000000      52.308000000000       2.179500000000
      1973    2       27.243750000000      53.397750000000       1.089750000000
      1974    2       29.423250000000      55.577250000000       1.089750000000
      1975    2       29.423250000000      53.397750000000       3.269250000000
      1976    2       27.243750000000      55.577250000000       3.269250000000
      1977    1       30.513000000000      52.308000000000       0.000000000000
      1978    1       32.692500000000      54.487500000000       0.000000000000
      1979    1       30.513000000000      54.487500000000       2.179500000000
      1980    1       32.692500000000      52.308000000000       2.179500000000
      1981    2       31.602750000000      53.397750000000       1.089750000000
      1982    2       33.782250000000      55.577250000000       1.089750000000
      1983    2       33.782250000000      53.397750000000       3.269250000000
      1984    2       31.602750000000      55.577250000000       3.269250000000
      1985    1       34.872000000000      52.308000000000       0.000000000000
      1986    1       37.051500000000      54.487500000000       0.000000000000
      1987    1       34.872000000000      54.487500000000       2.179500000000
      1988    1       37.051500000000      52.308000000000       2.179500000000
      1989    2       35.961750000000      53.397750000000       1.089750000000
      1990    2       38.141250000000      55.577250000000       1.089750000000
      1991    2       38.141250000000      53.397750000000       3.269250000000
      1992    2       35.961750000000      55.577250000000       3.269250000000
      1993    1       39.231000000000      52.308000000000       0.000000000000
      1994    1       41.410500000000      54.487500000000       0.000000000000
      1995    1       39.231000000000      54.487500000000       2.179500000000
      1996    1       41.410500000000      52.308000000000       2.179500000000
      1997    2       40.320750000000      53.397750000000       1.089750000000
      1998    2       42.500250000000      55.577250000000       1.089750000000
      1999    2       42.500250000000      53.397750000000       3.269250000000
      2000    2       40.320750000000      55.577250000000       3.269250000000
      2001    1       43.590000000000      52.308000000000       0.000000000000
      2002    1       45.769500000000      54.487500000000       0.000000000000
      2003    1       43.590000000000      54.487500000000       2.179500000000
      2004    1       45.769500000000      52.308000000000       2.179500000000
      2005    2       44.679750000000      53.397750000000       1.089750000000
      2006    2       46.859250000000      55.577250000000       1.089750000000
      2007    2       46.859250000000      53.397750000000       3.269250000000
      2008    2       44.679750000000      55.577250000000       3.269250000000
      2009    1       47.949000000000      52.308000000000       0.000000000000
      2010    1       50.128500000000      54.487500000000       0.000000000000
      2011    1       47.949000000000      54.487500000000       2.179500000000
      2012    1       50.128500000000      52.308000000000       2.179500000000
      2013    2       49.038750000000      53.397750000000       1.089750000000
      2014    2       51.218250000000      55.577250000000       1.089750000000
      2015    2       51.218250000000      53.397750000000       3.269250000000
      2016    2       49.038750000000      55.577250000000       3.269250000000
      2017    1       52.308000000000      52.308000000000       0.000000000000
      2018    1       54.487500000000      54.487500000000       0.000000000000
      2019    1       52.308000000000      54.487500000000       2.179500000000
      2020    1       54.487500000000      52.308000000000       2.179500000000
      2021    2       53.397750000000      53.397750000000       1.089750000000
      2022    2       55.577250000000      55.577250000000       1.089750000000
      2023    2       55.577250000000      53.397750000000       3.269250000000
      2024    2       53.397750000000      55.577250000000       3.269250000000
      2025    1       56.667000000000      52.308000000000       0.000000000000
      2026    1       58.846500000000      54.487500000000       0.000000000000
      2027    1       56.667000000000      54.487500000000       2.179500000000
      2028    1       58.846500000000      52.308000000000       2.179500000000
      2029    2       57.756750000000      53.397750000000       1.089750000000
      2030    2       59.936250000000      55.577250000000       1.089750000000
      2031    2       59.936250000000      53.397750000000       3.269250000000
      2032    2       57.756750000000      55.577250000000       3.269250000000
      2033    1       61.026000000000      52.308000000000       0.000000000000
      2034    1       63.205500000000      54.487500000000       0.000000000000
      2035    1       61.026000000000      54.487500000000       2.179500000000
      2036    1       63.205500000000      52.308000000000       2.179500000000
      2037    2       62.115750000000      53.397750000000       1.089750000000
      2038    2       64.295250000000      55.577250000000       1.089750000000
      2039    2       64.295250000000      53.397750000000       3.269250000000
      2040    2       62.115750000000      55.577250000000       3.269250000000
      2041    1       65.385000000000      52.308000000000       0.000000000000
      2042    1       67.564500000000      54.487500000000       0.000000000000
      2043    1       65.385000000000      54.487500000000       2.179500000000
      2044    1       67.564500000000      52.308000000000       2.179500000000
      2045    2       66.474750000000      53.397750000000       1.089750000000
      2046    2       68.654250000000      55.577250000000       1.089750000000
      2047    2       68.654250000000      53.397750000000       3.269250000000
      2048    2       66.474750000000      55.577250000000       3.269250000000
      2049    1       69.744000000000      52.308000000000       0.000000000000
      2050    1       71.923500000000      54.487500000000       0.000000000000
      2051    1       69.744000000000      54.487500000000       2.179500000000
      2052    1       71.923500000000      52.308000000000       2.179500000000
      2053    2       70.833750000000      53.397750000000       1.089750000000
      2054    2       73.013250000000      55.577250000000       1.089750000000
      2055    2       73.013250000000      53.397750000000       3.269250000000
      2056    2       70.833750000000      55.577250000000       3.269250000000
      2057    1       74.103000000000      52.308000000000       0.000000000000
      2058    1       76.282500000000      54.487500000000       0.000000000000
      2059    1       74.103000000000      54.487500000000       2.179500000000
      2060    1       76.282500000000      52.308000000000       2.179500000000
      2061    2       75.192750000000      53.397750000000       1.089750000000
      2062    2       77.372250000000      55.577250000000       1.089750000000
      2063    2       77.372250000000      53.397750000000       3.269250000000
      2064    2       75.192750000000      55.577250000000       3.269250000000
      2065    1       78.462000000000      52.308000000000       0.000000000000
      2066    1       80.641500000000      54.487500000000       0.000000000000
      2067    1       78.462000000000      54.487500000000       2.179500000000
      2068    1       80.641500000000      52.308000000000       2.179500000000
      2069    2       79.551750000000      53.397750000000       1.089750000000
      2070    2       81.731250000000      55.577250000000       1.089750000000
      2071    2       81.731250000000      53.397750000000       3.269250000000
      2072    2       79.551750000000      55.577250000000       3.269250000000
      2073    1       82.821000000000      52.308000000000       0.000000000000
      2074    1       85.000500000000      54.487500000000       0.000000000000
      2075    1       82.821000000000      54.487500000000       2.179500000000
      2076    1       85.000500000000      52.308000000000       2.179500000000
      2077    2       83.910750000000      53.397750000000       1.089750000000
      2078    2       86.090250000000      55.577250000000       1.089750000000
      2079    2       86.090250000000      53.397750000000       3.269250000000
      2080    2       83.910750000000      55.577250000000       3.269250000000
      2081    1        0.000000000000      56.667000000000       0.000000000000
      2082    1        2.179500000000      58.846500000000       0.000000000000
      2083    1        0.000000000000      58.846500000000       2.179500000000
      2084    1        2.179500000000      56.667000000000       2.179500000000
      2085    2        1.089750000000      57.756750000000       1.089750000000
      2086    2        3.269250000000      59.936250000000       1.089750000000
      2087    2        3.269250000000      57.756750000000       3.269250000000
      2088    2        1.089750000000      59.936250000000       3.269250000000
      2089    1        4.359000000000      56.667000000000       0.000000000000
      2090    1        6.538500000000      58.846500000000       0.000000000000
      2091    1        4.359000000000      58.846500000000       2.179500000000
      2092    1        6.538500000000      56.667000000000       2.179500000000
      2093    2        5.448750000000      57.756750000000       1.089750000000
      2094    2        7.628250000000      59.936250000000       1.089750000000
      2095    2        7.628250000000      57.756750000000       3.269250000000
      2096    2        5.448750000000      59.936250000000       3.269250000000
      2097    1        8.718000000000      56.667000000000       0.000000000000
      2098    1       10.897500000000      58.846500000000       0.000000000000
      2099    1        8.718000000000      58.846500000000       2.179500000000
      2100    1       10.897500000000      56.667000000000       2.179500000000
      2101    2        9.807750000000      57.756750000000       1.089750000000
      2102    2       11.987250000000      59.936250000000       1.089750000000
      2103    2       11.987250000000      57.756750000000       3.269250000000
      2104    2        9.807750000000      59.936250000000       3.269250000000
      2105    1       13.077000000000      56.667000000000       0.000000000000
      2106    1       15.256500000000      58.846500000000       0.000000000000
      2107    1       13.077000000000      58.846500000000       2.179500000000
      2108    1       15.256500000000      56.667000000000       2.179500000000
      2109    2       14.166750000000      57.756750000000       1.089750000000
      2110    2       16.346250000000      59.936250000000       1.089750000000
      2111    2       16.346250000000      57.756750000000       3.269250000000
      2112    2       14.166750000000      59.936250000000       3.269250000000
      2113    1       17.436000000000      56.667000000000       0.000000000000
      2114    1       19.615500000000      58.846500000000       0.000000000000
      2115    1       17.436000000000      58.846500000000       2.179500000000
      2116    1       19.615500000000      56.667000000000       2.179500000000
      2117    2       18.525750000000      57.756750000000       1.089750000000
      2118    2       20.705250000000      59.936250000000       1.089750000000
      2119    2       20.705250000000      57.756750000000       3.269250000000
      2120    2       18.525750000000      59.936250000000       3.269250000000
      2121    1       21.795000000000      56.667000000000       0.000000000000
      2122    1       23.974500000000      58.846500000000       0.000000000000
      2123    1       21.795000000000      58.846500000000       2.179500000000
      2124    1       23.974500000000      56.667000000000       2.179500000000
      2125    2       22.884750000000      57.756750000000       1.089750000000
      2126    2       25.064250000000      59.936250000000       1.089750000000
      2127    2       25.064250000000      57.756750000000       3.269250000000
      2128    2       22.884750000000      59.936250000000       3.269250000000
      2129    1       26.154000000000      56.667000000000       0.000000000000
      2130    1       28.333500000000      58.846500000000       0.000000000000
      2131    1       26.154000000000      58.846500000000       2.179500000000
      2132    1       28.333500000000      56.667000000000       2.179500000000
      2133    2       27.243750000000      57.756750000000       1.089750000000
      2134    2       29.423250000000      59.936250000000       1.089750000000
      2135    2       29.423250000000      57.756750000000       3.269250000000
      2136    2       27.243750000000      59.936250000000       3.269250000000
      2137    1       30.513000000000      56.667000000000       0.000000000000
      2138    1       32.692500000000      58.846500000000       0.000000000000
      2139    1       30.513000000000      58.846500000000       2.179500000000
      2140    1       32.692500000000      56.667000000000       2.179500000000
      2141    2       31.602750000000      57.756750000000       1.089750000000
      2142    2       33.782250000000      59.936250000000       1.089750000000
      2143    2       33.782250000000      57.756750000000       3.269250000000
      2144    2       31.602750000000      59.936250000000       3.269250000000
      2145    1       34.872000000000      56.667000000000       0.000000000000
      2146    1       37.051500000000      58.846500000000       0.000000000000
      2147    1       34.872000000000      58.846500000000       2.179500000000
      2148    1       37.051500000000      56.667000000000       2.179500000000
      2149    2       35.961750000000      57.756750000000       1.089750000000
      2150    2       38.141250000000      59.936250000000       1.089750000000
      2151    2       38.141250000000      57.756750000000       3.269250000000
      2152    2       35.961750000000      59.936250000000       3.269250000000
      2153    1       39.231000000000      56.667000000000       0.000000000000
      2154    1       41.410500000000      58.846500000000       0.000000000000
      2155    1       39.231000000000      58.846500000000       2.179500000000
      2156    1       41.410500000000      56.667000000000       2.179500000000
      2157    2       40.320750000000      57.756750000000       1.089750000000
      2158    2       42.500250000000      59.936250000000       1.089750000000
      2159    2       42.500250000000      57.756750000000       3.269250000000
      2160    2       40.320750000000      59.936250000000       3.269250000000
      2161    1       43.590000000000      56.667000000000       0.000000000000
      2162    1       45.769500000000      58.846500000000       0.000000000000
      2163    1       43.590000000000      58.846500000000       2.179500000000
      2164    1       45.769500000000      56.667000000000       2.179500000000
      2165    2       44.679750000000      57.756750000000       1.089750000000
      2166    2       46.859250000000      59.936250000000       1.089750000000
      2167    2       46.859250000000      57.756750000000       3.269250000000
      2168    2       44.679750000000      59.936250000000       3.269250000000
      2169    1       47.949000000000      56.667000000000       0.000000000000
      2170    1       50.128500000000      58.846500000000       0.000000000000
      2171    1       47.949000000000      58.846500000000       2.179500000000
      2172    1       50.128500000000      56.667000000000       2.179500000000
      2173    2       49.038750000000      57.756750000000       1.089750000000
      2174    2       51.218250000000      59.936250000000       1.089750000000
      2175    2       51.218250000000      57.756750000000       3.269250000000
      2176    2       49.038750000000      59.936250000000       3.269250000000
      2177    1       52.308000000000      56.667000000000       0.000000000000
      2178    1       54.487500000000      58.846500000000       0.000000000000
      2179    1       52.308000000000      58.846500000000       2.179500000000
      2180    1       54.487500000000      56.667000000000       2.179500000000
      2181    2       53.397750000000      57.756750000000       1.089750000000
      2182    2       55.577250000000      59.936250000000       1.089750000000
      2183    2       55.577250000000      57.756750000000       3.269250000000
      2184    2       53.397750000000      59.936250000000       3.269250000000
      2185    1       56.667000000000      56.667000000000       0.000000000000
      2186    1       58.846500000000      58.846500000000       0.000000000000
      2187    1       56.667000000000      58.846500000000       2.179500000000
      2188    1       58.846500000000      56.667000000000       2.179500000000
      2189    2       57.756750000000      57.756750000000       1.089750000000
      2190    2       59.936250000000      59.936250000000       1.089750000000
      2191    2       59.936250000000      57.756750000000       3.269250000000
      2192    2       57.756750000000      59.936250000000       3.269250000000
      2193    1       61.026000000000      56.667000000000       0.000000000000
      2194    1       63.205500000000      58.846500000000       0.000000000000
      2195    1       61.026000000000      58.846500000000       2.179500000000
      2196    1       63.205500000000      56.667000000000       2.179500000000
      2197    2       62.115750000000      57.756750000000       1.089750000000
      2198    2       64.295250000000      59.936250000000       1.089750000000
      2199    2       64.295250000000      57.756750000000       3.269250000000
      2200    2       62.115750000000      59.936250000000       3.269250000000
      2201    1       65.385000000000      56.667000000000       0.000000000000
      2202    1       67.564500000000      58.846500000000       0.000000000000
      2203    1       65.385000000000      58.846500000000       2.179500000000
      2204    1       67.564500000000      56.667000000000       2.179500000000
      2205    2       66.474750000000      57.756750000000       1.089750000000
      2206    2       68.654250000000      59.936250000000       1.089750000000
      2207    2       68.654250000000      57.756750000000       3.269250000000
      2208    2       66.474750000000      59.936250000000       3.269250000000
      2209    1       69.744000000000      56.667000000000       0.000000000000
      2210    1       71.923500000000      58.846500000000       0.000000000000
      2211    1       69.744000000000      58.846500000000       2.179500000000
      2212    1       71.923500000000      56.667000000000       2.179500000000
      2213    2       70.833750000000      57.756750000000       1.089750000000
      2214    2       73.013250000000      59.936250000000       1.089750000000
      2215    2       73.013250000000      57.756750000000       3.269250000000
      2216    2       70.833750000000      59.936250000000       3.269250000000
      2217    1       74.103000000000      56.667000000000       0.000000000000
      2218    1       76.282500000000      58.846500000000       0.000000000000
      2219    1       74.103000000000      58.846500000000       2.179500000000
      2220    1       76.282500000000      56.667000000000       2.179500000000
      2221    2       75.192750000000      57.756750000000       1.089750000000
      2222    2       77.372250000000      59.936250000000       1.089750000000
      2223    2       77.372250000000      57.756750000000       3.269250000000
      2224    2       75.192750000000      59.936250000000       3.269250000000
      2225    1       78.462000000000      56.667000000000       0.000000000000
      2226    1       80.641500000000      58.846500000000       0.000000000000
      2227    1       78.462000000000      58.846500000000       2.179500000000
      2228    1       80.641500000000      56.667000000000       2.179500000000
      2229    2       79.551750000000      57.756750000000       1.089750000000
      2230    2       81.731250000000      59.936250000000       1.089750000000
      2231    2       81.731250000000      57.756750000000       3.269250000000
      2232    2       79.551750000000      59.936250000000       3.269250000000
      2233    1       82.821000000000      56.667000000000       0.000000000000
      2234    1       85.000500000000      58.846500000000       0.000000000000
      2235    1       82.821000000000      58.846500000000       2.179500000000
      2236    1       85.000500000000      56.667000000000       2.179500000000
      2237    2       83.910750000000      57.756750000000       1.089750000000
      2238    2       86.090250000000      59.936250000000       1.089750000000
      2239    2       86.090250000000      57.756750000000       3.269250000000
      2240    2       83.910750000000      59.936250000000       3.269250000000
      2241    1        0.000000000000      61.026000000000       0.000000000000
      2242    1        2.179500000000      63.205500000000       0.000000000000
      2243    1        0.000000000000      63.205500000000       2.179500000000
      2244    1        2.179500000000      61.026000000000       2.179500000000
      2245    2        1.089750000000      62.115750000000       1.089750000000
      2246    2        3.269250000000      64.295250000000       1.089750000000
      2247    2        3.269250000000      62.115750000000       3.269250000000
      2248    2        1.089750000000      64.295250000000       3.269250000000
      2249    1        4.359000000000      61.026000000000       0.000000000000
      2250    1        6.538500000000      63.205500000000       0.000000000000
      2251    1        4.359000000000      63.205500000000       2.179500000000
      2252    1        6.538500000000      61.026000000000       2.179500000000
      2253    2        5.448750000000      62.115750000000       1.089750000000
      2254    2        7.628250000000      64.295250000000       1.089750000000
      2255    2        7.628250000000      62.115750000000       3.269250000000
      2256    2        5.448750000000      64.295250000000       3.269250000000
      2257    1        8.718000000000      61.026000000000       0.000000000000
      2258    1       10.897500000000      63.205500000000       0.000000000000
      2259    1        8.718000000000      63.205500000000       2.179500000000
      2260    1       10.897500000000      61.026000000000       2.179500000000
      2261    2        9.807750000000      62.115750000000       1.089750000000
      2262    2       11.987250000000      64.295250000000       1.089750000000
      2263    2       11.987250000000      62.115750000000       3.269250000000
      2264    2        9.807750000000      64.295250000000       3.269250000000
      2265    1       13.077000000000      61.026000000000       0.000000000000
      2266    1       15.256500000000      63.205500000000       0.000000000000
      2267    1       13.077000000000      63.205500000000       2.179500000000
      2268    1       15.256500000000      61.026000000000       2.179500000000
      2269    2       14.166750000000      62.115750000000       1.089750000000
      2270    2       16.346250000000      64.295250000000       1.089750000000
      2271    2       16.346250000000      62.115750000000       3.269250000000
      2272    2       14.166750000000      64.295250000000       3.269250000000
      2273    1       17.436000000000      61.026000000000       0.000000000000
      2274    1       19.615500000000      63.205500000000       0.000000000000
      2275    1       17.436000000000      63.205500000000       2.179500000000
      2276    1       19.615500000000      61.026000000000       2.179500000000
      2277    2       18.525750000000      62.115750000000       1.089750000000
      2278    2       20.705250000000      64.295250000000       1.089750000000
      2279    2       20.705250000000      62.115750000000       3.269250000000
      2280    2       18.525750000000      64.295250000000       3.269250000000
      2281    1       21.795000000000      61.026000000000       0.000000000000
      2282    1       23.974500000000      63.205500000000       0.000000000000
      2283    1       21.795000000000      63.205500000000       2.179500000000
      2284    1       23.974500000000      61.026000000000       2.179500000000
      2285    2       22.884750000000      62.115750000000       1.089750000000
      2286    2       25.064250000000      64.295250000000       1.089750000000
      2287    2       25.064250000000      62.115750000000       3.269250000000
      2288    2       22.884750000000      64.295250000000       3.269250000000
      2289    1       26.154000000000      61.026000000000       0.000000000000
      2290    1       28.333500000000      63.205500000000       0.000000000000
      2291    1       26.154000000000      63.205500000000       2.179500000000
      2292    1       28.333500000000      61.026000000000       2.179500000000
      2293    2       27.243750000000      62.115750000000       1.089750000000
      2294    2       29.423250000000      64.295250000000       1.089750000000
      2295    2       29.423250000000      62.115750000000       3.269250000000
      2296    2       27.243750000000      64.295250000000       3.269250000000
      2297    1       30.513000000000      61.026000000000       0.000000000000
      2298    1       32.692500000000      63.205500000000       0.000000000000
      2299    1       30.513000000000      63.205500000000       2.179500000000
      2300    1       32.692500000000      61.026000000000       2.179500000000
      2301    2       31.602750000000      62.115750000000       1.089750000000
      2302    2       33.782250000000      64.295250000000       1.089750000000
      2303    2       33.782250000000      62.115750000000       3.269250000000
      2304    2       31.602750000000      64.295250000000       3.269250000000
      2305    1       34.872000000000      61.026000000000       0.000000000000
      2306    1       37.051500000000      63.205500000000       0.000000000000
      2307    1       34.872000000000      63.205500000000       2.179500000000
      2308    1       37.051500000000      61.026000000000       2.179500000000
      2309    2       35.961750000000      62.115750000000       1.089750000000
      2310    2       38.141250000000      64.295250000000       1.089750000000
      2311    2       38.141250000000      62.115750000000       3.269250000000
      2312    2       35.961750000000      64.295250000000       3.269250000000
      2313    1       39.231000000000      61.026000000000       0.000000000000
      2314    1       41.410500000000      63.205500000000       0.000000000000
      2315    1       39.231000000000      63.205500000000       2.179500000000
      2316    1       41.410500000000      61.026000000000       2.179500000000
      2317    2       40.320750000000      62.115750000000       1.089750000000
      2318    2       42.500250000000      64.295250000000       1.089750000000
      2319    2       42.500250000000      62.115750000000       3.269250000000
      2320    2       40.320750000000      64.295250000000       3.269250000000
      2321    1       43.590000000000      61.026000000000       0.000000000000
      2322    1       45.769500000000      63.205500000000       0.000000000000
      2323    1       43.590000000000      63.205500000000       2.179500000000
      2324    1       45.769500000000      61.026000000000       2.179500000000
      2325    2       44.679750000000      62.115750000000       1.089750000000
      2326    2       46.859250000000      64.295250000000       1.089750000000
      2327    2       46.859250000000      62.115750000000       3.269250000000
      2328    2       44.679750000000      64.295250000000       3.269250000000
      2329    1       47.949000000000      61.026000000000       0.000000000000
      2330    1       50.128500000000      63.205500000000       0.000000000000
      2331    1       47.949000000000      63.205500000000       2.179500000000
      2332    1       50.128500000000      61.026000000000       2.179500000000
      2333    2       49.038750000000      62.115750000000       1.089750000000
      2334    2       51.218250000000      64.295250000000       1.089750000000
      2335    2       51.218250000000      62.115750000000       3.269250000000
      2336    2       49.038750000000      64.295250000000       3.269250000000
      2337    1       52.308000000000      61.026000000000       0.000000000000
      2338    1       54.487500000000      63.205500000000       0.000000000000
      2339    1       52.308000000000      63.205500000000       2.179500000000
      2340    1       54.487500000000      61.026000000000       2.179500000000
      2341    2       53.397750000000      62.115750000000       1.089750000000
      2342    2       55.577250000000      64.295250000000       1.089750000000
      2343    2       55.577250000000      62.115750000000       3.269250000000
      2344    2       53.397750000000      64.295250000000       3.269250000000
      2345    1       56.667000000000      61.026000000000       0.000000000000
      2346    1       58.846500000000      63.205500000000       0.000000000000
      2347    1       56.667000000000      63.205500000000       2.179500000000
      2348    1       58.846500000000      61.026000000000       2.179500000000
      2349    2       57.756750000000      62.115750000000       1.089750000000
      2350    2       59.936250000000      64.295250000000       1.089750000000
      2351    2       59.936250000000      62.115750000000       3.269250000000
      2352    2       57.756750000000      64.295250000000       3.269250000000
      2353    1       61.026000000000      61.026000000000       0.000000000000
      2354    1       63.205500000000      63.205500000000       0.000000000000
      2355    1       61.026000000000      63.205500000000       2.179500000000
      2356    1       63.205500000000      61.026000000000       2.179500000000
      2357    2       62.115750000000      62.115750000000       1.089750000000
      2358    2       64.295250000000      64.295250000000       1.089750000000
      2359    2       64.295250000000      62.115750000000       3.269250000000
      2360    2       62.115750000000      64.295250000000       3.269250000000
      2361    1       65.385000000000      61.026000000000       0.000000000000
      2362    1       67.564500000000      63.205500000000       0.000000000000
      2363    1       65.385000000000      63.205500000000       2.179500000000
      2364    1       67.564500000000      61.026000000000       2.179500000000
      2365    2       66.474750000000      62.115750000000       1.089750000000
      2366    2       68.654250000000      64.295250000000       1.089750000000
      2367    2       68.654250000000      62.115750000000       3.269250000000
      2368    2       66.474750000000      64.295250000000       3.269250000000
      2369    1       69.744000000000      61.026000000000       0.000000000000
      2370    1       71.923500000000      63.205500000000       0.000000000000
      2371    1       69.744000000000      63.205500000000       2.179500000000
      2372    1       71.923500000000      61.026000000000       2.179500000000
      2373    2       70.833750000000      62.115750000000       1.089750000000
      2374    2       73.013250000000      64.295250000000       1.089750000000
      2375    2       73.013250000000      62.115750000000       3.269250000000
      2376    2       70.833750000000      64.295250000000       3.269250000000
      2377    1       74.103000000000      61.026000000000       0.000000000000
      2378    1       76.282500000000      63.205500000000       0.000000000000
      2379    1       74.103000000000      63.205500000000       2.179500000000
      2380    1       76.282500000000      61.026000000000       2.179500000000
      2381    2       75.192750000000      62.115750000000       1.089750000000
      2382    2       77.372250000000      64.295250000000       1.089750000000
      2383    2       77.372250000000      62.115750000000       3.269250000000
      2384    2       75.192750000000      64.295250000000       3.269250000000
      2385    1       78.462000000000      61.026000000000       0.000000000000
      2386    1       80.641500000000      63.205500000000       0.000000000000
      2387    1       78.462000000000      63.205500000000       2.179500000000
      2388    1       80.641500000000      61.026000000000       2.179500000000
      2389    2       79.551750000000      62.115750000000       1.089750000000
      2390    2       81.731250000000      64.295250000000       1.089750000000
      2391    2       81.731250000000      62.115750000000       3.269250000000
      2392    2       79.551750000000      64.295250000000       3.269250000000
      2393    1       82.821000000000      61.026000000000       0.000000000000
      2394    1       85.000500000000      63.205500000000       0.000000000000
      2395    1       82.821000000000      63.205500000000       2.179500000000
      2396    1       85.000500000000      61.026000000000       2.179500000000
      2397    2       83.910750000000      62.115750000000       1.089750000000
      2398    2       86.090250000000      64.295250000000       1.089750000000
      2399    2       86.090250000000      62.115750000000       3.269250000000
      2400    2       83.910750000000      64.295250000000       3.269250000000
      2401    1        0.000000000000      65.385000000000       0.000000000000
      2402    1        2.179500000000      67.564500000000       0.000000000000
      2403    1        0.000000000000      67.564500000000       2.179500000000
      2404    1        2.179500000000      65.385000000000       2.179500000000
      2405    2        1.089750000000      66.474750000000       1.089750000000
      2406    2        3.269250000000      68.654250000000       1.089750000000
      2407    2        3.269250000000      66.474750000000       3.269250000000
      2408    2        1.089750000000      68.654250000000       3.269250000000
      2409    1        4.359000000000      65.385000000000       0.000000000000
      2410    1        6.538500000000      67.564500000000       0.000000000000
      2411    1        4.359000000000      67.564500000000       2.179500000000
      2412    1        6.538500000000      65.385000000000       2.179500000000
      2413    2        5.448750000000      66.474750000000       1.089750000000
      2414    2        7.628250000000      68.654250000000       1.089750000000
      2415    2        7.628250000000      66.474750000000       3.269250000000
      2416    2        5.448750000000      68.654250000000       3.269250000000
      2417    1        8.718000000000      65.385000000000       0.000000000000
      2418    1       10.897500000000      67.564500000000       0.000000000000
      2419    1        8.718000000000      67.564500000000       2.179500000000
      2420    1       10.897500000000      65.385000000000       2.179500000000
      2421    2        9.807750000000      66.474750000000       1.089750000000
      2422    2       11.987250000000      68.654250000000       1.089750000000
      2423    2       11.987250000000      66.474750000000       3.269250000000
      2424    2        9.807750000000      68.654250000000       3.269250000000
      2425    1       13.077000000000      65.385000000000       0.000000000000
      2426    1       15.256500000000      67.564500000000       0.000000000000
      2427    1       13.077000000000      67.564500000000       2.179500000000
      2428    1       15.256500000000      65.385000000000       2.179500000000
      2429    2       14.166750000000      66.474750000000       1.089750000000
      2430    2       16.346250000000      68.654250000000       1.089750000000
      2431    2       16.346250000000      66.474750000000       3.269250000000
      2432    2       14.166750000000      68.654250000000       3.269250000000
      2433    1       17.436000000000      65.385000000000       0.000000000000
      2434    1       19.615500000000      67.564500000000       0.000000000000
      2435    1       17.436000000000      67.564500000000       2.179500000000
      2436    1       19.615500000000      65.385000000000       2.179500000000
      2437    2       18.525750000000      66.474750000000       1.089750000000
      2438    2       20.705250000000      68.654250000000       1.089750000000
      2439    2       20.705250000000      66.474750000000       3.269250000000
      2440    2       18.525750000000      68.654250000000       3.269250000000
      2441    1       21.795000000000      65.385000000000       0.000000000000
      2442    1       23.974500000000      67.564500000000       0.000000000000
      2443    1       21.795000000000      67.564500000000       2.179500000000
      2444    1       23.974500000000      65.385000000000       2.179500000000
      2445    2       22.884750000000      66.474750000000       1.089750000000
      2446    2       25.064250000000      68.654250000000       1.089750000000
      2447    2       25.064250000000      66.474750000000       3.269250000000
      2448    2       22.884750000000      68.654250000000       3.269250000000
      2449    1       26.154000000000      65.385000000000       0.000000000000
      2450    1       28.333500000000      67.564500000000       0.000000000000
      2451    1       26.154000000000      67.564500000000       2.179500000000
      2452    1       28.333500000000      65.385000000000       2.179500000000
      2453    2       27.243750000000      66.474750000000       1.089750000000
      2454    2       29.423250000000      68.654250000000       1.089750000000
      2455    2       29.423250000000      66.474750000000       3.269250000000
      2456    2       27.243750000000      68.654250000000       3.269250000000
      2457    1       30.513000000000      65.385000000000       0.000000000000
      2458    1       32.692500000000      67.564500000000       0.000000000000
      2459    1       30.513000000000      67.564500000000       2.179500000000
      2460    1       32.692500000000      65.385000000000       2.179500000000
      2461    2       31.602750000000      66.474750000000       1.089750000000
      2462    2       33.782250000000      68.654250000000       1.089750000000
      2463    2       33.782250000000      66.474750000000       3.269250000000
      2464    2       31.602750000000      68.654250000000       3.269250000000
      2465    1       34.872000000000      65.385000000000       0.000000000000
      2466    1       37.051500000000      67.564500000000       0.000000000000
      2467    1       34.872000000000      67.564500000000       2.179500000000
      2468    1       37.051500000000      65.385000000000       2.179500000000
      2469    2       35.961750000000      66.474750000000       1.089750000000
      2470    2       38.141250000000      68.654250000000       1.089750000000
      2471    2       38.141250000000      66.474750000000       3.269250000000
      2472    2       35.961750000000      68.654250000000       3.269250000000
      2473    1       39.231000000000      65.385000000000       0.000000000000
      2474    1       41.410500000000      67.564500000000       0.000000000000
      2475    1       39.231000000000      67.564500000000       2.179500000000
      2476    1       41.410500000000      65.385000000000       2.179500000000
      2477    2       40.320750000000      66.474750000000       1.089750000000
      2478    2       42.500250000000      68.654250000000       1.089750000000
      2479    2       42.500250000000      66.474750000000       3.269250000000
      2480    2       40.320750000000      68.654250000000       3.269250000000
      2481    1       43.590000000000      65.385000000000       0.000000000000
      2482    1       45.769500000000      67.564500000000       0.000000000000
      2483    1       43.590000000000      67.564500000000       2.179500000000
      2484    1       45.769500000000      65.385000000000       2.179500000000
      2485    2       44.679750000000      66.474750000000       1.089750000000
      2486    2       46.859250000000      68.654250000000       1.089750000000
      2487    2       46.859250000000      66.474750000000       3.269250000000
      2488    2       44.679750000000      68.654250000000       3.269250000000
      2489    1       47.949000000000      65.385000000000       0.000000000000
      2490    1       50.128500000000      67.564500000000       0.000000000000
      2491    1       47.949000000000      67.564500000000       2.179500000000
      2492    1       50.128500000000      65.385000000000       2.179500000000
      2493    2       49.038750000000      66.474750000000       1.089750000000
      2494    2       51.218250000000      68.654250000000       1.089750000000
      2495    2       51.218250000000      66.474750000000       3.269250000000
      2496    2       49.038750000000      68.654250000000       3.269250000000
      2497    1       52.308000000000      65.385000000000       0.000000000000
      2498    1       54.487500000000      67.564500000000       0.000000000000
      2499    1       52.308000000000      67.564500000000       2.179500000000
      2500    1       54.487500000000      65.385000000000       2.179500000000
      2501    2       53.397750000000      66.474750000000       1.089750000000
      2502    2       55.577250000000      68.654250000000       1.089750000000
      2503    2       55.577250000000      66.474750000000       3.269250000000
      2504    2       53.397750000000      68.654250000000       3.269250000000
      2505    1       56.667000000000      65.385000000000       0.000000000000
      2506    1       58.846500000000      67.564500000000       0.000000000000
      2507    1       56.667000000000      67.564500000000       2.179500000000
      2508    1       58.846500000000      65.385000000000       2.179500000000
      2509    2       57.756750000000      66.474750000000       1.089750000000
      2510    2       59.936250000000      68.654250000000       1.089750000000
      2511    2       59.936250000000      66.474750000000       3.269250000000
      2512    2       57.756750000000      68.654250000000       3.269250000000
      2513    1       61.026000000000      65.385000000000       0.000000000000
      2514    1       63.205500000000      67.564500000000       0.000000000000
      2515    1       61.026000000000      67.564500000000       2.179500000000
      2516    1       63.205500000000      65.385000000000       2.179500000000
      2517    2       62.115750000000      66.474750000000       1.089750000000
      2518    2       64.295250000000      68.654250000000       1.089750000000
      2519    2       64.295250000000      66.474750000000       3.269250000000
      2520    2       62.115750000000      68.654250000000       3.269250000000
      2521    1       65.385000000000      65.385000000000       0.000000000000
      2522    1       67.564500000000      67.564500000000       0.000000000000
      2523    1       65.385000000000      67.564500000000       2.179500000000
      2524    1       67.564500000000      65.385000000000       2.179500000000
      2525    2       66.474750000000      66.474750000000       1.089750000000
      2526    2       68.654250000000      68.654250000000       1.089750000000
      2527    2       68.654250000000      66.474750000000       3.269250000000
      2528    2       66.474750000000      68.654250000000       3.269250000000
      2529    1       69.744000000000      65.385000000000       0.000000000000
      2530    1       71.923500000000      67.564500000000       0.000000000000
      2531    1       69.744000000000      67.564500000000       2.179500000000
      2532    1       71.923500000000      65.385000000000       2.179500000000
      2533    2       70.833750000000      66.474750000000       1.089750000000
      2534    2       73.013250000000      68.654250000000       1.089750000000
      2535    2       73.013250000000      66.474750000000       3.269250000000
      2536    2       70.833750000000      68.654250000000       3.269250000000
      2537    1       74.103000000000      65.385000000000       0.000000000000
      2538    1       76.282500000000      67.564500000000       0.000000000000
      2539    1       74.103000000000      67.564500000000       2.179500000000
      2540    1       76.282500000000      65.385000000000       2.179500000000
      2541    2       75.192750000000      66.474750000000       1.089750000000
      2542    2       77.372250000000      68.654250000000       1.089750000000
      2543    2       77.372250000000      66.474750000000       3.269250000000
      2544    2       75.192750000000      68.654250000000       3.269250000000
      2545    1       78.462000000000      65.385000000000       0.000000000000
      2546    1       80.641500000000      67.564500000000       0.000000000000
      2547    1       78.462000000000      67.564500000000       2.179500000000
      2548    1       80.641500000000      65.385000000000       2.179500000000
      2549    2       79.551750000000      66.474750000000       1.089750000000
      2550    2       81.731250000000      68.654250000000       1.089750000000
      2551    2       81.731250000000      66.474750000000       3.269250000000
      2552    2       79.551750000000      68.654250000000       3.269250000000
      2553    1       82.821000000000      65.385000000000       0.000000000000
      2554    1       85.000500000000      67.564500000000       0.000000000000
      2555    1       82.821000000000      67.564500000000       2.179500000000
      2556    1       85.000500000000      65.385000000000       2.179500000000
      2557    2       83.910750000000      66.474750000000       1.089750000000
      2558    2       86.090250000000      68.654250000000       1.089750000000
      2559    2       86.090250000000      66.474750000000       3.269250000000
      2560    2       83.910750000000      68.654250000000       3.269250000000
      2561    1        0.000000000000      69.744000000000       0.000000000000
      2562    1        2.179500000000      71.923500000000       0.000000000000
      2563    1        0.000000000000      71.923500000000       2.179500000000
      2564    1        2.179500000000      69.744000000000       2.179500000000
      2565    2        1.089750000000      70.833750000000       1.089750000000
      2566    2        3.269250000000      73.013250000000       1.089750000000
      2567    2        3.269250000000      70.833750000000       3.269250000000
      2568    2        1.089750000000      73.013250000000       3.269250000000
      2569    1        4.359000000000      69.744000000000       0.000000000000
      2570    1        6.538500000000      71.923500000000       0.000000000000
      2571    1        4.359000000000      71.923500000000       2.179500000000
      2572    1        6.538500000000      69.744000000000       2.179500000000
      2573    2        5.448750000000      70.833750000000       1.089750000000
      2574    2        7.628250000000      73.013250000000       1.089750000000
      2575    2        7.628250000000      70.833750000000       3.269250000000
      2576    2        5.448750000000      73.013250000000       3.269250000000
      2577    1        8.718000000000      69.744000000000       0.000000000000
      2578    1       10.897500000000      71.923500000000       0.000000000000
      2579    1        8.718000000000      71.923500000000       2.179500000000
      2580    1       10.897500000000      69.744000000000       2.179500000000
      2581    2        9.807750000000      70.833750000000       1.089750000000
      2582    2       11.987250000000      73.013250000000       1.089750000000
      2583    2       11.987250000000      70.833750000000       3.269250000000
      2584    2        9.807750000000      73.013250000000       3.269250000000
      2585    1       13.077000000000      69.744000000000       0.000000000000
      2586    1       15.256500000000      71.923500000000       0.000000000000
      2587    1       13.077000000000      71.923500000000       2.179500000000
      2588    1       15.256500000000      69.744000000000       2.179500000000
      2589    2       14.166750000000      70.833750000000       1.089750000000
      2590    2       16.346250000000      73.013250000000       1.089750000000
      2591    2       16.346250000000      70.833750000000       3.269250000000
      2592    2       14.166750000000      73.013250000000       3.269250000000
      2593    1       17.436000000000      69.744000000000       0.000000000000
      2594    1       19.615500000000      71.923500000000       0.000000000000
      2595    1       17.436000000000      71.923500000000       2.179500000000
      2596    1       19.615500000000      69.744000000000       2.179500000000
      2597    2       18.525750000000      70.833750000000       1.089750000000
      2598    2       20.705250000000      73.013250000000       1.089750000000
      2599    2       20.705250000000      70.833750000000       3.269250000000
      2600    2       18.525750000000      73.013250000000       3.269250000000
      2601    1       21.795000000000      69.744000000000       0.000000000000
      2602    1       23.974500000000      71.923500000000       0.000000000000
      2603    1       21.795000000000      71.923500000000       2.179500000000
      2604    1       23.974500000000      69.744000000000       2.179500000000
      2605    2       22.884750000000      70.833750000000       1.089750000000
      2606    2       25.064250000000      73.013250000000       1.089750000000
      2607    2       25.064250000000      70.833750000000       3.269250000000
      2608    2       22.884750000000      73.013250000000       3.269250000000
      2609    1       26.154000000000      69.744000000000       0.000000000000
      2610    1       28.333500000000      71.923500000000       0.000000000000
      2611    1       26.154000000000      71.923500000000       2.179500000000
      2612    1       28.333500000000      69.744000000000       2.179500000000
      2613    2       27.243750000000      70.833750000000       1.089750000000
      2614    2       29.423250000000      73.013250000000       1.089750000000
      2615    2       29.423250000000      70.833750000000       3.269250000000
      2616    2       27.243750000000      73.013250000000       3.269250000000
      2617    1       30.513000000000      69.744000000000       0.000000000000
      2618    1       32.692500000000      71.923500000000       0.000000000000
      2619    1       30.513000000000      71.923500000000       2.179500000000
      2620    1       32.692500000000      69.744000000000       2.179500000000
      2621    2       31.602750000000      70.833750000000       1.089750000000
      2622    2       33.782250000000      73.013250000000       1.089750000000
      2623    2       33.782250000000      70.833750000000       3.269250000000
      2624    2       31.602750000000      73.013250000000       3.269250000000
      2625    1       34.872000000000      69.744000000000       0.000000000000
      2626    1       37.051500000000      71.923500000000       0.000000000000
      2627    1       34.872000000000      71.923500000000       2.179500000000
      2628    1       37.051500000000      69.744000000000       2.179500000000
      2629    2       35.961750000000      70.833750000000       1.089750000000
      2630    2       38.141250000000      73.013250000000       1.089750000000
      2631    2       38.141250000000      70.833750000000       3.269250000000
      2632    2       35.961750000000      73.013250000000       3.269250000000
      2633    1       39.231000000000      69.744000000000       0.000000000000
      2634    1       41.410500000000      71.923500000000       0.000000000000
      2635    1       39.231000000000      71.923500000000       2.179500000000
      2636    1       41.410500000000      69.744000000000       2.179500000000
      2637    2       40.320750000000      70.833750000000       1.089750000000
      2638    2       42.500250000000      73.013250000000       1.089750000000
      2639    2       42.500250000000      70.833750000000       3.269250000000
      2640    2       40.320750000000      73.013250000000       3.269250000000
      2641    1       43.590000000000      69.744000000000       0.000000000000
      2642    1       45.769500000000      71.923500000000       0.000000000000
      2643    1       43.590000000000      71.923500000000       2.179500000000
      2644    1       45.769500000000      69.744000000000       2.179500000000
      2645    2       44.679750000000      70.833750000000       1.089750000000
      2646    2       46.859250000000      73.013250000000       1.089750000000
      2647    2       46.859250000000      70.833750000000       3.269250000000
      2648    2       44.679750000000      73.013250000000       3.269250000000
      2649    1       47.949000000000      69.744000000000       0.000000000000
      2650    1       50.128500000000      71.923500000000       0.000000000000
      2651    1       47.949000000000      71.923500000000       2.179500000000
      2652    1       50.128500000000      69.744000000000       2.179500000000
      2653    2       49.038750000000      70.833750000000       1.089750000000
      2654    2       51.218250000000      73.013250000000       1.089750000000
      2655    2       51.218250000000      70.833750000000       3.269250000000
      2656    2       49.038750000000      73.013250000000       3.269250000000
      2657    1       52.308000000000      69.744000000000       0.000000000000
      2658    1       54.487500000000      71.923500000000       0.000000000000
      2659    1       52.308000000000      71.923500000000       2.179500000000
      2660    1       54.487500000000      69.744000000000       2.179500000000
      2661    2       53.397750000000      70.833750000000       1.089750000000
      2662    2       55.577250000000      73.013250000000       1.089750000000
      2663    2       55.577250000000      70.833750000000       3.269250000000
      2664    2       53.397750000000      73.013250000000       3.269250000000
      2665    1       56.667000000000      69.744000000000       0.000000000000
      2666    1       58.846500000000      71.923500000000       0.000000000000
      2667    1       56.667000000000      71.923500000000       2.179500000000
      2668    1       58.846500000000      69.744000000000       2.179500000000
      2669    2       57.756750000000      70.833750000000       1.089750000000
      2670    2       59.936250000000      73.013250000000       1.089750000000
      2671    2       59.936250000000      70.833750000000       3.269250000000
      2672    2       57.756750000000      73.013250000000       3.269250000000
      2673    1       61.026000000000      69.744000000000       0.000000000000
      2674    1       63.205500000000      71.923500000000       0.000000000000
      2675    1       61.026000000000      71.923500000000       2.179500000000
      2676    1       63.205500000000      69.744000000000       2.179500000000
      2677    2       62.115750000000      70.833750000000       1.089750000000
      2678    2       64.295250000000      73.013250000000       1.089750000000
      2679    2       64.295250000000      70.833750000000       3.269250000000
      2680    2       62.115750000000      73.013250000000       3.269250000000
      2681    1       65.385000000000      69.744000000000       0.000000000000
      2682    1       67.564500000000      71.923500000000       0.000000000000
      2683    1       65.385000000000      71.923500000000       2.179500000000
      2684    1       67.564500000000      69.744000000000       2.179500000000
      2685    2       66.474750000000      70.833750000000       1.089750000000
      2686    2       68.654250000000      73.013250000000       1.089750000000
      2687    2       68.654250000000      70.833750000000       3.269250000000
      2688    2       66.474750000000      73.013250000000       3.269250000000
      2689    1       69.744000000000      69.744000000000       0.000000000000
      2690    1       71.923500000000      71.923500000000       0.000000000000
      2691    1       69.744000000000      71.923500000000       2.179500000000
      2692    1       71.923500000000      69.744000000000       2.179500000000
      2693    2       70.833750000000      70.833750000000       1.089750000000
      2694    2       73.013250000000      73.013250000000       1.089750000000
      2695    2       73.013250000000      70.833750000000       3.269250000000
      2696    2       70.833750000000      73.013250000000       3.269250000000
      2697    1       74.103000000000      69.744000000000       0.000000000000
      2698    1       76.282500000000      71.923500000000       0.000000000000
      2699    1       74.103000000000      71.923500000000       2.179500000000
      2700    1       76.282500000000      69.744000000000       2.179500000000
      2701    2       75.192750000000      70.833750000000       1.089750000000
      2702    2       77.372250000000      73.013250000000       1.089750000000
      2703    2       77.372250000000      70.833750000000       3.269250000000
      2704    2       75.192750000000      73.013250000000       3.269250000000
      2705    1       78.462000000000      69.744000000000       0.000000000000
      2706    1       80.641500000000      71.923500000000       0.000000000000
      2707    1       78.462000000000      71.923500000000       2.179500000000
      2708    1       80.641500000000      69.744000000000       2.179500000000
      2709    2       79.551750000000      70.833750000000       1.089750000000
      2710    2       81.731250000000      73.013250000000       1.089750000000
      2711    2       81.731250000000      70.833750000000       3.269250000000
      2712    2       79.551750000000      73.013250000000       3.269250000000
      2713    1       82.821000000000      69.744000000000       0.000000000000
      2714    1       85.000500000000      71.923500000000       0.000000000000
      2715    1       82.821000000000      71.923500000000       2.179500000000
      2716    1       85.000500000000      69.744000000000       2.179500000000
      2717    2       83.910750000000      70.833750000000       1.089750000000
      2718    2       86.090250000000      73.013250000000       1.089750000000
      2719    2       86.090250000000      70.833750000000       3.269250000000
      2720    2       83.910750000000      73.013250000000       3.269250000000
      2721    1        0.000000000000      74.103000000000       0.000000000000
      2722    1        2.179500000000      76.282500000000       0.000000000000
      2723    1        0.000000000000      76.282500000000       2.179500000000
      2724    1        2.179500000000      74.103000000000       2.179500000000
      2725    2        1.089750000000      75.192750000000       1.089750000000
      2726    2        3.269250000000      77.372250000000       1.089750000000
      2727    2        3.269250000000      75.192750000000       3.269250000000
      2728    2        1.089750000000      77.372250000000       3.269250000000
      2729    1        4.359000000000      74.103000000000       0.000000000000
      2730    1        6.538500000000      76.282500000000       0.000000000000
      2731    1        4.359000000000      76.282500000000       2.179500000000
      2732    1        6.538500000000      74.103000000000       2.179500000000
      2733    2        5.448750000000      75.192750000000       1.089750000000
      2734    2        7.628250000000      77.372250000000       1.089750000000
      2735    2        7.628250000000      75.192750000000       3.269250000000
      2736    2        5.448750000000      77.372250000000       3.269250000000
      2737    1        8.718000000000      74.103000000000       0.000000000000
      2738    1       10.897500000000      76.282500000000       0.000000000000
      2739    1        8.718000000000      76.282500000000       2.179500000000
      2740    1       10.897500000000      74.103000000000       2.179500000000
      2741    2        9.807750000000      75.192750000000       1.089750000000
      2742    2       11.987250000000      77.372250000000       1.089750000000
      2743    2       11.987250000000      75.192750000000       3.269250000000
      2744    2        9.807750000000      77.372250000000       3.269250000000
      2745    1       13.077000000000      74.103000000000       0.000000000000
      2746    1       15.256500000000      76.282500000000       0.000000000000
      2747    1       13.077000000000      76.282500000000       2.179500000000
      2748    1       15.256500000000      74.103000000000       2.179500000000
      2749    2       14.166750000000      75.192750000000       1.089750000000
      2750    2       16.346250000000      77.372250000000       1.089750000000
      2751    2       16.346250000000      75.192750000000       3.269250000000
      2752    2       14.166750000000      77.372250000000       3.269250000000
      2753    1       17.436000000000      74.103000000000       0.000000000000
      2754    1       19.615500000000      76.282500000000       0.000000000000
      2755    1       17.436000000000      76.282500000000       2.179500000000
      2756    1       19.615500000000      74.103000000000       2.179500000000
      2757    2       18.525750000000      75.192750000000       1.089750000000
      2758    2       20.705250000000      77.372250000000       1.089750000000
      2759    2       20.705250000000      75.192750000000       3.269250000000
      2760    2       18.525750000000      77.372250000000       3.269250000000
      2761    1       21.795000000000      74.103000000000       0.000000000000
      2762    1       23.974500000000      76.282500000000       0.000000000000
      2763    1       21.795000000000      76.282500000000       2.179500000000
      2764    1       23.974500000000      74.103000000000       2.179500000000
      2765    2       22.884750000000      75.192750000000       1.089750000000
      2766    2       25.064250000000      77.372250000000       1.089750000000
      2767    2       25.064250000000      75.192750000000       3.269250000000
      2768    2       22.884750000000      77.372250000000       3.269250000000
      2769    1       26.154000000000      74.103000000000       0.000000000000
      2770    1       28.333500000000      76.282500000000       0.000000000000
      2771    1       26.154000000000      76.282500000000       2.179500000000
      2772    1       28.333500000000      74.103000000000       2.179500000000
      2773    2       27.243750000000      75.192750000000       1.089750000000
      2774    2       29.423250000000      77.372250000000       1.089750000000
      2775    2       29.423250000000      75.192750000000       3.269250000000
      2776    2       27.243750000000      77.372250000000       3.269250000000
      2777    1       30.513000000000      74.103000000000       0.000000000000
      2778    1       32.692500000000      76.282500000000       0.000000000000
      2779    1       30.513000000000      76.282500000000       2.179500000000
      2780    1       32.692500000000      74.103000000000       2.179500000000
      2781    2       31.602750000000      75.192750000000       1.089750000000
      2782    2       33.782250000000      77.372250000000       1.089750000000
      2783    2       33.782250000000      75.192750000000       3.269250000000
      2784    2       31.602750000000      77.372250000000       3.269250000000
      2785    1       34.872000000000      74.103000000000       0.000000000000
      2786    1       37.051500000000      76.282500000000       0.000000000000
      2787    1       34.872000000000      76.282500000000       2.179500000000
      2788    1       37.051500000000      74.103000000000       2.179500000000
      2789    2       35.961750000000      75.192750000000       1.089750000000
      2790    2       38.141250000000      77.372250000000       1.089750000000
      2791    2       38.141250000000      75.192750000000       3.269250000000
      2792    2       35.961750000000      77.372250000000       3.269250000000
      2793    1       39.231000000000      74.103000000000       0.000000000000
      2794    1       41.410500000000      76.282500000000       0.000000000000
      2795    1       39.231000000000      76.282500000000       2.179500000000
      2796    1       41.410500000000      74.103000000000       2.179500000000
      2797    2       40.320750000000      75.192750000000       1.089750000000
      2798    2       42.500250000000      77.372250000000       1.089750000000
      2799    2       42.500250000000      75.192750000000       3.269250000000
      2800    2       40.320750000000      77.372250000000       3.269250000000
      2801    1       43.590000000000      74.103000000000       0.000000000000
      2802    1       45.769500000000      76.282500000000       0.000000000000
      2803    1       43.590000000000      76.282500000000       2.179500000000
      2804    1       45.769500000000      74.103000000000       2.179500000000
      2805    2       44.679750000000      75.192750000000       1.089750000000
      2806    2       46.859250000000      77.372250000000       1.089750000000
      2807    2       46.859250000000      75.192750000000       3.269250000000
      2808    2       44.679750000000      77.372250000000       3.269250000000
      2809    1       47.949000000000      74.103000000000       0.000000000000
      2810    1       50.128500000000      76.282500000000       0.000000000000
      2811    1       47.949000000000      76.282500000000       2.179500000000
      2812    1       50.128500000000      74.103000000000       2.179500000000
      2813    2       49.038750000000      75.192750000000       1.089750000000
      2814    2       51.218250000000      77.372250000000       1.089750000000
      2815    2       51.218250000000      75.192750000000       3.269250000000
      2816    2       49.038750000000      77.372250000000       3.269250000000
      2817    1       52.308000000000      74.103000000000       0.000000000000
      2818    1       54.487500000000      76.282500000000       0.000000000000
      2819    1       52.308000000000      76.282500000000       2.179500000000
      2820    1       54.487500000000      74.103000000000       2.179500000000
      2821    2       53.397750000000      75.192750000000       1.089750000000
      2822    2       55.577250000000      77.372250000000       1.089750000000
      2823    2       55.577250000000      75.192750000000       3.269250000000
      2824    2       53.397750000000      77.372250000000       3.269250000000
      2825    1       56.667000000000      74.103000000000       0.000000000000
      2826    1       58.846500000000      76.282500000000       0.000000000000
      2827    1       56.667000000000      76.282500000000       2.179500000000
      2828    1       58.846500000000      74.103000000000       2.179500000000
      2829    2       57.756750000000      75.192750000000       1.089750000000
      2830    2       59.936250000000      77.372250000000       1.089750000000
      2831    2       59.936250000000      75.192750000000       3.269250000000
      2832    2       57.756750000000      77.372250000000       3.269250000000
      2833    1       61.026000000000      74.103000000000       0.000000000000
      2834    1       63.205500000000      76.282500000000       0.000000000000
      2835    1       61.026000000000      76.282500000000       2.179500000000
      2836    1       63.205500000000      74.103000000000       2.179500000000
      2837    2       62.115750000000      75.192750000000       1.089750000000
      2838    2       64.295250000000      77.372250000000       1.089750000000
      2839    2       64.295250000000      75.192750000000       3.269250000000
      2840    2       62.115750000000      77.372250000000       3.269250000000
      2841    1       65.385000000000      74.103000000000       0.000000000000
      2842    1       67.564500000000      76.282500000000       0.000000000000
      2843    1       65.385000000000      76.282500000000       2.179500000000
      2844    1       67.564500000000      74.103000000000       2.179500000000
      2845    2       66.474750000000      75.192750000000       1.089750000000
      2846    2       68.654250000000      77.372250000000       1.089750000000
      2847    2       68.654250000000      75.192750000000       3.269250000000
      2848    2       66.474750000000      77.372250000000       3.269250000000
      2849    1       69.744000000000      74.103000000000       0.000000000000
      2850    1       71.923500000000      76.282500000000       0.000000000000
      2851    1       69.744000000000      76.282500000000       2.179500000000
      2852    1       71.923500000000      74.103000000000       2.179500000000
      2853    2       70.833750000000      75.192750000000       1.089750000000
      2854    2       73.013250000000      77.372250000000       1.089750000000
      2855    2       73.013250000000      75.192750000000       3.269250000000
      2856    2       70.833750000000      77.372250000000       3.269250000000
      2857    1       74.103000000000      74.103000000000       0.000000000000
      2858    1       76.282500000000      76.282500000000       0.000000000000
      2859    1       74.103000000000      76.282500000000       2.179500000000
      2860    1       76.282500000000      74.103000000000       2.179500000000
      2861    2       75.192750000000      75.192750000000       1.089750000000
      2862    2       77.372250000000      77.372250000000       1.089750000000
      2863    2       77.372250000000      75.192750000000       3.269250000000
      2864    2       75.192750000000      77.372250000000       3.269250000000
      2865    1       78.462000000000      74.103000000000       0.000000000000
      2866    1       80.641500000000      76.282500000000       0.000000000000
      2867    1       78.462000000000      76.282500000000       2.179500000000
      2868    1       80.641500000000      74.103000000000       2.179500000000
      2869    2       79.551750000000      75.192750000000       1.089750000000
      2870    2       81.731250000000      77.372250000000       1.089750000000
      2871    2       81.731250000000      75.192750000000       3.269250000000
      2872    2       79.551750000000      77.372250000000       3.269250000000
      2873    1       82.821000000000      74.103000000000       0.000000000000
      2874    1       85.000500000000      76.282500000000       0.000000000000
      2875    1       82.821000000000      76.282500000000       2.179500000000
      2876    1       85.000500000000      74.103000000000       2.179500000000
      2877    2       83.910750000000      75.192750000000       1.089750000000
      2878    2       86.090250000000      77.372250000000       1.089750000000
      2879    2       86.090250000000      75.192750000000       3.269250000000
      2880    2       83.910750000000      77.372250000000       3.269250000000
      2881    1        0.000000000000      78.462000000000       0.000000000000
      2882    1        2.179500000000      80.641500000000       0.000000000000
      2883    1        0.000000000000      80.641500000000       2.179500000000
      2884    1        2.179500000000      78.462000000000       2.179500000000
      2885    2        1.089750000000      79.551750000000       1.089750000000
      2886    2        3.269250000000      81.731250000000       1.089750000000
      2887    2        3.269250000000      79.551750000000       3.269250000000
      2888    2        1.089750000000      81.731250000000       3.269250000000
      2889    1        4.359000000000      78.462000000000       0.000000000000
      2890    1        6.538500000000      80.641500000000       0.000000000000
      2891    1        4.359000000000      80.641500000000       2.179500000000
      2892    1        6.538500000000      78.462000000000       2.179500000000
      2893    2        5.448750000000      79.551750000000       1.089750000000
      2894    2        7.628250000000      81.731250000000       1.089750000000
      2895    2        7.628250000000      79.551750000000       3.269250000000
      2896    2        5.448750000000      81.731250000000       3.269250000000
      2897    1        8.718000000000      78.462000000000       0.000000000000
      2898    1       10.897500000000      80.641500000000       0.000000000000
      2899    1        8.718000000000      80.641500000000       2.179500000000
      2900    1       10.897500000000      78.462000000000       2.179500000000
      2901    2        9.807750000000      79.551750000000       1.089750000000
      2902    2       11.987250000000      81.731250000000       1.089750000000
      2903    2       11.987250000000      79.551750000000       3.269250000000
      2904    2        9.807750000000      81.731250000000       3.269250000000
      2905    1       13.077000000000      78.462000000000       0.000000000000
      2906    1       15.256500000000      80.641500000000       0.000000000000
      2907    1       13.077000000000      80.641500000000       2.179500000000
      2908    1       15.256500000000      78.462000000000       2.179500000000
      2909    2       14.166750000000      79.551750000000       1.089750000000
      2910    2       16.346250000000      81.731250000000       1.089750000000
      2911    2       16.346250000000      79.551750000000       3.269250000000
      2912    2       14.166750000000      81.731250000000       3.269250000000
      2913    1       17.436000000000      78.462000000000       0.000000000000
      2914    1       19.615500000000      80.641500000000       0.000000000000
      2915    1       17.436000000000      80.641500000000       2.179500000000
      2916    1       19.615500000000      78.462000000000       2.179500000000
      2917    2       18.525750000000      79.551750000000       1.089750000000
      2918    2       20.705250000000      81.731250000000       1.089750000000
      2919    2       20.705250000000      79.551750000000       3.269250000000
      2920    2       18.525750000000      81.731250000000       3.269250000000
      2921    1       21.795000000000      78.462000000000       0.000000000000
      2922    1       23.974500000000      80.641500000000       0.000000000000
      2923    1       21.795000000000      80.641500000000       2.179500000000
      2924    1       23.974500000000      78.462000000000       2.179500000000
      2925    2       22.884750000000      79.551750000000       1.089750000000
      2926    2       25.064250000000      81.731250000000       1.089750000000
      2927    2       25.064250000000      79.551750000000       3.269250000000
      2928    2       22.884750000000      81.731250000000       3.269250000000
      2929    1       26.154000000000      78.462000000000       0.000000000000
      2930    1       28.333500000000      80.641500000000       0.000000000000
      2931    1       26.154000000000      80.641500000000       2.179500000000
      2932    1       28.333500000000      78.462000000000       2.179500000000
      2933    2       27.243750000000      79.551750000000       1.089750000000
      2934    2       29.423250000000      81.731250000000       1.089750000000
      2935    2       29.423250000000      79.551750000000       3.269250000000
      2936    2       27.243750000000      81.731250000000       3.269250000000
      2937    1       30.513000000000      78.462000000000       0.000000000000
      2938    1       32.692500000000      80.641500000000       0.000000000000
      2939    1       30.513000000000      80.641500000000       2.179500000000
      2940    1       32.692500000000      78.462000000000       2.179500000000
      2941    2       31.602750000000      79.551750000000       1.089750000000
      2942    2       33.782250000000      81.731250000000       1.089750000000
      2943    2       33.782250000000      79.551750000000       3.269250000000
      2944    2       31.602750000000      81.731250000000       3.269250000000
      2945    1       34.872000000000      78.462000000000       0.000000000000
      2946    1       37.051500000000      80.641500000000       0.000000000000
      2947    1       34.872000000000      80.641500000000       2.179500000000
      2948    1       37.051500000000      78.462000000000       2.179500000000
      2949    2       35.961750000000      79.551750000000       1.089750000000
      2950    2       38.141250000000      81.731250000000       1.089750000000
      2951    2       38.141250000000      79.551750000000       3.269250000000
      2952    2       35.961750000000      81.731250000000       3.269250000000
      2953    1       39.231000000000      78.462000000000       0.000000000000
      2954    1       41.410500000000      80.641500000000       0.000000000000
      2955    1       39.231000000000      80.641500000000       2.179500000000
      2956    1       41.410500000000      78.462000000000       2.179500000000
      2957    2       40.320750000000      79.551750000000       1.089750000000
      2958    2       42.500250000000      81.731250000000       1.089750000000
      2959    2       42.500250000000      79.551750000000       3.269250000000
      2960    2       40.320750000000      81.731250000000       3.269250000000
      2961    1       43.590000000000      78.462000000000       0.000000000000
      2962    1       45.769500000000      80.641500000000       0.000000000000
      2963    1       43.590000000000      80.641500000000       2.179500000000
      2964    1       45.769500000000      78.462000000000       2.179500000000
      2965    2       44.679750000000      79.551750000000       1.089750000000
      2966    2       46.859250000000      81.731250000000       1.089750000000
      2967    2       46.859250000000      79.551750000000       3.269250000000
      2968    2       44.679750000000      81.731250000000       3.269250000000
      2969    1       47.949000000000      78.462000000000       0.000000000000
      2970    1       50.128500000000      80.641500000000       0.000000000000
      2971    1       47.949000000000      80.641500000000       2.179500000000
      2972    1       50.128500000000      78.462000000000       2.179500000000
      2973    2       49.038750000000      79.551750000000       1.089750000000
      2974    2       51.218250000000      81.731250000000       1.089750000000
      2975    2       51.218250000000      79.551750000000       3.269250000000
      2976    2       49.038750000000      81.731250000000       3.269250000000
      2977    1       52.308000000000      78.462000000000       0.000000000000
      2978    1       54.487500000000      80.641500000000       0.000000000000
      2979    1       52.308000000000      80.641500000000       2.179500000000
      2980    1       54.487500000000      78.462000000000       2.179500000000
      2981    2       53.397750000000      79.551750000000       1.089750000000
      2982    2       55.577250000000      81.731250000000       1.089750000000
      2983    2       55.577250000000      79.551750000000       3.269250000000
      2984    2       53.397750000000      81.731250000000       3.269250000000
      2985    1       56.667000000000      78.462000000000       0.000000000000
      2986    1       58.846500000000      80.641500000000       0.000000000000
      2987    1       56.667000000000      80.641500000000       2.179500000000
      2988    1       58.846500000000      78.462000000000       2.179500000000
      2989    2       57.756750000000      79.551750000000       1.089750000000
      2990    2       59.936250000000      81.731250000000       1.089750000000
      2991    2       59.936250000000      79.551750000000       3.269250000000
      2992    2       57.756750000000      81.731250000000       3.269250000000
      2993    1       61.026000000000      78.462000000000       0.000000000000
      2994    1       63.205500000000      80.641500000000       0.000000000000
      2995    1       61.026000000000      80.641500000000       2.179500000000
      2996    1       63.205500000000      78.462000000000       2.179500000000
      2997    2       62.115750000000      79.551750000000       1.089750000000
      2998    2       64.295250000000      81.731250000000       1.089750000000
      2999    2       64.295250000000      79.551750000000       3.269250000000
      3000    2       62.115750000000      81.731250000000       3.269250000000
      3001    1       65.385000000000      78.462000000000       0.000000000000
      3002    1       67.564500000000      80.641500000000       0.000000000000
      3003    1       65.385000000000      80.641500000000       2.179500000000
      3004    1       67.564500000000      78.462000000000       2.179500000000
      3005    2       66.474750000000      79.551750000000       1.089750000000
      3006    2       68.654250000000      81.731250000000       1.089750000000
      3007    2       68.654250000000      79.551750000000       3.269250000000
      3008    2       66.474750000000      81.731250000000       3.269250000000
      3009    1       69.744000000000      78.462000000000       0.000000000000
      3010    1       71.923500000000      80.641500000000       0.000000000000
      3011    1       69.744000000000      80.641500000000       2.179500000000
      3012    1       71.923500000000      78.462000000000       2.179500000000
      3013    2       70.833750000000      79.551750000000       1.089750000000
      3014    2       73.013250000000      81.731250000000       1.089750000000
      3015    2       73.013250000000      79.551750000000       3.269250000000
      3016    2       70.833750000000      81.731250000000       3.269250000000
      3017    1       74.103000000000      78.462000000000       0.000000000000
      3018    1       76.282500000000      80.641500000000       0.000000000000
      3019    1       74.103000000000      80.641500000000       2.179500000000
      3020    1       76.282500000000      78.462000000000       2.179500000000
      3021    2       75.192750000000      79.551750000000       1.089750000000
      3022    2       77.372250000000      81.731250000000       1.089750000000
      3023    2       77.372250000000      79.551750000000       3.269250000000
      3024    2       75.192750000000      81.731250000000       3.269250000000
      3025    1       78.462000000000      78.462000000000       0.000000000000
      3026    1       80.641500000000      80.641500000000       0.000000000000
      3027    1       78.462000000000      80.641500000000       2.179500000000
      3028    1       80.641500000000      78.462000000000       2.179500000000
      3029    2       79.551750000000      79.551750000000       1.089750000000
      3030    2       81.731250000000      81.731250000000       1.089750000000
      3031    2       81.731250000000      79.551750000000       3.269250000000
      3032    2       79.551750000000      81.731250000000       3.269250000000
      3033    1       82.821000000000      78.462000000000       0.000000000000
      3034    1       85.000500000000      80.641500000000       0.000000000000
      3035    1       82.821000000000      80.641500000000       2.179500000000
      3036    1       85.000500000000      78.462000000000       2.179500000000
      3037    2       83.910750000000      79.551750000000       1.089750000000
      3038    2       86.090250000000      81.731250000000       1.089750000000
      3039    2       86.090250000000      79.551750000000       3.269250000000
      3040    2       83.910750000000      81.731250000000       3.269250000000
      3041    1        0.000000000000      82.821000000000       0.000000000000
      3042    1        2.179500000000      85.000500000000       0.000000000000
      3043    1        0.000000000000      85.000500000000       2.179500000000
      3044    1        2.179500000000      82.821000000000       2.179500000000
      3045    2        1.089750000000      83.910750000000       1.089750000000
      3046    2        3.269250000000      86.090250000000       1.089750000000
      3047    2        3.269250000000      83.910750000000       3.269250000000
      3048    2        1.089750000000      86.090250000000       3.269250000000
      3049    1        4.359000000000      82.821000000000       0.000000000000
      3050    1        6.538500000000      85.000500000000       0.000000000000
      3051    1        4.359000000000      85.000500000000       2.179500000000
      3052    1        6.538500000000      82.821000000000       2.179500000000
      3053    2        5.448750000000      83.910750000000       1.089750000000
      3054    2        7.628250000000      86.090250000000       1.089750000000
      3055    2        7.628250000000      83.910750000000       3.269250000000
      3056    2        5.448750000000      86.090250000000       3.269250000000
      3057    1        8.718000000000      82.821000000000       0.000000000000
      3058    1       10.897500000000      85.000500000000       0.000000000000
      3059    1        8.718000000000      85.000500000000       2.179500000000
      3060    1       10.897500000000      82.821000000000       2.179500000000
      3061    2        9.807750000000      83.910750000000       1.089750000000
      3062    2       11.987250000000      86.090250000000       1.089750000000
      3063    2       11.987250000000      83.910750000000       3.269250000000
      3064    2        9.807750000000      86.090250000000       3.269250000000
      3065    1       13.077000000000      82.821000000000       0.000000000000
      3066    1       15.256500000000      85.000500000000       0.000000000000
      3067    1       13.077000000000      85.000500000000       2.179500000000
      3068    1       15.256500000000      82.821000000000       2.179500000000
      3069    2       14.166750000000      83.910750000000       1.089750000000
      3070    2       16.346250000000      86.090250000000       1.089750000000
      3071    2       16.346250000000      83.910750000000       3.269250000000
      3072    2       14.166750000000      86.090250000000       3.269250000000
      3073    1       17.436000000000      82.821000000000       0.000000000000
      3074    1       19.615500000000      85.000500000000       0.000000000000
      3075    1       17.436000000000      85.000500000000       2.179500000000
      3076    1       19.615500000000      82.821000000000       2.179500000000
      3077    2       18.525750000000      83.910750000000       1.089750000000
      3078    2       20.705250000000      86.090250000000       1.089750000000
      3079    2       20.705250000000      83.910750000000       3.269250000000
      3080    2       18.525750000000      86.090250000000       3.269250000000
      3081    1       21.795000000000      82.821000000000       0.000000000000
      3082    1       23.974500000000      85.000500000000       0.000000000000
      3083    1       21.795000000000      85.000500000000       2.179500000000
      3084    1       23.974500000000      82.821000000000       2.179500000000
      3085    2       22.884750000000      83.910750000000       1.089750000000
      3086    2       25.064250000000      86.090250000000       1.089750000000
      3087    2       25.064250000000      83.910750000000       3.269250000000
      3088    2       22.884750000000      86.090250000000       3.269250000000
      3089    1       26.154000000000      82.821000000000       0.000000000000
      3090    1       28.333500000000      85.000500000000       0.000000000000
      3091    1       26.154000000000      85.000500000000       2.179500000000
      3092    1       28.333500000000      82.821000000000       2.179500000000
      3093    2       27.243750000000      83.910750000000       1.089750000000
      3094    2       29.423250000000      86.090250000000       1.089750000000
      3095    2       29.423250000000      83.910750000000       3.269250000000
      3096    2       27.243750000000      86.090250000000       3.269250000000
      3097    1       30.513000000000      82.821000000000       0.000000000000
      3098    1       32.692500000000      85.000500000000       0.000000000000
      3099    1       30.513000000000      85.000500000000       2.179500000000
      3100    1       32.692500000000      82.821000000000       2.179500000000
      3101    2       31.602750000000      83.910750000000       1.089750000000
      3102    2       33.782250000000      86.090250000000       1.089750000000
      3103    2       33.782250000000      83.910750000000       3.269250000000
      3104    2       31.602750000000      86.090250000000       3.269250000000
      3105    1       34.872000000000      82.821000000000       0.000000000000
      3106    1       37.051500000000      85.000500000000       0.000000000000
      3107    1       34.872000000000      85.000500000000       2.179500000000
      3108    1       37.051500000000      82.821000000000       2.179500000000
      3109    2       35.961750000000      83.910750000000       1.089750000000
      3110    2       38.141250000000      86.090250000000       1.089750000000
      3111    2       38.141250000000      83.910750000000       3.269250000000
      3112    2       35.961750000000      86.090250000000       3.269250000000
      3113    1       39.231000000000      82.821000000000       0.000000000000
      3114    1       41.410500000000      85.000500000000       0.000000000000
      3115    1       39.231000000000      85.000500000000       2.179500000000
      3116    1       41.410500000000      82.821000000000       2.179500000000
      3117    2       40.320750000000      83.910750000000       1.089750000000
      3118    2       42.500250000000      86.090250000000       1.089750000000
      3119    2       42.500250000000      83.910750000000       3.269250000000
      3120    2       40.320750000000      86.090250000000       3.269250000000
      3121    1       43.590000000000      82.821000000000       0.000000000000
      3122    1       45.769500000000      85.000500000000       0.000000000000
      3123    1       43.590000000000      85.000500000000       2.179500000000
      3124    1       45.769500000000      82.821000000000       2.179500000000
      3125    2       44.679750000000      83.910750000000       1.089750000000
      3126    2       46.859250000000      86.090250000000       1.089750000000
      3127    2       46.859250000000      83.910750000000       3.269250000000
      3128    2       44.679750000000      86.090250000000       3.269250000000
      3129    1       47.949000000000      82.821000000000       0.000000000000
      3130    1       50.128500000000      85.000500000000       0.000000000000
      3131    1       47.949000000000      85.000500000000       2.179500000000
      3132    1       50.128500000000      82.821000000000       2.179500000000
      3133    2       49.038750000000      83.910750000000       1.089750000000
      3134    2       51.218250000000      86.090250000000       1.089750000000
      3135    2       51.218250000000      83.910750000000       3.269250000000
      3136    2       49.038750000000      86.090250000000       3.269250000000
      3137    1       52.308000000000      82.821000000000       0.000000000000
      3138    1       54.487500000000      85.000500000000       0.000000000000
      3139    1       52.308000000000      85.000500000000       2.179500000000
      3140    1       54.487500000000      82.821000000000       2.179500000000
      3141    2       53.397750000000      83.910750000000       1.089750000000
      3142    2       55.577250000000      86.090250000000       1.089750000000
      3143    2       55.577250000000      83.910750000000       3.269250000000
      3144    2       53.397750000000      86.090250000000       3.269250000000
      3145    1       56.667000000000      82.821000000000       0.000000000000
      3146    1       58.846500000000      85.000500000000       0.000000000000
      3147    1       56.667000000000      85.000500000000       2.179500000000
      3148    1       58.846500000000      82.821000000000       2.179500000000
      3149    2       57.756750000000      83.910750000000       1.089750000000
      3150    2       59.936250000000      86.090250000000       1.089750000000
      3151    2       59.936250000000      83.910750000000       3.269250000000
      3152    2       57.756750000000      86.090250000000       3.269250000000
      3153    1       61.026000000000      82.821000000000       0.000000000000
      3154    1       63.205500000000      85.000500000000       0.000000000000
      3155    1       61.026000000000      85.000500000000       2.179500000000
      3156    1       63.205500000000      82.821000000000       2.179500000000
      3157    2       62.115750000000      83.910750000000       1.089750000000
      3158    2       64.295250000000      86.090250000000       1.089750000000
      3159    2       64.295250000000      83.910750000000       3.269250000000
      3160    2       62.115750000000      86.090250000000       3.269250000000
      3161    1       65.385000000000      82.821000000000       0.000000000000
      3162    1       67.564500000000      85.000500000000       0.000000000000
      3163    1       65.385000000000      85.000500000000       2.179500000000
      3164    1       67.564500000000      82.821000000000       2.179500000000
      3165    2       66.474750000000      83.910750000000       1.089750000000
      3166    2       68.654250000000      86.090250000000       1.089750000000
      3167    2       68.654250000000      83.910750000000       3.269250000000
      3168    2       66.474750000000      86.090250000000       3.269250000000
      3169    1       69.744000000000      82.821000000000       0.000000000000
      3170    1       71.923500000000      85.000500000000       0.000000000000
      3171    1       69.744000000000      85.000500000000       2.179500000000
      3172    1       71.923500000000      82.821000000000       2.179500000000
      3173    2       70.833750000000      83.910750000000       1.089750000000
      3174    2       73.013250000000      86.090250000000       1.089750000000
      3175    2       73.013250000000      83.910750000000       3.269250000000
      3176    2       70.833750000000      86.090250000000       3.269250000000
      3177    1       74.103000000000      82.821000000000       0.000000000000
      3178    1       76.282500000000      85.000500000000       0.000000000000
      3179    1       74.103000000000      85.000500000000       2.179500000000
      3180    1       76.282500000000      82.821000000000       2.179500000000
      3181    2       75.192750000000      83.910750000000       1.089750000000
      3182    2       77.372250000000      86.090250000000       1.089750000000
      3183    2       77.372250000000      83.910750000000       3.269250000000
      3184    2       75.192750000000      86.090250000000       3.269250000000
      3185    1       78.462000000000      82.821000000000       0.000000000000
      3186    1       80.641500000000      85.000500000000       0.000000000000
      3187    1       78.462000000000      85.000500000000       2.179500000000
      3188    1       80.641500000000      82.821000000000       2.179500000000
      3189    2       79.551750000000      83.910750000000       1.089750000000
      3190    2       81.731250000000      86.090250000000       1.089750000000
      3191    2       81.731250000000      83.910750000000       3.269250000000
      3192    2       79.551750000000      86.090250000000       3.269250000000
      3193    1       82.821000000000      82.821000000000       0.000000000000
      3194    1       85.000500000000      85.000500000000       0.000000000000
      3195    1       82.821000000000      85.000500000000       2.179500000000
      3196    1       85.000500000000      82.821000000000       2.179500000000
      3197    2       83.910750000000      83.910750000000       1.089750000000
      3198    2       86.090250000000      86.090250000000       1.089750000000
      3199    2       86.090250000000      83.910750000000       3.269250000000
      3200    2       83.910750000000      86.090250000000       3.269250000000
      3201    1        0.000000000000       0.000000000000       4.359000000000
      3202    1        2.179500000000       2.179500000000       4.359000000000
      3203    1        0.000000000000       2.179500000000       6.538500000000
      3204    1        2.179500000000       0.000000000000       6.538500000000
      3205    2        1.089750000000       1.089750000000       5.448750000000
      3206    2        3.269250000000       3.269250000000       5.448750000000
      3207    2        3.269250000000       1.089750000000       7.628250000000
      3208    2        1.089750000000       3.269250000000       7.628250000000
      3209    1        4.359000000000       0.000000000000       4.359000000000
      3210    1        6.538500000000       2.179500000000       4.359000000000
      3211    1        4.359000000000       2.179500000000       6.538500000000
      3212    1        6.538500000000       0.000000000000       6.538500000000
      3213    2        5.448750000000       1.089750000000       5.448750000000
      3214    2        7.628250000000       3.269250000000       5.448750000000
      3215    2        7.628250000000       1.089750000000       7.628250000000
      3216    2        5.448750000000       3.269250000000       7.628250000000
      3217    1        8.718000000000       0.000000000000       4.359000000000
      3218    1       10.897500000000       2.179500000000       4.359000000000
      3219    1        8.718000000000       2.179500000000       6.538500000000
      3220    1       10.897500000000       0.000000000000       6.538500000000
      3221    2        9.807750000000       1.089750000000       5.448750000000
      3222    2       11.987250000000       3.269250000000       5.448750000000
      3223    2       11.987250000000       1.089750000000       7.628250000000
      3224    2        9.807750000000       3.269250000000       7.628250000000
      3225    1       13.077000000000       0.000000000000       4.359000000000
      3226    1       15.256500000000       2.179500000000       4.359000000000
      3227    1       13.077000000000       2.179500000000       6.538500000000
      3228    1       15.256500000000       0.000000000000       6.538500000000
      3229    2       14.166750000000       1.089750000000       5.448750000000
      3230    2       16.346250000000       3.269250000000       5.448750000000
      3231    2       16.346250000000       1.089750000000       7.628250000000
      3232    2       14.166750000000       3.269250000000       7.628250000000
      3233    1       17.436000000000       0.000000000000       4.359000000000
      3234    1       19.615500000000       2.179500000000       4.359000000000
      3235    1       17.436000000000       2.179500000000       6.538500000000
      3236    1       19.615500000000       0.000000000000       6.538500000000
      3237    2       18.525750000000       1.089750000000       5.448750000000
      3238    2       20.705250000000       3.269250000000       5.448750000000
      3239    2       20.705250000000       1.089750000000       7.628250000000
      3240    2       18.525750000000       3.269250000000       7.628250000000
      3241    1       21.795000000000       0.000000000000       4.359000000000
      3242    1       23.974500000000       2.179500000000       4.359000000000
      3243    1       21.795000000000       2.179500000000       6.538500000000
      3244    1       23.974500000000       0.000000000000       6.538500000000
      3245    2       22.884750000000       1.089750000000       5.448750000000
      3246    2       25.064250000000       3.269250000000       5.448750000000
      3247    2       25.064250000000       1.089750000000       7.628250000000
      3248    2       22.884750000000       3.269250000000       7.628250000000
      3249    1       26.154000000000       0.000000000000       4.359000000000
      3250    1       28.333500000000       2.179500000000       4.359000000000
      3251    1       26.154000000000       2.179500000000       6.538500000000
      3252    1       28.333500000000       0.000000000000       6.538500000000
      3253    2       27.243750000000       1.089750000000       5.448750000000
      3254    2       29.423250000000       3.269250000000       5.448750000000
      3255    2       29.423250000000       1.089750000000       7.628250000000
      3256    2       27.243750000000       3.269250000000       7.628250000000
      3257    1       30.513000000000       0.000000000000       4.359000000000
      3258    1       32.692500000000       2.179500000000       4.359000000000
      3259    1       30.513000000000       2.179500000000       6.538500000000
      3260    1       32.692500000000       0.000000000000       6.538500000000
      3261    2       31.602750000000       1.089750000000       5.448750000000
      3262    2       33.782250000000       3.269250000000       5.448750000000
      3263    2       33.782250000000       1.089750000000       7.628250000000
      3264    2       31.602750000000       3.269250000000       7.628250000000
      3265    1       34.872000000000       0.000000000000       4.359000000000
      3266    1       37.051500000000       2.179500000000       4.359000000000
      3267    1       34.872000000000       2.179500000000       6.538500000000
      3268    1       37.051500000000       0.000000000000       6.538500000000
      3269    2       35.961750000000       1.089750000000       5.448750000000
      3270    2       38.141250000000       3.269250000000       5.448750000000
      3271    2       38.141250000000       1.089750000000       7.628250000000
      3272    2       35.961750000000       3.269250000000       7.628250000000
      3273    1       39.231000000000       0.000000000000       4.359000000000
      3274    1       41.410500000000       2.179500000000       4.359000000000
      3275    1       39.231000000000       2.179500000000       6.538500000000
      3276    1       41.410500000000       0.000000000000       6.538500000000
      3277    2       40.320750000000       1.089750000000       5.448750000000
      3278    2       42.500250000000       3.269250000000       5.448750000000
      3279    2       42.500250000000       1.089750000000       7.628250000000
      3280    2       40.320750000000       3.269250000000       7.628250000000
      3281    1       43.590000000000       0.000000000000       4.359000000000
      3282    1       45.769500000000       2.179500000000       4.359000000000
      3283    1       43.590000000000       2.179500000000       6.538500000000
      3284    1       45.769500000000       0.000000000000       6.538500000000
      3285    2       44.679750000000       1.089750000000       5.448750000000
      3286    2       46.859250000000       3.269250000000       5.448750000000
      3287    2       46.859250000000       1.089750000000       7.628250000000
      3288    2       44.679750000000       3.269250000000       7.628250000000
      3289    1       47.949000000000       0.000000000000       4.359000000000
      3290    1       50.128500000000       2.179500000000       4.359000000000
      3291    1       47.949000000000       2.179500000000       6.538500000000
      3292    1       50.128500000000       0.000000000000       6.538500000000
      3293    2       49.038750000000       1.089750000000       5.448750000000
      3294    2       51.218250000000       3.269250000000       5.448750000000
      3295    2       51.218250000000       1.089750000000       7.628250000000
      3296    2       49.038750000000       3.269250000000       7.628250000000
      3297    1       52.308000000000       0.000000000000       4.359000000000
      3298    1       54.487500000000       2.179500000000       4.359000000000
      3299    1       52.308000000000       2.179500000000       6.538500000000
      3300    1       54.487500000000       0.000000000000       6.538500000000
      3301    2       53.397750000000       1.089750000000       5.448750000000
      3302    2       55.577250000000       3.269250000000       5.448750000000
      3303    2       55.577250000000       1.089750000000       7.628250000000
      3304    2       53.397750000000       3.269250000000       7.628250000000
      3305    1       56.667000000000       0.000000000000       4.359000000000
      3306    1       58.846500000000       2.179500000000       4.359000000000
      3307    1       56.667000000000       2.179500000000       6.538500000000
      3308    1       58.846500000000       0.000000000000       6.538500000000
      3309    2       57.756750000000       1.089750000000       5.448750000000
      3310    2       59.936250000000       3.269250000000       5.448750000000
      3311    2       59.936250000000       1.089750000000       7.628250000000
      3312    2       57.756750000000       3.269250000000       7.628250000000
      3313    1       61.026000000000       0.000000000000       4.359000000000
      3314    1       63.205500000000       2.179500000000       4.359000000000
      3315    1       61.026000000000       2.179500000000       6.538500000000
      3316    1       63.205500000000       0.000000000000       6.538500000000
      3317    2       62.115750000000       1.089750000000       5.448750000000
      3318    2       64.295250000000       3.269250000000       5.448750000000
      3319    2       64.295250000000       1.089750000000       7.628250000000
      3320    2       62.115750000000       3.269250000000       7.628250000000
      3321    1       65.385000000000       0.000000000000       4.359000000000
      3322    1       67.564500000000       2.179500000000       4.359000000000
      3323    1       65.385000000000       2.179500000000       6.538500000000
      3324    1       67.564500000000       0.000000000000       6.538500000000
      3325    2       66.474750000000       1.089750000000       5.448750000000
      3326    2       68.654250000000       3.269250000000       5.448750000000
      3327    2       68.654250000000       1.089750000000       7.628250000000
      3328    2       66.474750000000       3.269250000000       7.628250000000
      3329    1       69.744000000000       0.000000000000       4.359000000000
      3330    1       71.923500000000       2.179500000000       4.359000000000
      3331    1       69.744000000000       2.179500000000       6.538500000000
      3332    1       71.923500000000       0.000000000000       6.538500000000
      3333    2       70.833750000000       1.089750000000       5.448750000000
      3334    2       73.013250000000       3.269250000000       5.448750000000
      3335    2       73.013250000000       1.089750000000       7.628250000000
      3336    2       70.833750000000       3.269250000000       7.628250000000
      3337    1       74.103000000000       0.000000000000       4.359000000000
      3338    1       76.282500000000       2.179500000000       4.359000000000
      3339    1       74.103000000000       2.179500000000       6.538500000000
      3340    1       76.282500000000       0.000000000000       6.538500000000
      3341    2       75.192750000000       1.089750000000       5.448750000000
      3342    2       77.372250000000       3.269250000000       5.448750000000
      3343    2       77.372250000000       1.089750000000       7.628250000000
      3344    2       75.192750000000       3.269250000000       7.628250000000
      3345    1       78.462000000000       0.000000000000       4.359000000000
      3346    1       80.641500000000       2.179500000000       4.359000000000
      3347    1       78.462000000000       2.179500000000       6.538500000000
      3348    1       80.641500000000       0.000000000000       6.538500000000
      3349    2       79.551750000000       1.089750000000       5.448750000000
      3350    2       81.731250000000       3.269250000000       5.448750000000
      3351    2       81.731250000000       1.089750000000       7.628250000000
      3352    2       79.551750000000       3.269250000000       7.628250000000
      3353    1       82.821000000000       0.000000000000       4.359000000000
      3354    1       85.000500000000       2.179500000000       4.359000000000
      3355    1       82.821000000000       2.179500000000       6.538500000000
      3356    1       85.000500000000       0.000000000000       6.538500000000
      3357    2       83.910750000000       1.089750000000       5.448750000000
      3358    2       86.090250000000       3.269250000000       5.448750000000
      3359    2       86.090250000000       1.089750000000       7.628250000000
      3360    2       83.910750000000       3.269250000000       7.628250000000
      3361    1        0.000000000000       4.359000000000       4.359000000000
      3362    1        2.179500000000       6.538500000000       4.359000000000
      3363    1        0.000000000000       6.538500000000       6.538500000000
      3364    1        2.179500000000       4.359000000000       6.538500000000
      3365    2        1.089750000000       5.448750000000       5.448750000000
      3366    2        3.269250000000       7.628250000000       5.448750000000
      3367    2        3.269250000000       5.448750000000       7.628250000000
      3368    2        1.089750000000       7.628250000000       7.628250000000
      3369    1        4.359000000000       4.359000000000       4.359000000000
      3370    1        6.538500000000       6.538500000000       4.359000000000
      3371    1        4.359000000000       6.538500000000       6.538500000000
      3372    1        6.538500000000       4.359000000000       6.538500000000
      3373    2        5.448750000000       5.448750000000       5.448750000000
      3374    2        7.628250000000       7.628250000000       5.448750000000
      3375    2        7.628250000000       5.448750000000       7.628250000000
      3376    2        5.448750000000       7.628250000000       7.628250000000
      3377    1        8.718000000000       4.359000000000       4.359000000000
      3378    1       10.897500000000       6.538500000000       4.359000000000
      3379    1        8.718000000000       6.538500000000       6.538500000000
      3380    1       10.897500000000       4.359000000000       6.538500000000
      3381    2        9.807750000000       5.448750000000       5.448750000000
      3382    2       11.987250000000       7.628250000000       5.448750000000
      3383    2       11.987250000000       5.448750000000       7.628250000000
      3384    2        9.807750000000       7.628250000000       7.628250000000
      3385    1       13.077000000000       4.359000000000       4.359000000000
      3386    1       15.256500000000       6.538500000000       4.359000000000
      3387    1       13.077000000000       6.538500000000       6.538500000000
      3388    1       15.256500000000       4.359000000000       6.538500000000
      3389    2       14.166750000000       5.448750000000       5.448750000000
      3390    2       16.346250000000       7.628250000000       5.448750000000
      3391    2       16.346250000000       5.448750000000       7.628250000000
      3392    2       14.166750000000       7.628250000000       7.628250000000
      3393    1       17.436000000000       4.359000000000       4.359000000000
      3394    1       19.615500000000       6.538500000000       4.359000000000
      3395    1       17.436000000000       6.538500000000       6.538500000000
      3396    1       19.615500000000       4.359000000000       6.538500000000
      3397    2       18.525750000000       5.448750000000       5.448750000000
      3398    2       20.705250000000       7.628250000000       5.448750000000
      3399    2       20.705250000000       5.448750000000       7.628250000000
      3400    2       18.525750000000       7.628250000000       7.628250000000
      3401    1       21.795000000000       4.359000000000       4.359000000000
      3402    1       23.974500000000       6.538500000000       4.359000000000
      3403    1       21.795000000000       6.538500000000       6.538500000000
      3404    1       23.974500000000       4.359000000000       6.538500000000
      3405    2       22.884750000000       5.448750000000       5.448750000000
      3406    2       25.064250000000       7.628250000000       5.448750000000
      3407    2       25.064250000000       5.448750000000       7.628250000000
      3408    2       22.884750000000       7.628250000000       7.628250000000
      3409    1       26.154000000000       4.359000000000       4.359000000000
      3410    1       28.333500000000       6.538500000000       4.359000000000
      3411    1       26.154000000000       6.538500000000       6.538500000000
      3412    1       28.333500000000       4.359000000000       6.538500000000
      3413    2       27.243750000000       5.448750000000       5.448750000000
      3414    2       29.423250000000       7.628250000000       5.448750000000
      3415    2       29.423250000000       5.448750000000       7.628250000000
      3416    2       27.243750000000       7.628250000000       7.628250000000
      3417    1       30.513000000000       4.359000000000       4.359000000000
      3418    1       32.692500000000       6.538500000000       4.359000000000
      3419    1       30.513000000000       6.538500000000       6.538500000000
      3420    1       32.692500000000       4.359000000000       6.538500000000
      3421    2       31.602750000000       5.448750000000       5.448750000000
      3422    2       33.782250000000       7.628250000000       5.448750000000
      3423    2       33.782250000000       5.448750000000       7.628250000000
      3424    2       31.602750000000       7.628250000000       7.628250000000
      3425    1       34.872000000000       4.359000000000       4.359000000000
      3426    1       37.051500000000       6.538500000000       4.359000000000
      3427    1       34.872000000000       6.538500000000       6.538500000000
      3428    1       37.051500000000       4.359000000000       6.538500000000
      3429    2       35.961750000000       5.448750000000       5.448750000000
      3430    2       38.141250000000       7.628250000000       5.448750000000
      3431    2       38.141250000000       5.448750000000       7.628250000000
      3432    2       35.961750000000       7.628250000000       7.628250000000
      3433    1       39.231000000000       4.359000000000       4.359000000000
      3434    1       41.410500000000       6.538500000000       4.359000000000
      3435    1       39.231000000000       6.538500000000       6.538500000000
      3436    1       41.410500000000       4.359000000000       6.538500000000
      3437    2       40.320750000000       5.448750000000       5.448750000000
      3438    2       42.500250000000       7.628250000000       5.448750000000
      3439    2       42.500250000000       5.448750000000       7.628250000000
      3440    2       40.320750000000       7.628250000000       7.628250000000
      3441    1       43.590000000000       4.359000000000       4.359000000000
      3442    1       45.769500000000       6.538500000000       4.359000000000
      3443    1       43.590000000000       6.538500000000       6.538500000000
      3444    1       45.769500000000       4.359000000000       6.538500000000
      3445    2       44.679750000000       5.448750000000       5.448750000000
      3446    2       46.859250000000       7.628250000000       5.448750000000
      3447    2       46.859250000000       5.448750000000       7.628250000000
      3448    2       44.679750000000       7.628250000000       7.628250000000
      3449    1       47.949000000000       4.359000000000       4.359000000000
      3450    1       50.128500000000       6.538500000000       4.359000000000
      3451    1       47.949000000000       6.538500000000       6.538500000000
      3452    1       50.128500000000       4.359000000000       6.538500000000
      3453    2       49.038750000000       5.448750000000       5.448750000000
      3454    2       51.218250000000       7.628250000000       5.448750000000
      3455    2       51.218250000000       5.448750000000       7.628250000000
      3456    2       49.038750000000       7.628250000000       7.628250000000
      3457    1       52.308000000000       4.359000000000       4.359000000000
      3458    1       54.487500000000       6.538500000000       4.359000000000
      3459    1       52.308000000000       6.538500000000       6.538500000000
      3460    1       54.487500000000       4.359000000000       6.538500000000
      3461    2       53.397750000000       5.448750000000       5.448750000000
      3462    2       55.577250000000       7.628250000000       5.448750000000
      3463    2       55.577250000000       5.448750000000       7.628250000000
      3464    2       53.397750000000       7.628250000000       7.628250000000
      3465    1       56.667000000000       4.359000000000       4.359000000000
      3466    1       58.846500000000       6.538500000000       4.359000000000
      3467    1       56.667000000000       6.538500000000       6.538500000000
      3468    1       58.846500000000       4.359000000000       6.538500000000
      3469    2       57.756750000000       5.448750000000       5.448750000000
      3470    2       59.936250000000       7.628250000000       5.448750000000
      3471    2       59.936250000000       5.448750000000       7.628250000000
      3472    2       57.756750000000       7.628250000000       7.628250000000
      3473    1       61.026000000000       4.359000000000       4.359000000000
      3474    1       63.205500000000       6.538500000000       4.359000000000
      3475    1       61.026000000000       6.538500000000       6.538500000000
      3476    1       63.205500000000       4.359000000000       6.538500000000
      3477    2       62.115750000000       5.448750000000       5.448750000000
      3478    2       64.295250000000       7.628250000000       5.448750000000
      3479    2       64.295250000000       5.448750000000       7.628250000000
      3480    2       62.115750000000       7.628250000000       7.628250000000
      3481    1       65.385000000000       4.359000000000       4.359000000000
      3482    1       67.564500000000       6.538500000000       4.359000000000
      3483    1       65.385000000000       6.538500000000       6.538500000000
      3484    1       67.564500000000       4.359000000000       6.538500000000
      3485    2       66.474750000000       5.448750000000       5.448750000000
      3486    2       68.654250000000       7.628250000000       5.448750000000
      3487    2       68.654250000000       5.448750000000       7.628250000000
      3488    2       66.474750000000       7.628250000000       7.628250000000
      3489    1       69.744000000000       4.359000000000       4.359000000000
      3490    1       71.923500000000       6.538500000000       4.359000000000
      3491    1       69.744000000000       6.538500000000       6.538500000000
      3492    1       71.923500000000       4.359000000000       6.538500000000
      3493    2       70.833750000000       5.448750000000       5.448750000000
      3494    2       73.013250000000       7.628250000000       5.448750000000
      3495    2       73.013250000000       5.448750000000       7.628250000000
      3496    2       70.833750000000       7.628250000000       7.628250000000
      3497    1       74.103000000000       4.359000000000       4.359000000000
      3498    1       76.282500000000       6.538500000000       4.359000000000
      3499    1       74.103000000000       6.538500000000       6.538500000000
      3500    1       76.282500000000       4.359000000000       6.538500000000
      3501    2       75.192750000000       5.448750000000       5.448750000000
      3502    2       77.372250000000       7.628250000000       5.448750000000
      3503    2       77.372250000000       5.448750000000       7.628250000000
      3504    2       75.192750000000       7.628250000000       7.628250000000
      3505    1       78.462000000000       4.359000000000       4.359000000000
      3506    1       80.641500000000       6.538500000000       4.359000000000
      3507    1       78.462000000000       6.538500000000       6.538500000000
      3508    1       80.641500000000       4.359000000000       6.538500000000
      3509    2       79.551750000000       5.448750000000       5.448750000000
      3510    2       81.731250000000       7.628250000000       5.448750000000
      3511    2       81.731250000000       5.448750000000       7.628250000000
      3512    2       79.551750000000       7.628250000000       7.628250000000
      3513    1       82.821000000000       4.359000000000       4.359000000000
      3514    1       85.000500000000       6.538500000000       4.359000000000
      3515    1       82.821000000000       6.538500000000       6.538500000000
      3516    1       85.000500000000       4.359000000000       6.538500000000
      3517    2       83.910750000000       5.448750000000       5.448750000000
      3518    2       86.090250000000       7.628250000000       5.448750000000
      3519    2       86.090250000000       5.448750000000       7.628250000000
      3520    2       83.910750000000       7.628250000000       7.628250000000
      3521    1        0.000000000000       8.718000000000       4.359000000000
      3522    1        2.179500000000      10.897500000000       4.359000000000
      3523    1        0.000000000000      10.897500000000       6.538500000000
      3524    1        2.179500000000       8.718000000000       6.538500000000
      3525    2        1.089750000000       9.807750000000       5.448750000000
      3526    2        3.269250000000      11.987250000000       5.448750000000
      3527    2        3.269250000000       9.807750000000       7.628250000000
      3528    2        1.089750000000      11.987250000000       7.628250000000
      3529    1        4.359000000000       8.718000000000       4.359000000000
      3530    1        6.538500000000      10.897500000000       4.359000000000
      3531    1        4.359000000000      10.897500000000       6.538500000000
      3532    1        6.538500000000       8.718000000000       6.538500000000
      3533    2        5.448750000000       9.807750000000       5.448750000000
      3534    2        7.628250000000      11.987250000000       5.448750000000
      3535    2        7.628250000000       9.807750000000       7.628250000000
      3536    2        5.448750000000      11.987250000000       7.628250000000
      3537    1        8.718000000000       8.718000000000       4.359000000000
      3538    1       10.897500000000      10.897500000000       4.359000000000
      3539    1        8.718000000000      10.897500000000       6.538500000000
      3540    1       10.897500000000       8.718000000000       6.538500000000
      3541    2        9.807750000000       9.807750000000       5.448750000000
      3542    2       11.987250000000      11.987250000000       5.448750000000
      3543    2       11.987250000000       9.807750000000       7.628250000000
      3544    2        9.807750000000      11.987250000000       7.628250000000
      3545    1       13.077000000000       8.718000000000       4.359000000000
      3546    1       15.256500000000      10.897500000000       4.359000000000
      3547    1       13.077000000000      10.897500000000       6.538500000000
      3548    1       15.256500000000       8.718000000000       6.538500000000
      3549    2       14.166750000000       9.807750000000       5.448750000000
      3550    2       16.346250000000      11.987250000000       5.448750000000
      3551    2       16.346250000000       9.807750000000       7.628250000000
      3552    2       14.166750000000      11.987250000000       7.628250000000
      3553    1       17.436000000000       8.718000000000       4.359000000000
      3554    1       19.615500000000      10.897500000000       4.359000000000
      3555    1       17.436000000000      10.897500000000       6.538500000000
      3556    1       19.615500000000       8.718000000000       6.538500000000
      3557    2       18.525750000000       9.807750000000       5.448750000000
      3558    2       20.705250000000      11.987250000000       5.448750000000
      3559    2       20.705250000000       9.807750000000       7.628250000000
      3560    2       18.525750000000      11.987250000000       7.628250000000
      3561    1       21.795000000000       8.718000000000       4.359000000000
      3562    1       23.974500000000      10.897500000000       4.359000000000
      3563    1       21.795000000000      10.897500000000       6.538500000000
      3564    1       23.974500000000       8.718000000000       6.538500000000
      3565    2       22.884750000000       9.807750000000       5.448750000000
      3566    2       25.064250000000      11.987250000000       5.448750000000
      3567    2       25.064250000000       9.807750000000       7.628250000000
      3568    2       22.884750000000      11.987250000000       7.628250000000
      3569    1       26.154000000000       8.718000000000       4.359000000000
      3570    1       28.333500000000      10.897500000000       4.359000000000
      3571    1       26.154000000000      10.897500000000       6.538500000000
      3572    1       28.333500000000       8.718000000000       6.538500000000
      3573    2       27.243750000000       9.807750000000       5.448750000000
      3574    2       29.423250000000      11.987250000000       5.448750000000
      3575    2       29.423250000000       9.807750000000       7.628250000000
      3576    2       27.243750000000      11.987250000000       7.628250000000
      3577    1       30.513000000000       8.718000000000       4.359000000000
      3578    1       32.692500000000      10.897500000000       4.359000000000
      3579    1       30.513000000000      10.897500000000       6.538500000000
      3580    1       32.692500000000       8.718000000000       6.538500000000
      3581    2       31.602750000000       9.807750000000       5.448750000000
      3582    2       33.782250000000      11.987250000000       5.448750000000
      3583    2       33.782250000000       9.807750000000       7.628250000000
      3584    2       31.602750000000      11.987250000000       7.628250000000
      3585    1       34.872000000000       8.718000000000       4.359000000000
      3586    1       37.051500000000      10.897500000000       4.359000000000
      3587    1       34.872000000000      10.897500000000       6.538500000000
      3588    1       37.051500000000       8.718000000000       6.538500000000
      3589    2       35.961750000000       9.807750000000       5.448750000000
      3590    2       38.141250000000      11.987250000000       5.448750000000
      3591    2       38.141250000000       9.807750000000       7.628250000000
      3592    2       35.961750000000      11.987250000000       7.628250000000
      3593    1       39.231000000000       8.718000000000       4.359000000000
      3594    1       41.410500000000      10.897500000000       4.359000000000
      3595    1       39.231000000000      10.897500000000       6.538500000000
      3596    1       41.410500000000       8.718000000000       6.538500000000
      3597    2       40.320750000000       9.807750000000       5.448750000000
      3598    2       42.500250000000      11.987250000000       5.448750000000
      3599    2       42.500250000000       9.807750000000       7.628250000000
      3600    2       40.320750000000      11.987250000000       7.628250000000
      3601    1       43.590000000000       8.718000000000       4.359000000000
      3602    1       45.769500000000      10.897500000000       4.359000000000
      3603    1       43.590000000000      10.897500000000       6.538500000000
      3604    1       45.769500000000       8.718000000000       6.538500000000
      3605    2       44.679750000000       9.807750000000       5.448750000000
      3606    2       46.859250000000      11.987250000000       5.448750000000
      3607    2       46.859250000000       9.807750000000       7.628250000000
      3608    2       44.679750000000      11.987250000000       7.628250000000
      3609    1       47.949000000000       8.718000000000       4.359000000000
      3610    1       50.128500000000      10.897500000000       4.359000000000
      3611    1       47.949000000000      10.897500000000       6.538500000000
      3612    1       50.128500000000       8.718000000000       6.538500000000
      3613    2       49.038750000000       9.807750000000       5.448750000000
      3614    2       51.218250000000      11.987250000000       5.448750000000
      3615    2       51.218250000000       9.807750000000       7.628250000000
      3616    2       49.038750000000      11.987250000000       7.628250000000
      3617    1       52.308000000000       8.718000000000       4.359000000000
      3618    1       54.487500000000      10.897500000000       4.359000000000
      3619    1       52.308000000000      10.897500000000       6.538500000000
      3620    1       54.487500000000       8.718000000000       6.538500000000
      3621    2       53.397750000000       9.807750000000       5.448750000000
      3622    2       55.577250000000      11.987250000000       5.448750000000
      3623    2       55.577250000000       9.807750000000       7.628250000000
      3624    2       53.397750000000      11.987250000000       7.628250000000
      3625    1       56.667000000000       8.718000000000       4.359000000000
      3626    1       58.846500000000      10.897500000000       4.359000000000
      3627    1       56.667000000000      10.897500000000       6.538500000000
      3628    1       58.846500000000       8.718000000000       6.538500000000
      3629    2       57.756750000000       9.807750000000       5.448750000000
      3630    2       59.936250000000      11.987250000000       5.448750000000
      3631    2       59.936250000000       9.807750000000       7.628250000000
      3632    2       57.756750000000      11.987250000000       7.628250000000
      3633    1       61.026000000000       8.718000000000       4.359000000000
      3634    1       63.205500000000      10.897500000000       4.359000000000
      3635    1       61.026000000000      10.897500000000       6.538500000000
      3636    1       63.205500000000       8.718000000000       6.538500000000
      3637    2       62.115750000000       9.807750000000       5.448750000000
      3638    2       64.295250000000      11.987250000000       5.448750000000
      3639    2       64.295250000000       9.807750000000       7.628250000000
      3640    2       62.115750000000      11.987250000000       7.628250000000
      3641    1       65.385000000000       8.718000000000       4.359000000000
      3642    1       67.564500000000      10.897500000000       4.359000000000
      3643    1       65.385000000000      10.897500000000       6.538500000000
      3644    1       67.564500000000       8.718000000000       6.538500000000
      3645    2       66.474750000000       9.807750000000       5.448750000000
      3646    2       68.654250000000      11.987250000000       5.448750000000
      3647    2       68.654250000000       9.807750000000       7.628250000000
      3648    2       66.474750000000      11.987250000000       7.628250000000
      3649    1       69.744000000000       8.718000000000       4.359000000000
      3650    1       71.923500000000      10.897500000000       4.359000000000
      3651    1       69.744000000000      10.897500000000       6.538500000000
      3652    1       71.923500000000       8.718000000000       6.538500000000
      3653    2       70.833750000000       9.807750000000       5.448750000000
      3654    2       73.013250000000      11.987250000000       5.448750000000
      3655    2       73.013250000000       9.807750000000       7.628250000000
      3656    2       70.833750000000      11.987250000000       7.628250000000
      3657    1       74.103000000000       8.718000000000       4.359000000000
      3658    1       76.282500000000      10.897500000000       4.359000000000
      3659    1       74.103000000000      10.897500000000       6.538500000000
      3660    1       76.282500000000       8.718000000000       6.538500000000
      3661    2       75.192750000000       9.807750000000       5.448750000000
      3662    2       77.372250000000      11.987250000000       5.448750000000
      3663    2       77.372250000000       9.807750000000       7.628250000000
      3664    2       75.192750000000      11.987250000000       7.628250000000
      3665    1       78.462000000000       8.718000000000       4.359000000000
      3666    1       80.641500000000      10.897500000000       4.359000000000
      3667    1       78.462000000000      10.897500000000       6.538500000000
      3668    1       80.641500000000       8.718000000000       6.538500000000
      3669    2       79.551750000000       9.807750000000       5.448750000000
      3670    2       81.731250000000      11.987250000000       5.448750000000
      3671    2       81.731250000000       9.807750000000       7.628250000000
      3672    2       79.551750000000      11.987250000000       7.628250000000
      3673    1       82.821000000000       8.718000000000       4.359000000000
      3674    1       85.000500000000      10.897500000000       4.359000000000
      3675    1       82.821000000000      10.897500000000       6.538500000000
      3676    1       85.000500000000       8.718000000000       6.538500000000
      3677    2       83.910750000000       9.807750000000       5.448750000000
      3678    2       86.090250000000      11.987250000000       5.448750000000
      3679    2       86.090250000000       9.807750000000       7.628250000000
      3680    2       83.910750000000      11.987250000000       7.628250000000
      3681    1        0.000000000000      13.077000000000       4.359000000000
      3682    1        2.179500000000      15.256500000000       4.359000000000
      3683    1        0.000000000000      15.256500000000       6.538500000000
      3684    1        2.179500000000      13.077000000000       6.538500000000
      3685    2        1.089750000000      14.166750000000       5.448750000000
      3686    2        3.269250000000      16.346250000000       5.448750000000
      3687    2        3.269250000000      14.166750000000       7.628250000000
      3688    2        1.089750000000      16.346250000000       7.628250000000
      3689    1        4.359000000000      13.077000000000       4.359000000000
      3690    1        6.538500000000      15.256500000000       4.359000000000
      3691    1        4.359000000000      15.256500000000       6.538500000000
      3692    1        6.538500000000      13.077000000000       6.538500000000
      3693    2        5.448750000000      14.166750000000       5.448750000000
      3694    2        7.628250000000      16.346250000000       5.448750000000
      3695    2        7.628250000000      14.166750000000       7.628250000000
      3696    2        5.448750000000      16.346250000000       7.628250000000
      3697    1        8.718000000000      13.077000000000       4.359000000000
      3698    1       10.897500000000      15.256500000000       4.359000000000
      3699    1        8.718000000000      15.256500000000       6.538500000000
      3700    1       10.897500000000      13.077000000000       6.538500000000
      3701    2        9.807750000000      14.166750000000       5.448750000000
      3702    2       11.987250000000      16.346250000000       5.448750000000
      3703    2       11.987250000000      14.166750000000       7.628250000000
      3704    2        9.807750000000      16.346250000000       7.628250000000
      3705    1       13.077000000000      13.077000000000       4.359000000000
      3706    1       15.256500000000      15.256500000000       4.359000000000
      3707    1       13.077000000000      15.256500000000       6.538500000000
      3708    1       15.256500000000      13.077000000000       6.538500000000
      3709    2       14.166750000000      14.166750000000       5.448750000000
      3710    2       16.346250000000      16.346250000000       5.448750000000
      3711    2       16.346250000000      14.166750000000       7.628250000000
      3712    2       14.166750000000      16.346250000000       7.628250000000
      3713    1       17.436000000000      13.077000000000       4.359000000000
      3714    1       19.615500000000      15.256500000000       4.359000000000
      3715    1       17.436000000000      15.256500000000       6.538500000000
      3716    1       19.615500000000      13.077000000000       6.538500000000
      3717    2       18.525750000000      14.166750000000       5.448750000000
      3718    2       20.705250000000      16.346250000000       5.448750000000
      3719    2       20.705250000000      14.166750000000       7.628250000000
      3720    2       18.525750000000      16.346250000000       7.628250000000
      3721    1       21.795000000000      13.077000000000       4.359000000000
      3722    1       23.974500000000      15.256500000000       4.359000000000
      3723    1       21.795000000000      15.256500000000       6.538500000000
      3724    1       23.974500000000      13.077000000000       6.538500000000
      3725    2       22.884750000000      14.166750000000       5.448750000000
      3726    2       25.064250000000      16.346250000000       5.448750000000
      3727    2       25.064250000000      14.166750000000       7.628250000000
      3728    2       22.884750000000      16.346250000000       7.628250000000
      3729    1       26.154000000000      13.077000000000       4.359000000000
      3730    1       28.333500000000      15.256500000000       4.359000000000
      3731    1       26.154000000000      15.256500000000       6.538500000000
      3732    1       28.333500000000      13.077000000000       6.538500000000
      3733    2       27.243750000000      14.166750000000       5.448750000000
      3734    2       29.423250000000      16.346250000000       5.448750000000
      3735    2       29.423250000000      14.166750000000       7.628250000000
      3736    2       27.243750000000      16.346250000000       7.628250000000
      3737    1       30.513000000000      13.077000000000       4.359000000000
      3738    1       32.692500000000      15.256500000000       4.359000000000
      3739    1       30.513000000000      15.256500000000       6.538500000000
      3740    1       32.692500000000      13.077000000000       6.538500000000
      3741    2       31.602750000000      14.166750000000       5.448750000000
      3742    2       33.782250000000      16.346250000000       5.448750000000
      3743    2       33.782250000000      14.166750000000       7.628250000000
      3744    2       31.602750000000      16.346250000000       7.628250000000
      3745    1       34.872000000000      13.077000000000       4.359000000000
      3746    1       37.051500000000      15.256500000000       4.359000000000
      3747    1       34.872000000000      15.256500000000       6.538500000000
      3748    1       37.051500000000      13.077000000000       6.538500000000
      3749    2       35.961750000000      14.166750000000       5.448750000000
      3750    2       38.141250000000      16.346250000000       5.448750000000
      3751    2       38.141250000000      14.166750000000       7.628250000000
      3752    2       35.961750000000      16.346250000000       7.628250000000
      3753    1       39.231000000000      13.077000000000       4.359000000000
      3754    1       41.410500000000      15.256500000000       4.359000000000
      3755    1       39.231000000000      15.256500000000       6.538500000000
      3756    1       41.410500000000      13.077000000000       6.538500000000
      3757    2       40.320750000000      14.166750000000       5.448750000000
      3758    2       42.500250000000      16.346250000000       5.448750000000
      3759    2       42.500250000000      14.166750000000       7.628250000000
      3760    2       40.320750000000      16.346250000000       7.628250000000
      3761    1       43.590000000000      13.077000000000       4.359000000000
      3762    1       45.769500000000      15.256500000000       4.359000000000
      3763    1       43.590000000000      15.256500000000       6.538500000000
      3764    1       45.769500000000      13.077000000000       6.538500000000
      3765    2       44.679750000000      14.166750000000       5.448750000000
      3766    2       46.859250000000      16.346250000000       5.448750000000
      3767    2       46.859250000000      14.166750000000       7.628250000000
      3768    2       44.679750000000      16.346250000000       7.628250000000
      3769    1       47.949000000000      13.077000000000       4.359000000000
      3770    1       50.128500000000      15.256500000000       4.359000000000
      3771    1       47.949000000000      15.256500000000       6.538500000000
      3772    1       50.128500000000      13.077000000000       6.538500000000
      3773    2       49.038750000000      14.166750000000       5.448750000000
      3774    2       51.218250000000      16.346250000000       5.448750000000
      3775    2       51.218250000000      14.166750000000       7.628250000000
      3776    2       49.038750000000      16.346250000000       7.628250000000
      3777    1       52.308000000000      13.077000000000       4.359000000000
      3778    1       54.487500000000      15.256500000000       4.359000000000
      3779    1       52.308000000000      15.256500000000       6.538500000000
      3780    1       54.487500000000      13.077000000000       6.538500000000
      3781    2       53.397750000000      14.166750000000       5.448750000000
      3782    2       55.577250000000      16.346250000000       5.448750000000
      3783    2       55.577250000000      14.166750000000       7.628250000000
      3784    2       53.397750000000      16.346250000000       7.628250000000
      3785    1       56.667000000000      13.077000000000       4.359000000000
      3786    1       58.846500000000      15.256500000000       4.359000000000
      3787    1       56.667000000000      15.256500000000       6.538500000000
      3788    1       58.846500000000      13.077000000000       6.538500000000
      3789    2       57.756750000000      14.166750000000       5.448750000000
      3790    2       59.936250000000      16.346250000000       5.448750000000
      3791    2       59.936250000000      14.166750000000       7.628250000000
      3792    2       57.756750000000      16.346250000000       7.628250000000
      3793    1       61.026000000000      13.077000000000       4.359000000000
      3794    1       63.205500000000      15.256500000000       4.359000000000
      3795    1       61.026000000000      15.256500000000       6.538500000000
      3796    1       63.205500000000      13.077000000000       6.538500000000
      3797    2       62.115750000000      14.166750000000       5.448750000000
      3798    2       64.295250000000      16.346250000000       5.448750000000
      3799    2       64.295250000000      14.166750000000       7.628250000000
      3800    2       62.115750000000      16.346250000000       7.628250000000
      3801    1       65.385000000000      13.077000000000       4.359000000000
      3802    1       67.564500000000      15.256500000000       4.359000000000
      3803    1       65.385000000000      15.256500000000       6.538500000000
      3804    1       67.564500000000      13.077000000000       6.538500000000
      3805    2       66.474750000000      14.166750000000       5.448750000000
      3806    2       68.654250000000      16.346250000000       5.448750000000
      3807    2       68.654250000000      14.166750000000       7.628250000000
      3808    2       66.474750000000      16.346250000000       7.628250000000
      3809    1       69.744000000000      13.077000000000       4.359000000000
      3810    1       71.923500000000      15.256500000000       4.359000000000
      3811    1       69.744000000000      15.256500000000       6.538500000000
      3812    1       71.923500000000      13.077000000000       6.538500000000
      3813    2       70.833750000000      14.166750000000       5.448750000000
      3814    2       73.013250000000      16.346250000000       5.448750000000
      3815    2       73.013250000000      14.166750000000       7.628250000000
      3816    2       70.833750000000      16.346250000000       7.628250000000
      3817    1       74.103000000000      13.077000000000       4.359000000000
      3818    1       76.282500000000      15.256500000000       4.359000000000
      3819    1       74.103000000000      15.256500000000       6.538500000000
      3820    1       76.282500000000      13.077000000000       6.538500000000
      3821    2       75.192750000000      14.166750000000       5.448750000000
      3822    2       77.372250000000      16.346250000000       5.448750000000
      3823    2       77.372250000000      14.166750000000       7.628250000000
      3824    2       75.192750000000      16.346250000000       7.628250000000
      3825    1       78.462000000000      13.077000000000       4.359000000000
      3826    1       80.641500000000      15.256500000000       4.359000000000
      3827    1       78.462000000000      15.256500000000       6.538500000000
      3828    1       80.641500000000      13.077000000000       6.538500000000
      3829    2       79.551750000000      14.166750000000       5.448750000000
      3830    2       81.731250000000      16.346250000000       5.448750000000
      3831    2       81.731250000000      14.166750000000       7.628250000000
      3832    2       79.551750000000      16.346250000000       7.628250000000
      3833    1       82.821000000000      13.077000000000       4.359000000000
      3834    1       85.000500000000      15.256500000000       4.359000000000
      3835    1       82.821000000000      15.256500000000       6.538500000000
      3836    1       85.000500000000      13.077000000000       6.538500000000
      3837    2       83.910750000000      14.166750000000       5.448750000000
      3838    2       86.090250000000      16.346250000000       5.448750000000
      3839    2       86.090250000000      14.166750000000       7.628250000000
      3840    2       83.910750000000      16.346250000000       7.628250000000
      3841    1        0.000000000000      17.436000000000       4.359000000000
      3842    1        2.179500000000      19.615500000000       4.359000000000
      3843    1        0.000000000000      19.615500000000       6.538500000000
      3844    1        2.179500000000      17.436000000000       6.538500000000
      3845    2        1.089750000000      18.525750000000       5.448750000000
      3846    2        3.269250000000      20.705250000000       5.448750000000
      3847    2        3.269250000000      18.525750000000       7.628250000000
      3848    2        1.089750000000      20.705250000000       7.628250000000
      3849    1        4.359000000000      17.436000000000       4.359000000000
      3850    1        6.538500000000      19.615500000000       4.359000000000
      3851    1        4.359000000000      19.615500000000       6.538500000000
      3852    1        6.538500000000      17.436000000000       6.538500000000
      3853    2        5.448750000000      18.525750000000       5.448750000000
      3854    2        7.628250000000      20.705250000000       5.448750000000
      3855    2        7.628250000000      18.525750000000       7.628250000000
      3856    2        5.448750000000      20.705250000000       7.628250000000
      3857    1        8.718000000000      17.436000000000       4.359000000000
      3858    1       10.897500000000      19.615500000000       4.359000000000
      3859    1        8.718000000000      19.615500000000       6.538500000000
      3860    1       10.897500000000      17.436000000000       6.538500000000
      3861    2        9.807750000000      18.525750000000       5.448750000000
      3862    2       11.987250000000      20.705250000000       5.448750000000
      3863    2       11.987250000000      18.525750000000       7.628250000000
      3864    2        9.807750000000      20.705250000000       7.628250000000
      3865    1       13.077000000000      17.436000000000       4.359000000000
      3866    1       15.256500000000      19.615500000000       4.359000000000
      3867    1       13.077000000000      19.615500000000       6.538500000000
      3868    1       15.256500000000      17.436000000000       6.538500000000
      3869    2       14.166750000000      18.525750000000       5.448750000000
      3870    2       16.346250000000      20.705250000000       5.448750000000
      3871    2       16.346250000000      18.525750000000       7.628250000000
      3872    2       14.166750000000      20.705250000000       7.628250000000
      3873    1       17.436000000000      17.436000000000       4.359000000000
      3874    1       19.615500000000      19.615500000000       4.359000000000
      3875    1       17.436000000000      19.615500000000       6.538500000000
      3876    1       19.615500000000      17.436000000000       6.538500000000
      3877    2       18.525750000000      18.525750000000       5.448750000000
      3878    2       20.705250000000      20.705250000000       5.448750000000
      3879    2       20.705250000000      18.525750000000       7.628250000000
      3880    2       18.525750000000      20.705250000000       7.628250000000
      3881    1       21.795000000000      17.436000000000       4.359000000000
      3882    1       23.974500000000      19.615500000000       4.359000000000
      3883    1       21.795000000000      19.615500000000       6.538500000000
      3884    1       23.974500000000      17.436000000000       6.538500000000
      3885    2       22.884750000000      18.525750000000       5.448750000000
      3886    2       25.064250000000      20.705250000000       5.448750000000
      3887    2       25.064250000000      18.525750000000       7.628250000000
      3888    2       22.884750000000      20.705250000000       7.628250000000
      3889    1       26.154000000000      17.436000000000       4.359000000000
      3890    1       28.333500000000      19.615500000000       4.359000000000
      3891    1       26.154000000000      19.615500000000       6.538500000000
      3892    1       28.333500000000      17.436000000000       6.538500000000
      3893    2       27.243750000000      18.525750000000       5.448750000000
      3894    2       29.423250000000      20.705250000000       5.448750000000
      3895    2       29.423250000000      18.525750000000       7.628250000000
      3896    2       27.243750000000      20.705250000000       7.628250000000
      3897    1       30.513000000000      17.436000000000       4.359000000000
      3898    1       32.692500000000      19.615500000000       4.359000000000
      3899    1       30.513000000000      19.615500000000       6.538500000000
      3900    1       32.692500000000      17.436000000000       6.538500000000
      3901    2       31.602750000000      18.525750000000       5.448750000000
      3902    2       33.782250000000      20.705250000000       5.448750000000
      3903    2       33.782250000000      18.525750000000       7.628250000000
      3904    2       31.602750000000      20.705250000000       7.628250000000
      3905    1       34.872000000000      17.436000000000       4.359000000000
      3906    1       37.051500000000      19.615500000000       4.359000000000
      3907    1       34.872000000000      19.615500000000       6.538500000000
      3908    1       37.051500000000      17.436000000000       6.538500000000
      3909    2       35.961750000000      18.525750000000       5.448750000000
      3910    2       38.141250000000      20.705250000000       5.448750000000
      3911    2       38.141250000000      18.525750000000       7.628250000000
      3912    2       35.961750000000      20.705250000000       7.628250000000
      3913    1       39.231000000000      17.436000000000       4.359000000000
      3914    1       41.410500000000      19.615500000000       4.359000000000
      3915    1       39.231000000000      19.615500000000       6.538500000000
      3916    1       41.410500000000      17.436000000000       6.538500000000
      3917    2       40.320750000000      18.525750000000       5.448750000000
      3918    2       42.500250000000      20.705250000000       5.448750000000
      3919    2       42.500250000000      18.525750000000       7.628250000000
      3920    2       40.320750000000      20.705250000000       7.628250000000
      3921    1       43.590000000000      17.436000000000       4.359000000000
      3922    1       45.769500000000      19.615500000000       4.359000000000
      3923    1       43.590000000000      19.615500000000       6.538500000000
      3924    1       45.769500000000      17.436000000000       6.538500000000
      3925    2       44.679750000000      18.525750000000       5.448750000000
      3926    2       46.859250000000      20.705250000000       5.448750000000
      3927    2       46.859250000000      18.525750000000       7.628250000000
      3928    2       44.679750000000      20.705250000000       7.628250000000
      3929    1       47.949000000000      17.436000000000       4.359000000000
      3930    1       50.128500000000      19.615500000000       4.359000000000
      3931    1       47.949000000000      19.615500000000       6.538500000000
      3932    1       50.128500000000      17.436000000000       6.538500000000
      3933    2       49.038750000000      18.525750000000       5.448750000000
      3934    2       51.218250000000      20.705250000000       5.448750000000
      3935    2       51.218250000000      18.525750000000       7.628250000000
      3936    2       49.038750000000      20.705250000000       7.628250000000
      3937    1       52.308000000000      17.436000000000       4.359000000000
      3938    1       54.487500000000      19.615500000000       4.359000000000
      3939    1       52.308000000000      19.615500000000       6.538500000000
      3940    1       54.487500000000      17.436000000000       6.538500000000
      3941    2       53.397750000000      18.525750000000       5.448750000000
      3942    2       55.577250000000      20.705250000000       5.448750000000
      3943    2       55.577250000000      18.525750000000       7.628250000000
      3944    2       53.397750000000      20.705250000000       7.628250000000
      3945    1       56.667000000000      17.436000000000       4.359000000000
      3946    1       58.846500000000      19.615500000000       4.359000000000
      3947    1       56.667000000000      19.615500000000       6.538500000000
      3948    1       58.846500000000      17.436000000000       6.538500000000
      3949    2       57.756750000000      18.525750000000       5.448750000000
      3950    2       59.936250000000      20.705250000000       5.448750000000
      3951    2       59.936250000000      18.525750000000       7.628250000000
      3952    2       57.756750000000      20.705250000000       7.628250000000
      3953    1       61.026000000000      17.436000000000       4.359000000000
      3954    1       63.205500000000      19.615500000000       4.359000000000
      3955    1       61.026000000000      19.615500000000       6.538500000000
      3956    1       63.205500000000      17.436000000000       6.538500000000
      3957    2       62.115750000000      18.525750000000       5.448750000000
      3958    2       64.295250000000      20.705250000000       5.448750000000
      3959    2       64.295250000000      18.525750000000       7.628250000000
      3960    2       62.115750000000      20.705250000000       7.628250000000
      3961    1       65.385000000000      17.436000000000       4.359000000000
      3962    1       67.564500000000      19.615500000000       4.359000000000
      3963    1       65.385000000000      19.615500000000       6.538500000000
      3964    1       67.564500000000      17.436000000000       6.538500000000
      3965    2       66.474750000000      18.525750000000       5.448750000000
      3966    2       68.654250000000      20.705250000000       5.448750000000
      3967    2       68.654250000000      18.525750000000       7.628250000000
      3968    2       66.474750000000      20.705250000000       7.628250000000
      3969    1       69.744000000000      17.436000000000       4.359000000000
      3970    1       71.923500000000      19.615500000000       4.359000000000
      3971    1       69.744000000000      19.615500000000       6.538500000000
      3972    1       71.923500000000      17.436000000000       6.538500000000
      3973    2       70.833750000000      18.525750000000       5.448750000000
      3974    2       73.013250000000      20.705250000000       5.448750000000
      3975    2       73.013250000000      18.525750000000       7.628250000000
      3976    2       70.833750000000      20.705250000000       7.628250000000
      3977    1       74.103000000000      17.436000000000       4.359000000000
      3978    1       76.282500000000      19.615500000000       4.359000000000
      3979    1       74.103000000000      19.615500000000       6.538500000000
      3980    1       76.282500000000      17.436000000000       6.538500000000
      3981    2       75.192750000000      18.525750000000       5.448750000000
      3982    2       77.372250000000      20.705250000000       5.448750000000
      3983    2       77.372250000000      18.525750000000       7.628250000000
      3984    2       75.192750000000      20.705250000000       7.628250000000
      3985    1       78.462000000000      17.436000000000       4.359000000000
      3986    1       80.641500000000      19.615500000000       4.359000000000
      3987    1       78.462000000000      19.615500000000       6.538500000000
      3988    1       80.641500000000      17.436000000000       6.538500000000
      3989    2       79.551750000000      18.525750000000       5.448750000000
      3990    2       81.731250000000      20.705250000000       5.448750000000
      3991    2       81.731250000000      18.525750000000       7.628250000000
      3992    2       79.551750000000      20.705250000000       7.628250000000
      3993    1       82.821000000000      17.436000000000       4.359000000000
      3994    1       85.000500000000      19.615500000000       4.359000000000
      3995    1       82.821000000000      19.615500000000       6.538500000000
      3996    1       85.000500000000      17.436000000000       6.538500000000
      3997    2       83.910750000000      18.525750000000       5.448750000000
      3998    2       86.090250000000      20.705250000000       5.448750000000
      3999    2       86.090250000000      18.525750000000       7.628250000000
      4000    2       83.910750000000      20.705250000000       7.628250000000
      4001    1        0.000000000000      21.795000000000       4.359000000000
      4002    1        2.179500000000      23.974500000000       4.359000000000
      4003    1        0.000000000000      23.974500000000       6.538500000000
      4004    1        2.179500000000      21.795000000000       6.538500000000
      4005    2        1.089750000000      22.884750000000       5.448750000000
      4006    2        3.269250000000      25.064250000000       5.448750000000
      4007    2        3.269250000000      22.884750000000       7.628250000000
      4008    2        1.089750000000      25.064250000000       7.628250000000
      4009    1        4.359000000000      21.795000000000       4.359000000000
      4010    1        6.538500000000      23.974500000000       4.359000000000
      4011    1        4.359000000000      23.974500000000       6.538500000000
      4012    1        6.538500000000      21.795000000000       6.538500000000
      4013    2        5.448750000000      22.884750000000       5.448750000000
      4014    2        7.628250000000      25.064250000000       5.448750000000
      4015    2        7.628250000000      22.884750000000       7.628250000000
      4016    2        5.448750000000      25.064250000000       7.628250000000
      4017    1        8.718000000000      21.795000000000       4.359000000000
      4018    1       10.897500000000      23.974500000000       4.359000000000
      4019    1        8.718000000000      23.974500000000       6.538500000000
      4020    1       10.897500000000      21.795000000000       6.538500000000
      4021    2        9.807750000000      22.884750000000       5.448750000000
      4022    2       11.987250000000      25.064250000000       5.448750000000
      4023    2       11.987250000000      22.884750000000       7.628250000000
      4024    2        9.807750000000      25.064250000000       7.628250000000
      4025    1       13.077000000000      21.795000000000       4.359000000000
      4026    1       15.256500000000      23.974500000000       4.359000000000
      4027    1       13.077000000000      23.974500000000       6.538500000000
      4028    1       15.256500000000      21.795000000000       6.538500000000
      4029    2       14.166750000000      22.884750000000       5.448750000000
      4030    2       16.346250000000      25.064250000000       5.448750000000
      4031    2       16.346250000000      22.884750000000       7.628250000000
      4032    2       14.166750000000      25.064250000000       7.628250000000
      4033    1       17.436000000000      21.795000000000       4.359000000000
      4034    1       19.615500000000      23.974500000000       4.359000000000
      4035    1       17.436000000000      23.974500000000       6.538500000000
      4036    1       19.615500000000      21.795000000000       6.538500000000
      4037    2       18.525750000000      22.884750000000       5.448750000000
      4038    2       20.705250000000      25.064250000000       5.448750000000
      4039    2       20.705250000000      22.884750000000       7.628250000000
      4040    2       18.525750000000      25.064250000000       7.628250000000
      4041    1       21.795000000000      21.795000000000       4.359000000000
      4042    1       23.974500000000      23.974500000000       4.359000000000
      4043    1       21.795000000000      23.974500000000       6.538500000000
      4044    1       23.974500000000      21.795000000000       6.538500000000
      4045    2       22.884750000000      22.884750000000       5.448750000000
      4046    2       25.064250000000      25.064250000000       5.448750000000
      4047    2       25.064250000000      22.884750000000       7.628250000000
      4048    2       22.884750000000      25.064250000000       7.628250000000
      4049    1       26.154000000000      21.795000000000       4.359000000000
      4050    1       28.333500000000      23.974500000000       4.359000000000
      4051    1       26.154000000000      23.974500000000       6.538500000000
      4052    1       28.333500000000      21.795000000000       6.538500000000
      4053    2       27.243750000000      22.884750000000       5.448750000000
      4054    2       29.423250000000      25.064250000000       5.448750000000
      4055    2       29.423250000000      22.884750000000       7.628250000000
      4056    2       27.243750000000      25.064250000000       7.628250000000
      4057    1       30.513000000000      21.795000000000       4.359000000000
      4058    1       32.692500000000      23.974500000000       4.359000000000
      4059    1       30.513000000000      23.974500000000       6.538500000000
      4060    1       32.692500000000      21.795000000000       6.538500000000
      4061    2       31.602750000000      22.884750000000       5.448750000000
      4062    2       33.782250000000      25.064250000000       5.448750000000
      4063    2       33.782250000000      22.884750000000       7.628250000000
      4064    2       31.602750000000      25.064250000000       7.628250000000
      4065    1       34.872000000000      21.795000000000       4.359000000000
      4066    1       37.051500000000      23.974500000000       4.359000000000
      4067    1       34.872000000000      23.974500000000       6.538500000000
      4068    1       37.051500000000      21.795000000000       6.538500000000
      4069    2       35.961750000000      22.884750000000       5.448750000000
      4070    2       38.141250000000      25.064250000000       5.448750000000
      4071    2       38.141250000000      22.884750000000       7.628250000000
      4072    2       35.961750000000      25.064250000000       7.628250000000
      4073    1       39.231000000000      21.795000000000       4.359000000000
      4074    1       41.410500000000      23.974500000000       4.359000000000
      4075    1       39.231000000000      23.974500000000       6.538500000000
      4076    1       41.410500000000      21.795000000000       6.538500000000
      4077    2       40.320750000000      22.884750000000       5.448750000000
      4078    2       42.500250000000      25.064250000000       5.448750000000
      4079    2       42.500250000000      22.884750000000       7.628250000000
      4080    2       40.320750000000      25.064250000000       7.628250000000
      4081    1       43.590000000000      21.795000000000       4.359000000000
      4082    1       45.769500000000      23.974500000000       4.359000000000
      4083    1       43.590000000000      23.974500000000       6.538500000000
      4084    1       45.769500000000      21.795000000000       6.538500000000
      4085    2       44.679750000000      22.884750000000       5.448750000000
      4086    2       46.859250000000      25.064250000000       5.448750000000
      4087    2       46.859250000000      22.884750000000       7.628250000000
      4088    2       44.679750000000      25.064250000000       7.628250000000
      4089    1       47.949000000000      21.795000000000       4.359000000000
      4090    1       50.128500000000      23.974500000000       4.359000000000
      4091    1       47.949000000000      23.974500000000       6.538500000000
      4092    1       50.128500000000      21.795000000000       6.538500000000
      4093    2       49.038750000000      22.884750000000       5.448750000000
      4094    2       51.218250000000      25.064250000000       5.448750000000
      4095    2       51.218250000000      22.884750000000       7.628250000000
      4096    2       49.038750000000      25.064250000000       7.628250000000
      4097    1       52.308000000000      21.795000000000       4.359000000000
      4098    1       54.487500000000      23.974500000000       4.359000000000
      4099    1       52.308000000000      23.974500000000       6.538500000000
      4100    1       54.487500000000      21.795000000000       6.538500000000
      4101    2       53.397750000000      22.884750000000       5.448750000000
      4102    2       55.577250000000      25.064250000000       5.448750000000
      4103    2       55.577250000000      22.884750000000       7.628250000000
      4104    2       53.397750000000      25.064250000000       7.628250000000
      4105    1       56.667000000000      21.795000000000       4.359000000000
      4106    1       58.846500000000      23.974500000000       4.359000000000
      4107    1       56.667000000000      23.974500000000       6.538500000000
      4108    1       58.846500000000      21.795000000000       6.538500000000
      4109    2       57.756750000000      22.884750000000       5.448750000000
      4110    2       59.936250000000      25.064250000000       5.448750000000
      4111    2       59.936250000000      22.884750000000       7.628250000000
      4112    2       57.756750000000      25.064250000000       7.628250000000
      4113    1       61.026000000000      21.795000000000       4.359000000000
      4114    1       63.205500000000      23.974500000000       4.359000000000
      4115    1       61.026000000000      23.974500000000       6.538500000000
      4116    1       63.205500000000      21.795000000000       6.538500000000
      4117    2       62.115750000000      22.884750000000       5.448750000000
      4118    2       64.295250000000      25.064250000000       5.448750000000
      4119    2       64.295250000000      22.884750000000       7.628250000000
      4120    2       62.115750000000      25.064250000000       7.628250000000
      4121    1       65.385000000000      21.795000000000       4.359000000000
      4122    1       67.564500000000      23.974500000000       4.359000000000
      4123    1       65.385000000000      23.974500000000       6.538500000000
      4124    1       67.564500000000      21.795000000000       6.538500000000
      4125    2       66.474750000000      22.884750000000       5.448750000000
      4126    2       68.654250000000      25.064250000000       5.448750000000
      4127    2       68.654250000000      22.884750000000       7.628250000000
      4128    2       66.474750000000      25.064250000000       7.628250000000
      4129    1       69.744000000000      21.795000000000       4.359000000000
      4130    1       71.923500000000      23.974500000000       4.359000000000
      4131    1       69.744000000000      23.974500000000       6.538500000000
      4132    1       71.923500000000      21.795000000000       6.538500000000
      4133    2       70.833750000000      22.884750000000       5.448750000000
      4134    2       73.013250000000      25.064250000000       5.448750000000
      4135    2       73.013250000000      22.884750000000       7.628250000000
      4136    2       70.833750000000      25.064250000000       7.628250000000
      4137    1       74.103000000000      21.795000000000       4.359000000000
      4138    1       76.282500000000      23.974500000000       4.359000000000
      4139    1       74.103000000000      23.974500000000       6.538500000000
      4140    1       76.282500000000      21.795000000000       6.538500000000
      4141    2       75.192750000000      22.884750000000       5.448750000000
      4142    2       77.372250000000      25.064250000000       5.448750000000
      4143    2       77.372250000000      22.884750000000       7.628250000000
      4144    2       75.192750000000      25.064250000000       7.628250000000
      4145    1       78.462000000000      21.795000000000       4.359000000000
      4146    1       80.641500000000      23.974500000000       4.359000000000
      4147    1       78.462000000000      23.974500000000       6.538500000000
      4148    1       80.641500000000      21.795000000000       6.538500000000
      4149    2       79.551750000000      22.884750000000       5.448750000000
      4150    2       81.731250000000      25.064250000000       5.448750000000
      4151    2       81.731250000000      22.884750000000       7.628250000000
      4152    2       79.551750000000      25.064250000000       7.628250000000
      4153    1       82.821000000000      21.795000000000       4.359000000000
      4154    1       85.000500000000      23.974500000000       4.359000000000
      4155    1       82.821000000000      23.974500000000       6.538500000000
      4156    1       85.000500000000      21.795000000000       6.538500000000
      4157    2       83.910750000000      22.884750000000       5.448750000000
      4158    2       86.090250000000      25.064250000000       5.448750000000
      4159    2       86.090250000000      22.884750000000       7.628250000000
      4160    2       83.910750000000      25.064250000000       7.628250000000
      4161    1        0.000000000000      26.154000000000       4.359000000000
      4162    1        2.179500000000      28.333500000000       4.359000000000
      4163    1        0.000000000000      28.333500000000       6.538500000000
      4164    1        2.179500000000      26.154000000000       6.538500000000
      4165    2        1.089750000000      27.243750000000       5.448750000000
      4166    2        3.269250000000      29.423250000000       5.448750000000
      4167    2        3.269250000000      27.243750000000       7.628250000000
      4168    2        1.089750000000      29.423250000000       7.628250000000
      4169    1        4.359000000000      26.154000000000       4.359000000000
      4170    1        6.538500000000      28.333500000000       4.359000000000
      4171    1        4.359000000000      28.333500000000       6.538500000000
      4172    1        6.538500000000      26.154000000000       6.538500000000
      4173    2        5.448750000000      27.243750000000       5.448750000000
      4174    2        7.628250000000      29.423250000000       5.448750000000
      4175    2        7.628250000000      27.243750000000       7.628250000000
      4176    2        5.448750000000      29.423250000000       7.628250000000
      4177    1        8.718000000000      26.154000000000       4.359000000000
      4178    1       10.897500000000      28.333500000000       4.359000000000
      4179    1        8.718000000000      28.333500000000       6.538500000000
      4180    1       10.897500000000      26.154000000000       6.538500000000
      4181    2        9.807750000000      27.243750000000       5.448750000000
      4182    2       11.987250000000      29.423250000000       5.448750000000
      4183    2       11.987250000000      27.243750000000       7.628250000000
      4184    2        9.807750000000      29.423250000000       7.628250000000
      4185    1       13.077000000000      26.154000000000       4.359000000000
      4186    1       15.256500000000      28.333500000000       4.359000000000
      4187    1       13.077000000000      28.333500000000       6.538500000000
      4188    1       15.256500000000      26.154000000000       6.538500000000
      4189    2       14.166750000000      27.243750000000       5.448750000000
      4190    2       16.346250000000      29.423250000000       5.448750000000
      4191    2       16.346250000000      27.243750000000       7.628250000000
      4192    2       14.166750000000      29.423250000000       7.628250000000
      4193    1       17.436000000000      26.154000000000       4.359000000000
      4194    1       19.615500000000      28.333500000000       4.359000000000
      4195    1       17.436000000000      28.333500000000       6.538500000000
      4196    1       19.615500000000      26.154000000000       6.538500000000
      4197    2       18.525750000000      27.243750000000       5.448750000000
      4198    2       20.705250000000      29.423250000000       5.448750000000
      4199    2       20.705250000000      27.243750000000       7.628250000000
      4200    2       18.525750000000      29.423250000000       7.628250000000
      4201    1       21.795000000000      26.154000000000       4.359000000000
      4202    1       23.974500000000      28.333500000000       4.359000000000
      4203    1       21.795000000000      28.333500000000       6.538500000000
      4204    1       23.974500000000      26.154000000000       6.538500000000
      4205    2       22.884750000000      27.243750000000       5.448750000000
      4206    2       25.064250000000      29.423250000000       5.448750000000
      4207    2       25.064250000000      27.243750000000       7.628250000000
      4208    2       22.884750000000      29.423250000000       7.628250000000
      4209    1       26.154000000000      26.154000000000       4.359000000000
      4210    1       28.333500000000      28.333500000000       4.359000000000
      4211    1       26.154000000000      28.333500000000       6.538500000000
      4212    1       28.333500000000      26.154000000000       6.538500000000
      4213    2       27.243750000000      27.243750000000       5.448750000000
      4214    2       29.423250000000      29.423250000000       5.448750000000
      4215    2       29.423250000000      27.243750000000       7.628250000000
      4216    2       27.243750000000      29.423250000000       7.628250000000
      4217    1       30.513000000000      26.154000000000       4.359000000000
      4218    1       32.692500000000      28.333500000000       4.359000000000
      4219    1       30.513000000000      28.333500000000       6.538500000000
      4220    1       32.692500000000      26.154000000000       6.538500000000
      4221    2       31.602750000000      27.243750000000       5.448750000000
      4222    2       33.782250000000      29.423250000000       5.448750000000
      4223    2       33.782250000000      27.243750000000       7.628250000000
      4224    2       31.602750000000      29.423250000000       7.628250000000
      4225    1       34.872000000000      26.154000000000       4.359000000000
      4226    1       37.051500000000      28.333500000000       4.359000000000
      4227    1       34.872000000000      28.333500000000       6.538500000000
      4228    1       37.051500000000      26.154000000000       6.538500000000
      4229    2       35.961750000000      27.243750000000       5.448750000000
      4230    2       38.141250000000      29.423250000000       5.448750000000
      4231    2       38.141250000000      27.243750000000       7.628250000000
      4232    2       35.961750000000      29.423250000000       7.628250000000
      4233    1       39.231000000000      26.154000000000       4.359000000000
      4234    1       41.410500000000      28.333500000000       4.359000000000
      4235    1       39.231000000000      28.333500000000       6.538500000000
      4236    1       41.410500000000      26.154000000000       6.538500000000
      4237    2       40.320750000000      27.243750000000       5.448750000000
      4238    2       42.500250000000      29.423250000000       5.448750000000
      4239    2       42.500250000000      27.243750000000       7.628250000000
      4240    2       40.320750000000      29.423250000000       7.628250000000
      4241    1       43.590000000000      26.154000000000       4.359000000000
      4242    1       45.769500000000      28.333500000000       4.359000000000
      4243    1       43.590000000000      28.333500000000       6.538500000000
      4244    1       45.769500000000      26.154000000000       6.538500000000
      4245    2       44.679750000000      27.243750000000       5.448750000000
      4246    2       46.859250000000      29.423250000000       5.448750000000
      4247    2       46.859250000000      27.243750000000       7.628250000000
      4248    2       44.679750000000      29.423250000000       7.628250000000
      4249    1       47.949000000000      26.154000000000       4.359000000000
      4250    1       50.128500000000      28.333500000000       4.359000000000
      4251    1       47.949000000000      28.333500000000       6.538500000000
      4252    1       50.128500000000      26.154000000000       6.538500000000
      4253    2       49.038750000000      27.243750000000       5.448750000000
      4254    2       51.218250000000      29.423250000000       5.448750000000
      4255    2       51.218250000000      27.243750000000       7.628250000000
      4256    2       49.038750000000      29.423250000000       7.628250000000
      4257    1       52.308000000000      26.154000000000       4.359000000000
      4258    1       54.487500000000      28.333500000000       4.359000000000
      4259    1       52.308000000000      28.333500000000       6.538500000000
      4260    1       54.487500000000      26.154000000000       6.538500000000
      4261    2       53.397750000000      27.243750000000       5.448750000000
      4262    2       55.577250000000      29.423250000000       5.448750000000
      4263    2       55.577250000000      27.243750000000       7.628250000000
      4264    2       53.397750000000      29.423250000000       7.628250000000
      4265    1       56.667000000000      26.154000000000       4.359000000000
      4266    1       58.846500000000      28.333500000000       4.359000000000
      4267    1       56.667000000000      28.333500000000       6.538500000000
      4268    1       58.846500000000      26.154000000000       6.538500000000
      4269    2       57.756750000000      27.243750000000       5.448750000000
      4270    2       59.936250000000      29.423250000000       5.448750000000
      4271    2       59.936250000000      27.243750000000       7.628250000000
      4272    2       57.756750000000      29.423250000000       7.628250000000
      4273    1       61.026000000000      26.154000000000       4.359000000000
      4274    1       63.205500000000      28.333500000000       4.359000000000
      4275    1       61.026000000000      28.333500000000       6.538500000000
      4276    1       63.205500000000      26.154000000000       6.538500000000
      4277    2       62.115750000000      27.243750000000       5.448750000000
      4278    2       64.295250000000      29.423250000000       5.448750000000
      4279    2       64.295250000000      27.243750000000       7.628250000000
      4280    2       62.115750000000      29.423250000000       7.628250000000
      4281    1       65.385000000000      26.154000000000       4.359000000000
      4282    1       67.564500000000      28.333500000000       4.359000000000
      4283    1       65.385000000000      28.333500000000       6.538500000000
      4284    1       67.564500000000      26.154000000000       6.538500000000
      4285    2       66.474750000000      27.243750000000       5.448750000000
      4286    2       68.654250000000      29.423250000000       5.448750000000
      4287    2       68.654250000000      27.243750000000       7.628250000000
      4288    2       66.474750000000      29.423250000000       7.628250000000
      4289    1       69.744000000000      26.154000000000       4.359000000000
      4290    1       71.923500000000      28.333500000000       4.359000000000
      4291    1       69.744000000000      28.333500000000       6.538500000000
      4292    1       71.923500000000      26.154000000000       6.538500000000
      4293    2       70.833750000000      27.243750000000       5.448750000000
      4294    2       73.013250000000      29.423250000000       5.448750000000
      4295    2       73.013250000000      27.243750000000       7.628250000000
      4296    2       70.833750000000      29.423250000000       7.628250000000
      4297    1       74.103000000000      26.154000000000       4.359000000000
      4298    1       76.282500000000      28.333500000000       4.359000000000
      4299    1       74.103000000000      28.333500000000       6.538500000000
      4300    1       76.282500000000      26.154000000000       6.538500000000
      4301    2       75.192750000000      27.243750000000       5.448750000000
      4302    2       77.372250000000      29.423250000000       5.448750000000
      4303    2       77.372250000000      27.243750000000       7.628250000000
      4304    2       75.192750000000      29.423250000000       7.628250000000
      4305    1       78.462000000000      26.154000000000       4.359000000000
      4306    1       80.641500000000      28.333500000000       4.359000000000
      4307    1       78.462000000000      28.333500000000       6.538500000000
      4308    1       80.641500000000      26.154000000000       6.538500000000
      4309    2       79.551750000000      27.243750000000       5.448750000000
      4310    2       81.731250000000      29.423250000000       5.448750000000
      4311    2       81.731250000000      27.243750000000       7.628250000000
      4312    2       79.551750000000      29.423250000000       7.628250000000
      4313    1       82.821000000000      26.154000000000       4.359000000000
      4314    1       85.000500000000      28.333500000000       4.359000000000
      4315    1       82.821000000000      28.333500000000       6.538500000000
      4316    1       85.000500000000      26.154000000000       6.538500000000
      4317    2       83.910750000000      27.243750000000       5.448750000000
      4318    2       86.090250000000      29.423250000000       5.448750000000
      4319    2       86.090250000000      27.243750000000       7.628250000000
      4320    2       83.910750000000      29.423250000000       7.628250000000
      4321    1        0.000000000000      30.513000000000       4.359000000000
      4322    1        2.179500000000      32.692500000000       4.359000000000
      4323    1        0.000000000000      32.692500000000       6.538500000000
      4324    1        2.179500000000      30.513000000000       6.538500000000
      4325    2        1.089750000000      31.602750000000       5.448750000000
      4326    2        3.269250000000      33.782250000000       5.448750000000
      4327    2        3.269250000000      31.602750000000       7.628250000000
      4328    2        1.089750000000      33.782250000000       7.628250000000
      4329    1        4.359000000000      30.513000000000       4.359000000000
      4330    1        6.538500000000      32.692500000000       4.359000000000
      4331    1        4.359000000000      32.692500000000       6.538500000000
      4332    1        6.538500000000      30.513000000000       6.538500000000
      4333    2        5.448750000000      31.602750000000       5.448750000000
      4334    2        7.628250000000      33.782250000000       5.448750000000
      4335    2        7.628250000000      31.602750000000       7.628250000000
      4336    2        5.448750000000      33.782250000000       7.628250000000
      4337    1        8.718000000000      30.513000000000       4.359000000000
      4338    1       10.897500000000      32.692500000000       4.359000000000
      4339    1        8.718000000000      32.692500000000       6.538500000000
      4340    1       10.897500000000      30.513000000000       6.538500000000
      4341    2        9.807750000000      31.602750000000       5.448750000000
      4342    2       11.987250000000      33.782250000000       5.448750000000
      4343    2       11.987250000000      31.602750000000       7.628250000000
      4344    2        9.807750000000      33.782250000000       7.628250000000
      4345    1       13.077000000000      30.513000000000       4.359000000000
      4346    1       15.256500000000      32.692500000000       4.359000000000
      4347    1       13.077000000000      32.692500000000       6.538500000000
      4348    1       15.256500000000      30.513000000000       6.538500000000
      4349    2       14.166750000000      31.602750000000       5.448750000000
      4350    2       16.346250000000      33.782250000000       5.448750000000
      4351    2       16.346250000000      31.602750000000       7.628250000000
      4352    2       14.166750000000      33.782250000000       7.628250000000
      4353    1       17.436000000000      30.513000000000       4.359000000000
      4354    1       19.615500000000      32.692500000000       4.359000000000
      4355    1       17.436000000000      32.692500000000       6.538500000000
      4356    1       19.615500000000      30.513000000000       6.538500000000
      4357    2       18.525750000000      31.602750000000       5.448750000000
      4358    2       20.705250000000      33.782250000000       5.448750000000
      4359    2       20.705250000000      31.602750000000       7.628250000000
      4360    2       18.525750000000      33.782250000000       7.628250000000
      4361    1       21.795000000000      30.513000000000       4.359000000000
      4362    1       23.974500000000      32.692500000000       4.359000000000
      4363    1       21.795000000000      32.692500000000       6.538500000000
      4364    1       23.974500000000      30.513000000000       6.538500000000
      4365    2       22.884750000000      31.602750000000       5.448750000000
      4366    2       25.064250000000      33.782250000000       5.448750000000
      4367    2       25.064250000000      31.602750000000       7.628250000000
      4368    2       22.884750000000      33.782250000000       7.628250000000
      4369    1       26.154000000000      30.513000000000       4.359000000000
      4370    1       28.333500000000      32.692500000000       4.359000000000
      4371    1       26.154000000000      32.692500000000       6.538500000000
      4372    1       28.333500000000      30.513000000000       6.538500000000
      4373    2       27.243750000000      31.602750000000       5.448750000000
      4374    2       29.423250000000      33.782250000000       5.448750000000
      4375    2       29.423250000000      31.602750000000       7.628250000000
      4376    2       27.243750000000      33.782250000000       7.628250000000
      4377    1       30.513000000000      30.513000000000       4.359000000000
      4378    1       32.692500000000      32.692500000000       4.359000000000
      4379    1       30.513000000000      32.692500000000       6.538500000000
      4380    1       32.692500000000      30.513000000000       6.538500000000
      4381    2       31.602750000000      31.602750000000       5.448750000000
      4382    2       33.782250000000      33.782250000000       5.448750000000
      4383    2       33.782250000000      31.602750000000       7.628250000000
      4384    2       31.602750000000      33.782250000000       7.628250000000
      4385    1       34.872000000000      30.513000000000       4.359000000000
      4386    1       37.051500000000      32.692500000000       4.359000000000
      4387    1       34.872000000000      32.692500000000       6.538500000000
      4388    1       37.051500000000      30.513000000000       6.538500000000
      4389    2       35.961750000000      31.602750000000       5.448750000000
      4390    2       38.141250000000      33.782250000000       5.448750000000
      4391    2       38.141250000000      31.602750000000       7.628250000000
      4392    2       35.961750000000      33.782250000000       7.628250000000
      4393    1       39.231000000000      30.513000000000       4.359000000000
      4394    1       41.410500000000      32.692500000000       4.359000000000
      4395    1       39.231000000000      32.692500000000       6.538500000000
      4396    1       41.410500000000      30.513000000000       6.538500000000
      4397    2       40.320750000000      31.602750000000       5.448750000000
      4398    2       42.500250000000      33.782250000000       5.448750000000
      4399    2       42.500250000000      31.602750000000       7.628250000000
      4400    2       40.320750000000      33.782250000000       7.628250000000
      4401    1       43.590000000000      30.513000000000       4.359000000000
      4402    1       45.769500000000      32.692500000000       4.359000000000
      4403    1       43.590000000000      32.692500000000       6.538500000000
      4404    1       45.769500000000      30.513000000000       6.538500000000
      4405    2       44.679750000000      31.602750000000       5.448750000000
      4406    2       46.859250000000      33.782250000000       5.448750000000
      4407    2       46.859250000000      31.602750000000       7.628250000000
      4408    2       44.679750000000      33.782250000000       7.628250000000
      4409    1       47.949000000000      30.513000000000       4.359000000000
      4410    1       50.128500000000      32.692500000000       4.359000000000
      4411    1       47.949000000000      32.692500000000       6.538500000000
      4412    1       50.128500000000      30.513000000000       6.538500000000
      4413    2       49.038750000000      31.602750000000       5.448750000000
      4414    2       51.218250000000      33.782250000000       5.448750000000
      4415    2       51.218250000000      31.602750000000       7.628250000000
      4416    2       49.038750000000      33.782250000000       7.628250000000
      4417    1       52.308000000000      30.513000000000       4.359000000000
      4418    1       54.487500000000      32.692500000000       4.359000000000
      4419    1       52.308000000000      32.692500000000       6.538500000000
      4420    1       54.487500000000      30.513000000000       6.538500000000
      4421    2       53.397750000000      31.602750000000       5.448750000000
      4422    2       55.577250000000      33.782250000000       5.448750000000
      4423    2       55.577250000000      31.602750000000       7.628250000000
      4424    2       53.397750000000      33.782250000000       7.628250000000
      4425    1       56.667000000000      30.513000000000       4.359000000000
      4426    1       58.846500000000      32.692500000000       4.359000000000
      4427    1       56.667000000000      32.692500000000       6.538500000000
      4428    1       58.846500000000      30.513000000000       6.538500000000
      4429    2       57.756750000000      31.602750000000       5.448750000000
      4430    2       59.936250000000      33.782250000000       5.448750000000
      4431    2       59.936250000000      31.602750000000       7.628250000000
      4432    2       57.756750000000      33.782250000000       7.628250000000
      4433    1       61.026000000000      30.513000000000       4.359000000000
      4434    1       63.205500000000      32.692500000000       4.359000000000
      4435    1       61.026000000000      32.692500000000       6.538500000000
      4436    1       63.205500000000      30.513000000000       6.538500000000
      4437    2       62.115750000000      31.602750000000       5.448750000000
      4438    2       64.295250000000      33.782250000000       5.448750000000
      4439    2       64.295250000000      31.602750000000       7.628250000000
      4440    2       62.115750000000      33.782250000000       7.628250000000
      4441    1       65.385000000000      30.513000000000       4.359000000000
      4442    1       67.564500000000      32.692500000000       4.359000000000
      4443    1       65.385000000000      32.692500000000       6.538500000000
      4444    1       67.564500000000      30.513000000000       6.538500000000
      4445    2       66.474750000000      31.602750000000       5.448750000000
      4446    2       68.654250000000      33.782250000000       5.448750000000
      4447    2       68.654250000000      31.602750000000       7.628250000000
      4448    2       66.474750000000      33.782250000000       7.628250000000
      4449    1       69.744000000000      30.513000000000       4.359000000000
      4450    1       71.923500000000      32.692500000000       4.359000000000
      4451    1       69.744000000000      32.692500000000       6.538500000000
      4452    1       71.923500000000      30.513000000000       6.538500000000
      4453    2       70.833750000000      31.602750000000       5.448750000000
      4454    2       73.013250000000      33.782250000000       5.448750000000
      4455    2       73.013250000000      31.602750000000       7.628250000000
      4456    2       70.833750000000      33.782250000000       7.628250000000
      4457    1       74.103000000000      30.513000000000       4.359000000000
      4458    1       76.282500000000      32.692500000000       4.359000000000
      4459    1       74.103000000000      32.692500000000       6.538500000000
      4460    1       76.282500000000      30.513000000000       6.538500000000
      4461    2       75.192750000000      31.602750000000       5.448750000000
      4462    2       77.372250000000      33.782250000000       5.448750000000
      4463    2       77.372250000000      31.602750000000       7.628250000000
      4464    2       75.192750000000      33.782250000000       7.628250000000
      4465    1       78.462000000000      30.513000000000       4.359000000000
      4466    1       80.641500000000      32.692500000000       4.359000000000
      4467    1       78.462000000000      32.692500000000       6.538500000000
      4468    1       80.641500000000      30.513000000000       6.538500000000
      4469    2       79.551750000000      31.602750000000       5.448750000000
      4470    2       81.731250000000      33.782250000000       5.448750000000
      4471    2       81.731250000000      31.602750000000       7.628250000000
      4472    2       79.551750000000      33.782250000000       7.628250000000
      4473    1       82.821000000000      30.513000000000       4.359000000000
      4474    1       85.000500000000      32.692500000000       4.359000000000
      4475    1       82.821000000000      32.692500000000       6.538500000000
      4476    1       85.000500000000      30.513000000000       6.538500000000
      4477    2       83.910750000000      31.602750000000       5.448750000000
      4478    2       86.090250000000      33.782250000000       5.448750000000
      4479    2       86.090250000000      31.602750000000       7.628250000000
      4480    2       83.910750000000      33.782250000000       7.628250000000
      4481    1        0.000000000000      34.872000000000       4.359000000000
      4482    1        2.179500000000      37.051500000000       4.359000000000
      4483    1        0.000000000000      37.051500000000       6.538500000000
      4484    1        2.179500000000      34.872000000000       6.538500000000
      4485    2        1.089750000000      35.961750000000       5.448750000000
      4486    2        3.269250000000      38.141250000000       5.448750000000
      4487    2        3.269250000000      35.961750000000       7.628250000000
      4488    2        1.089750000000      38.141250000000       7.628250000000
      4489    1        4.359000000000      34.872000000000       4.359000000000
      4490    1        6.538500000000      37.051500000000       4.359000000000
      4491    1        4.359000000000      37.051500000000       6.538500000000
      4492    1        6.538500000000      34.872000000000       6.538500000000
      4493    2        5.448750000000      35.961750000000       5.448750000000
      4494    2        7.628250000000      38.141250000000       5.448750000000
      4495    2        7.628250000000      35.961750000000       7.628250000000
      4496    2        5.448750000000      38.141250000000       7.628250000000
      4497    1        8.718000000000      34.872000000000       4.359000000000
      4498    1       10.897500000000      37.051500000000       4.359000000000
      4499    1        8.718000000000      37.051500000000       6.538500000000
      4500    1       10.897500000000      34.872000000000       6.538500000000
      4501    2        9.807750000000      35.961750000000       5.448750000000
      4502    2       11.987250000000      38.141250000000       5.448750000000
      4503    2       11.987250000000      35.961750000000       7.628250000000
      4504    2        9.807750000000      38.141250000000       7.628250000000
      4505    1       13.077000000000      34.872000000000       4.359000000000
      4506    1       15.256500000000      37.051500000000       4.359000000000
      4507    1       13.077000000000      37.051500000000       6.538500000000
      4508    1       15.256500000000      34.872000000000       6.538500000000
      4509    2       14.166750000000      35.961750000000       5.448750000000
      4510    2       16.346250000000      38.141250000000       5.448750000000
      4511    2       16.346250000000      35.961750000000       7.628250000000
      4512    2       14.166750000000      38.141250000000       7.628250000000
      4513    1       17.436000000000      34.872000000000       4.359000000000
      4514    1       19.615500000000      37.051500000000       4.359000000000
      4515    1       17.436000000000      37.051500000000       6.538500000000
      4516    1       19.615500000000      34.872000000000       6.538500000000
      4517    2       18.525750000000      35.961750000000       5.448750000000
      4518    2       20.705250000000      38.141250000000       5.448750000000
      4519    2       20.705250000000      35.961750000000       7.628250000000
      4520    2       18.525750000000      38.141250000000       7.628250000000
      4521    1       21.795000000000      34.872000000000       4.359000000000
      4522    1       23.974500000000      37.051500000000       4.359000000000
      4523    1       21.795000000000      37.051500000000       6.538500000000
      4524    1       23.974500000000      34.872000000000       6.538500000000
      4525    2       22.884750000000      35.961750000000       5.448750000000
      4526    2       25.064250000000      38.141250000000       5.448750000000
      4527    2       25.064250000000      35.961750000000       7.628250000000
      4528    2       22.884750000000      38.141250000000       7.628250000000
      4529    1       26.154000000000      34.872000000000       4.359000000000
      4530    1       28.333500000000      37.051500000000       4.359000000000
      4531    1       26.154000000000      37.051500000000       6.538500000000
      4532    1       28.333500000000      34.872000000000       6.538500000000
      4533    2       27.243750000000      35.961750000000       5.448750000000
      4534    2       29.423250000000      38.141250000000       5.448750000000
      4535    2       29.423250000000      35.961750000000       7.628250000000
      4536    2       27.243750000000      38.141250000000       7.628250000000
      4537    1       30.513000000000      34.872000000000       4.359000000000
      4538    1       32.692500000000      37.051500000000       4.359000000000
      4539    1       30.513000000000      37.051500000000       6.538500000000
      4540    1       32.692500000000      34.872000000000       6.538500000000
      4541    2       31.602750000000      35.961750000000       5.448750000000
      4542    2       33.782250000000      38.141250000000       5.448750000000
      4543    2       33.782250000000      35.961750000000       7.628250000000
      4544    2       31.602750000000      38.141250000000       7.628250000000
      4545    1       34.872000000000      34.872000000000       4.359000000000
      4546    1       37.051500000000      37.051500000000       4.359000000000
      4547    1       34.872000000000      37.051500000000       6.538500000000
      4548    1       37.051500000000      34.872000000000       6.538500000000
      4549    2       35.961750000000      35.961750000000       5.448750000000
      4550    2       38.141250000000      38.141250000000       5.448750000000
      4551    2       38.141250000000      35.961750000000       7.628250000000
      4552    2       35.961750000000      38.141250000000       7.628250000000
      4553    1       39.231000000000      34.872000000000       4.359000000000
      4554    1       41.410500000000      37.051500000000       4.359000000000
      4555    1       39.231000000000      37.051500000000       6.538500000000
      4556    1       41.410500000000      34.872000000000       6.538500000000
      4557    2       40.320750000000      35.961750000000       5.448750000000
      4558    2       42.500250000000      38.141250000000       5.448750000000
      4559    2       42.500250000000      35.961750000000       7.628250000000
      4560    2       40.320750000000      38.141250000000       7.628250000000
      4561    1       43.590000000000      34.872000000000       4.359000000000
      4562    1       45.769500000000      37.051500000000       4.359000000000
      4563    1       43.590000000000      37.051500000000       6.538500000000
      4564    1       45.769500000000      34.872000000000       6.538500000000
      4565    2       44.679750000000      35.961750000000       5.448750000000
      4566    2       46.859250000000      38.141250000000       5.448750000000
      4567    2       46.859250000000      35.961750000000       7.628250000000
      4568    2       44.679750000000      38.141250000000       7.628250000000
      4569    1       47.949000000000      34.872000000000       4.359000000000
      4570    1       50.128500000000      37.051500000000       4.359000000000
      4571    1       47.949000000000      37.051500000000       6.538500000000
      4572    1       50.128500000000      34.872000000000       6.538500000000
      4573    2       49.038750000000      35.961750000000       5.448750000000
      4574    2       51.218250000000      38.141250000000       5.448750000000
      4575    2       51.218250000000      35.961750000000       7.628250000000
      4576    2       49.038750000000      38.141250000000       7.628250000000
      4577    1       52.308000000000      34.872000000000       4.359000000000
      4578    1       54.487500000000      37.051500000000       4.359000000000
      4579    1       52.308000000000      37.051500000000       6.538500000000
      4580    1       54.487500000000      34.872000000000       6.538500000000
      4581    2       53.397750000000      35.961750000000       5.448750000000
      4582    2       55.577250000000      38.141250000000       5.448750000000
      4583    2       55.577250000000      35.961750000000       7.628250000000
      4584    2       53.397750000000      38.141250000000       7.628250000000
      4585    1       56.667000000000      34.872000000000       4.359000000000
      4586    1       58.846500000000      37.051500000000       4.359000000000
      4587    1       56.667000000000      37.051500000000       6.538500000000
      4588    1       58.846500000000      34.872000000000       6.538500000000
      4589    2       57.756750000000      35.961750000000       5.448750000000
      4590    2       59.936250000000      38.141250000000       5.448750000000
      4591    2       59.936250000000      35.961750000000       7.628250000000
      4592    2       57.756750000000      38.141250000000       7.628250000000
      4593    1       61.026000000000      34.872000000000       4.359000000000
      4594    1       63.205500000000      37.051500000000       4.359000000000
      4595    1       61.026000000000      37.051500000000       6.538500000000
      4596    1       63.205500000000      34.872000000000       6.538500000000
      4597    2       62.115750000000      35.961750000000       5.448750000000
      4598    2       64.295250000000      38.141250000000       5.448750000000
      4599    2       64.295250000000      35.961750000000       7.628250000000
      4600    2       62.115750000000      38.141250000000       7.628250000000
      4601    1       65.385000000000      34.872000000000       4.359000000000
      4602    1       67.564500000000      37.051500000000       4.359000000000
      4603    1       65.385000000000      37.051500000000       6.538500000000
      4604    1       67.564500000000      34.872000000000       6.538500000000
      4605    2       66.474750000000      35.961750000000       5.448750000000
      4606    2       68.654250000000      38.141250000000       5.448750000000
      4607    2       68.654250000000      35.961750000000       7.628250000000
      4608    2       66.474750000000      38.141250000000       7.628250000000
      4609    1       69.744000000000      34.872000000000       4.359000000000
      4610    1       71.923500000000      37.051500000000       4.359000000000
      4611    1       69.744000000000      37.051500000000       6.538500000000
      4612    1       71.923500000000      34.872000000000       6.538500000000
      4613    2       70.833750000000      35.961750000000       5.448750000000
      4614    2       73.013250000000      38.141250000000       5.448750000000
      4615    2       73.013250000000      35.961750000000       7.628250000000
      4616    2       70.833750000000      38.141250000000       7.628250000000
      4617    1       74.103000000000      34.872000000000       4.359000000000
      4618    1       76.282500000000      37.051500000000       4.359000000000
      4619    1       74.103000000000      37.051500000000       6.538500000000
      4620    1       76.282500000000      34.872000000000       6.538500000000
      4621    2       75.192750000000      35.961750000000       5.448750000000
      4622    2       77.372250000000      38.141250000000       5.448750000000
      4623    2       77.372250000000      35.961750000000       7.628250000000
      4624    2       75.192750000000      38.141250000000       7.628250000000
      4625    1       78.462000000000      34.872000000000       4.359000000000
      4626    1       80.641500000000      37.051500000000       4.359000000000
      4627    1       78.462000000000      37.051500000000       6.538500000000
      4628    1       80.641500000000      34.872000000000       6.538500000000
      4629    2       79.551750000000      35.961750000000       5.448750000000
      4630    2       81.731250000000      38.141250000000       5.448750000000
      4631    2       81.731250000000      35.961750000000       7.628250000000
      4632    2       79.551750000000      38.141250000000       7.628250000000
      4633    1       82.821000000000      34.872000000000       4.359000000000
      4634    1       85.000500000000      37.051500000000       4.359000000000
      4635    1       82.821000000000      37.051500000000       6.538500000000
      4636    1       85.000500000000      34.872000000000       6.538500000000
      4637    2       83.910750000000      35.961750000000       5.448750000000
      4638    2       86.090250000000      38.141250000000       5.448750000000
      4639    2       86.090250000000      35.961750000000       7.628250000000
      4640    2       83.910750000000      38.141250000000       7.628250000000
      4641    1        0.000000000000      39.231000000000       4.359000000000
      4642    1        2.179500000000      41.410500000000       4.359000000000
      4643    1        0.000000000000      41.410500000000       6.538500000000
      4644    1        2.179500000000      39.231000000000       6.538500000000
      4645    2        1.089750000000      40.320750000000       5.448750000000
      4646    2        3.269250000000      42.500250000000       5.448750000000
      4647    2        3.269250000000      40.320750000000       7.628250000000
      4648    2        1.089750000000      42.500250000000       7.628250000000
      4649    1        4.359000000000      39.231000000000       4.359000000000
      4650    1        6.538500000000      41.410500000000       4.359000000000
      4651    1        4.359000000000      41.410500000000       6.538500000000
      4652    1        6.538500000000      39.231000000000       6.538500000000
      4653    2        5.448750000000      40.320750000000       5.448750000000
      4654    2        7.628250000000      42.500250000000       5.448750000000
      4655    2        7.628250000000      40.320750000000       7.628250000000
      4656    2        5.448750000000      42.500250000000       7.628250000000
      4657    1        8.718000000000      39.231000000000       4.359000000000
      4658    1       10.897500000000      41.410500000000       4.359000000000
      4659    1        8.718000000000      41.410500000000       6.538500000000
      4660    1       10.897500000000      39.231000000000       6.538500000000
      4661    2        9.807750000000      40.320750000000       5.448750000000
      4662    2       11.987250000000      42.500250000000       5.448750000000
      4663    2       11.987250000000      40.320750000000       7.628250000000
      4664    2        9.807750000000      42.500250000000       7.628250000000
      4665    1       13.077000000000      39.231000000000       4.359000000000
      4666    1       15.256500000000      41.410500000000       4.359000000000
      4667    1       13.077000000000      41.410500000000       6.538500000000
      4668    1       15.256500000000      39.231000000000       6.538500000000
      4669    2       14.166750000000      40.320750000000       5.448750000000
      4670    2       16.346250000000      42.500250000000       5.448750000000
      4671    2       16.346250000000      40.320750000000       7.628250000000
      4672    2       14.166750000000      42.500250000000       7.628250000000
      4673    1       17.436000000000      39.231000000000       4.359000000000
      4674    1       19.615500000000      41.410500000000       4.359000000000
      4675    1       17.436000000000      41.410500000000       6.538500000000
      4676    1       19.615500000000      39.231000000000       6.538500000000
      4677    2       18.525750000000      40.320750000000       5.448750000000
      4678    2       20.705250000000      42.500250000000       5.448750000000
      4679    2       20.705250000000      40.320750000000       7.628250000000
      4680    2       18.525750000000      42.500250000000       7.628250000000
      4681    1       21.795000000000      39.231000000000       4.359000000000
      4682    1       23.974500000000      41.410500000000       4.359000000000
      4683    1       21.795000000000      41.410500000000       6.538500000000
      4684    1       23.974500000000      39.231000000000       6.538500000000
      4685    2       22.884750000000      40.320750000000       5.448750000000
      4686    2       25.064250000000      42.500250000000       5.448750000000
      4687    2       25.064250000000      40.320750000000       7.628250000000
      4688    2       22.884750000000      42.500250000000       7.628250000000
      4689    1       26.154000000000      39.231000000000       4.359000000000
      4690    1       28.333500000000      41.410500000000       4.359000000000
      4691    1       26.154000000000      41.410500000000       6.538500000000
      4692    1       28.333500000000      39.231000000000       6.538500000000
      4693    2       27.243750000000      40.320750000000       5.448750000000
      4694    2       29.423250000000      42.500250000000       5.448750000000
      4695    2       29.423250000000      40.320750000000       7.628250000000
      4696    2       27.243750000000      42.500250000000       7.628250000000
      4697    1       30.513000000000      39.231000000000       4.359000000000
      4698    1       32.692500000000      41.410500000000       4.359000000000
      4699    1       30.513000000000      41.410500000000       6.538500000000
      4700    1       32.692500000000      39.231000000000       6.538500000000
      4701    2       31.602750000000      40.320750000000       5.448750000000
      4702    2       33.782250000000      42.500250000000       5.448750000000
      4703    2       33.782250000000      40.320750000000       7.628250000000
      4704    2       31.602750000000      42.500250000000       7.628250000000
      4705    1       34.872000000000      39.231000000000       4.359000000000
      4706    1       37.051500000000      41.410500000000       4.359000000000
      4707    1       34.872000000000      41.410500000000       6.538500000000
      4708    1       37.051500000000      39.231000000000       6.538500000000
      4709    2       35.961750000000      40.320750000000       5.448750000000
      4710    2       38.141250000000      42.500250000000       5.448750000000
      4711    2       38.141250000000      40.320750000000       7.628250000000
      4712    2       35.961750000000      42.500250000000       7.628250000000
      4713    1       39.231000000000      39.231000000000       4.359000000000
      4714    1       41.410500000000      41.410500000000       4.359000000000
      4715    1       39.231000000000      41.410500000000       6.538500000000
      4716    1       41.410500000000      39.231000000000       6.538500000000
      4717    2       40.320750000000      40.320750000000       5.448750000000
      4718    2       42.500250000000      42.500250000000       5.448750000000
      4719    2       42.500250000000      40.320750000000       7.628250000000
      4720    2       40.320750000000      42.500250000000       7.628250000000
      4721    1       43.590000000000      39.231000000000       4.359000000000
      4722    1       45.769500000000      41.410500000000       4.359000000000
      4723    1       43.590000000000      41.410500000000       6.538500000000
      4724    1       45.769500000000      39.231000000000       6.538500000000
      4725    2       44.679750000000      40.320750000000       5.448750000000
      4726    2       46.859250000000      42.500250000000       5.448750000000
      4727    2       46.859250000000      40.320750000000       7.628250000000
      4728    2       44.679750000000      42.500250000000       7.628250000000
      4729    1       47.949000000000      39.231000000000       4.359000000000
      4730    1       50.128500000000      41.410500000000       4.359000000000
      4731    1       47.949000000000      41.410500000000       6.538500000000
      4732    1       50.128500000000      39.231000000000       6.538500000000
      4733    2       49.038750000000      40.320750000000       5.448750000000
      4734    2       51.218250000000      42.500250000000       5.448750000000
      4735    2       51.218250000000      40.320750000000       7.628250000000
      4736    2       49.038750000000      42.500250000000       7.628250000000
      4737    1       52.308000000000      39.231000000000       4.359000000000
      4738    1       54.487500000000      41.410500000000       4.359000000000
      4739    1       52.308000000000      41.410500000000       6.538500000000
      4740    1       54.487500000000      39.231000000000       6.538500000000
      4741    2       53.397750000000      40.320750000000       5.448750000000
      4742    2       55.577250000000      42.500250000000       5.448750000000
      4743    2       55.577250000000      40.320750000000       7.628250000000
      4744    2       53.397750000000      42.500250000000       7.628250000000
      4745    1       56.667000000000      39.231000000000       4.359000000000
      4746    1       58.846500000000      41.410500000000       4.359000000000
      4747    1       56.667000000000      41.410500000000       6.538500000000
      4748    1       58.846500000000      39.231000000000       6.538500000000
      4749    2       57.756750000000      40.320750000000       5.448750000000
      4750    2       59.936250000000      42.500250000000       5.448750000000
      4751    2       59.936250000000      40.320750000000       7.628250000000
      4752    2       57.756750000000      42.500250000000       7.628250000000
      4753    1       61.026000000000      39.231000000000       4.359000000000
      4754    1       63.205500000000      41.410500000000       4.359000000000
      4755    1       61.026000000000      41.410500000000       6.538500000000
      4756    1       63.205500000000      39.231000000000       6.538500000000
      4757    2       62.115750000000      40.320750000000       5.448750000000
      4758    2       64.295250000000      42.500250000000       5.448750000000
      4759    2       64.295250000000      40.320750000000       7.628250000000
      4760    2       62.115750000000      42.500250000000       7.628250000000
      4761    1       65.385000000000      39.231000000000       4.359000000000
      4762    1       67.564500000000      41.410500000000       4.359000000000
      4763    1       65.385000000000      41.410500000000       6.538500000000
      4764    1       67.564500000000      39.231000000000       6.538500000000
      4765    2       66.474750000000      40.320750000000       5.448750000000
      4766    2       68.654250000000      42.500250000000       5.448750000000
      4767    2       68.654250000000      40.320750000000       7.628250000000
      4768    2       66.474750000000      42.500250000000       7.628250000000
      4769    1       69.744000000000      39.231000000000       4.359000000000
      4770    1       71.923500000000      41.410500000000       4.359000000000
      4771    1       69.744000000000      41.410500000000       6.538500000000
      4772    1       71.923500000000      39.231000000000       6.538500000000
      4773    2       70.833750000000      40.320750000000       5.448750000000
      4774    2       73.013250000000      42.500250000000       5.448750000000
      4775    2       73.013250000000      40.320750000000       7.628250000000
      4776    2       70.833750000000      42.500250000000       7.628250000000
      4777    1       74.103000000000      39.231000000000       4.359000000000
      4778    1       76.282500000000      41.410500000000       4.359000000000
      4779    1       74.103000000000      41.410500000000       6.538500000000
      4780    1       76.282500000000      39.231000000000       6.538500000000
      4781    2       75.192750000000      40.320750000000       5.448750000000
      4782    2       77.372250000000      42.500250000000       5.448750000000
      4783    2       77.372250000000      40.320750000000       7.628250000000
      4784    2       75.192750000000      42.500250000000       7.628250000000
      4785    1       78.462000000000      39.231000000000       4.359000000000
      4786    1       80.641500000000      41.410500000000       4.359000000000
      4787    1       78.462000000000      41.410500000000       6.538500000000
      4788    1       80.641500000000      39.231000000000       6.538500000000
      4789    2       79.551750000000      40.320750000000       5.448750000000
      4790    2       81.731250000000      42.500250000000       5.448750000000
      4791    2       81.731250000000      40.320750000000       7.628250000000
      4792    2       79.551750000000      42.500250000000       7.628250000000
      4793    1       82.821000000000      39.231000000000       4.359000000000
      4794    1       85.000500000000      41.410500000000       4.359000000000
      4795    1       82.821000000000      41.410500000000       6.538500000000
      4796    1       85.000500000000      39.231000000000       6.538500000000
      4797    2       83.910750000000      40.320750000000       5.448750000000
      4798    2       86.090250000000      42.500250000000       5.448750000000
      4799    2       86.090250000000      40.320750000000       7.628250000000
      4800    2       83.910750000000      42.500250000000       7.628250000000
      4801    1        0.000000000000      43.590000000000       4.359000000000
      4802    1        2.179500000000      45.769500000000       4.359000000000
      4803    1        0.000000000000      45.769500000000       6.538500000000
      4804    1        2.179500000000      43.590000000000       6.538500000000
      4805    2        1.089750000000      44.679750000000       5.448750000000
      4806    2        3.269250000000      46.859250000000       5.448750000000
      4807    2        3.269250000000      44.679750000000       7.628250000000
      4808    2        1.089750000000      46.859250000000       7.628250000000
      4809    1        4.359000000000      43.590000000000       4.359000000000
      4810    1        6.538500000000      45.769500000000       4.359000000000
      4811    1        4.359000000000      45.769500000000       6.538500000000
      4812    1        6.538500000000      43.590000000000       6.538500000000
      4813    2        5.448750000000      44.679750000000       5.448750000000
      4814    2        7.628250000000      46.859250000000       5.448750000000
      4815    2        7.628250000000      44.679750000000       7.628250000000
      4816    2        5.448750000000      46.859250000000       7.628250000000
      4817    1        8.718000000000      43.590000000000       4.359000000000
      4818    1       10.897500000000      45.769500000000       4.359000000000
      4819    1        8.718000000000      45.769500000000       6.538500000000
      4820    1       10.897500000000      43.590000000000       6.538500000000
      4821    2        9.807750000000      44.679750000000       5.448750000000
      4822    2       11.987250000000      46.859250000000       5.448750000000
      4823    2       11.987250000000      44.679750000000       7.628250000000
      4824    2        9.807750000000      46.859250000000       7.628250000000
      4825    1       13.077000000000      43.590000000000       4.359000000000
      4826    1       15.256500000000      45.769500000000       4.359000000000
      4827    1       13.077000000000      45.769500000000       6.538500000000
      4828    1       15.256500000000      43.590000000000       6.538500000000
      4829    2       14.166750000000      44.679750000000       5.448750000000
      4830    2       16.346250000000      46.859250000000       5.448750000000
      4831    2       16.346250000000      44.679750000000       7.628250000000
      4832    2       14.166750000000      46.859250000000       7.628250000000
      4833    1       17.436000000000      43.590000000000       4.359000000000
      4834    1       19.615500000000      45.769500000000       4.359000000000
      4835    1       17.436000000000      45.769500000000       6.538500000000
      4836    1       19.615500000000      43.590000000000       6.538500000000
      4837    2       18.525750000000      44.679750000000       5.448750000000
      4838    2       20.705250000000      46.859250000000       5.448750000000
      4839    2       20.705250000000      44.679750000000       7.628250000000
      4840    2       18.525750000000      46.859250000000       7.628250000000
      4841    1       21.795000000000      43.590000000000       4.359000000000
      4842    1       23.974500000000      45.769500000000       4.359000000000
      4843    1       21.795000000000      45.769500000000       6.538500000000
      4844    1       23.974500000000      43.590000000000       6.538500000000
      4845    2       22.884750000000      44.679750000000       5.448750000000
      4846    2       25.064250000000      46.859250000000       5.448750000000
      4847    2       25.064250000000      44.679750000000       7.628250000000
      4848    2       22.884750000000      46.859250000000       7.628250000000
      4849    1       26.154000000000      43.590000000000       4.359000000000
      4850    1       28.333500000000      45.769500000000       4.359000000000
      4851    1       26.154000000000      45.769500000000       6.538500000000
      4852    1       28.333500000000      43.590000000000       6.538500000000
      4853    2       27.243750000000      44.679750000000       5.448750000000
      4854    2       29.423250000000      46.859250000000       5.448750000000
      4855    2       29.423250000000      44.679750000000       7.628250000000
      4856    2       27.243750000000      46.859250000000       7.628250000000
      4857    1       30.513000000000      43.590000000000       4.359000000000
      4858    1       32.692500000000      45.769500000000       4.359000000000
      4859    1       30.513000000000      45.769500000000       6.538500000000
      4860    1       32.692500000000      43.590000000000       6.538500000000
      4861    2       31.602750000000      44.679750000000       5.448750000000
      4862    2       33.782250000000      46.859250000000       5.448750000000
      4863    2       33.782250000000      44.679750000000       7.628250000000
      4864    2       31.602750000000      46.859250000000       7.628250000000
      4865    1       34.872000000000      43.590000000000       4.359000000000
      4866    1       37.051500000000      45.769500000000       4.359000000000
      4867    1       34.872000000000      45.769500000000       6.538500000000
      4868    1       37.051500000000      43.590000000000       6.538500000000
      4869    2       35.961750000000      44.679750000000       5.448750000000
      4870    2       38.141250000000      46.859250000000       5.448750000000
      4871    2       38.141250000000      44.679750000000       7.628250000000
      4872    2       35.961750000000      46.859250000000       7.628250000000
      4873    1       39.231000000000      43.590000000000       4.359000000000
      4874    1       41.410500000000      45.769500000000       4.359000000000
      4875    1       39.231000000000      45.769500000000       6.538500000000
      4876    1       41.410500000000      43.590000000000       6.538500000000
      4877    2       40.320750000000      44.679750000000       5.448750000000
      4878    2       42.500250000000      46.859250000000       5.448750000000
      4879    2       42.500250000000      44.679750000000       7.628250000000
      4880    2       40.320750000000      46.859250000000       7.628250000000
      4881    1       43.590000000000      43.590000000000       4.359000000000
      4882    1       45.769500000000      45.769500000000       4.359000000000
      4883    1       43.590000000000      45.769500000000       6.538500000000
      4884    1       45.769500000000      43.590000000000       6.538500000000
      4885    2       44.679750000000      44.679750000000       5.448750000000
      4886    2       46.859250000000      46.859250000000       5.448750000000
      4887    2       46.859250000000      44.679750000000       7.628250000000
      4888    2       44.679750000000      46.859250000000       7.628250000000
      4889    1       47.949000000000      43.590000000000       4.359000000000
      4890    1       50.128500000000      45.769500000000       4.359000000000
      4891    1       47.949000000000      45.769500000000       6.538500000000
      4892    1       50.128500000000      43.590000000000       6.538500000000
      4893    2       49.038750000000      44.679750000000       5.448750000000
      4894    2       51.218250000000      46.859250000000       5.448750000000
      4895    2       51.218250000000      44.679750000000       7.628250000000
      4896    2       49.038750000000      46.859250000000       7.628250000000
      4897    1       52.308000000000      43.590000000000       4.359000000000
      4898    1       54.487500000000      45.769500000000       4.359000000000
      4899    1       52.308000000000      45.769500000000       6.538500000000
      4900    1       54.487500000000      43.590000000000       6.538500000000
      4901    2       53.397750000000      44.679750000000       5.448750000000
      4902    2       55.577250000000      46.859250000000       5.448750000000
      4903    2       55.577250000000      44.679750000000       7.628250000000
      4904    2       53.397750000000      46.859250000000       7.628250000000
      4905    1       56.667000000000      43.590000000000       4.359000000000
      4906    1       58.846500000000      45.769500000000       4.359000000000
      4907    1       56.667000000000      45.769500000000       6.538500000000
      4908    1       58.846500000000      43.590000000000       6.538500000000
      4909    2       57.756750000000      44.679750000000       5.448750000000
      4910    2       59.936250000000      46.859250000000       5.448750000000
      4911    2       59.936250000000      44.679750000000       7.628250000000
      4912    2       57.756750000000      46.859250000000       7.628250000000
      4913    1       61.026000000000      43.590000000000       4.359000000000
      4914    1       63.205500000000      45.769500000000       4.359000000000
      4915    1       61.026000000000      45.769500000000       6.538500000000
      4916    1       63.205500000000      43.590000000000       6.538500000000
      4917    2       62.115750000000      44.679750000000       5.448750000000
      4918    2       64.295250000000      46.859250000000       5.448750000000
      4919    2       64.295250000000      44.679750000000       7.628250000000
      4920    2       62.115750000000      46.859250000000       7.628250000000
      4921    1       65.385000000000      43.590000000000       4.359000000000
      4922    1       67.564500000000      45.769500000000       4.359000000000
      4923    1       65.385000000000      45.769500000000       6.538500000000
      4924    1       67.564500000000      43.590000000000       6.538500000000
      4925    2       66.474750000000      44.679750000000       5.448750000000
      4926    2       68.654250000000      46.859250000000       5.448750000000
      4927    2       68.654250000000      44.679750000000       7.628250000000
      4928    2       66.474750000000      46.859250000000       7.628250000000
      4929    1       69.744000000000      43.590000000000       4.359000000000
      4930    1       71.923500000000      45.769500000000       4.359000000000
      4931    1       69.744000000000      45.769500000000       6.538500000000
      4932    1       71.923500000000      43.590000000000       6.538500000000
      4933    2       70.833750000000      44.679750000000       5.448750000000
      4934    2       73.013250000000      46.859250000000       5.448750000000
      4935    2       73.013250000000      44.679750000000       7.628250000000
      4936    2       70.833750000000      46.859250000000       7.628250000000
      4937    1       74.103000000000      43.590000000000       4.359000000000
      4938    1       76.282500000000      45.769500000000       4.359000000000
      4939    1       74.103000000000      45.769500000000       6.538500000000
      4940    1       76.282500000000      43.590000000000       6.538500000000
      4941    2       75.192750000000      44.679750000000       5.448750000000
      4942    2       77.372250000000      46.859250000000       5.448750000000
      4943    2       77.372250000000      44.679750000000       7.628250000000
      4944    2       75.192750000000      46.859250000000       7.628250000000
      4945    1       78.462000000000      43.590000000000       4.359000000000
      4946    1       80.641500000000      45.769500000000       4.359000000000
      4947    1       78.462000000000      45.769500000000       6.538500000000
      4948    1       80.641500000000      43.590000000000       6.538500000000
      4949    2       79.551750000000      44.679750000000       5.448750000000
      4950    2       81.731250000000      46.859250000000       5.448750000000
      4951    2       81.731250000000      44.679750000000       7.628250000000
      4952    2       79.551750000000      46.859250000000       7.628250000000
      4953    1       82.821000000000      43.590000000000       4.359000000000
      4954    1       85.000500000000      45.769500000000       4.359000000000
      4955    1       82.821000000000      45.769500000000       6.538500000000
      4956    1       85.000500000000      43.590000000000       6.538500000000
      4957    2       83.910750000000      44.679750000000       5.448750000000
      4958    2       86.090250000000      46.859250000000       5.448750000000
      4959    2       86.090250000000      44.679750000000       7.628250000000
      4960    2       83.910750000000      46.859250000000       7.628250000000
      4961    1        0.000000000000      47.949000000000       4.359000000000
      4962    1        2.179500000000      50.128500000000       4.359000000000
      4963    1        0.000000000000      50.128500000000       6.538500000000
      4964    1        2.179500000000      47.949000000000       6.538500000000
      4965    2        1.089750000000      49.038750000000       5.448750000000
      4966    2        3.269250000000      51.218250000000       5.448750000000
      4967    2        3.269250000000      49.038750000000       7.628250000000
      4968    2        1.089750000000      51.218250000000       7.628250000000
      4969    1        4.359000000000      47.949000000000       4.359000000000
      4970    1        6.538500000000      50.128500000000       4.359000000000
      4971    1        4.359000000000      50.128500000000       6.538500000000
      4972    1        6.538500000000      47.949000000000       6.538500000000
      4973    2        5.448750000000      49.038750000000       5.448750000000
      4974    2        7.628250000000      51.218250000000       5.448750000000
      4975    2        7.628250000000      49.038750000000       7.628250000000
      4976    2        5.448750000000      51.218250000000       7.628250000000
      4977    1        8.718000000000      47.949000000000       4.359000000000
      4978    1       10.897500000000      50.128500000000       4.359000000000
      4979    1        8.718000000000      50.128500000000       6.538500000000
      4980    1       10.897500000000      47.949000000000       6.538500000000
      4981    2        9.807750000000      49.038750000000       5.448750000000
      4982    2       11.987250000000      51.218250000000       5.448750000000
      4983    2       11.987250000000      49.038750000000       7.628250000000
      4984    2        9.807750000000      51.218250000000       7.628250000000
      4985    1       13.077000000000      47.949000000000       4.359000000000
      4986    1       15.256500000000      50.128500000000       4.359000000000
      4987    1       13.077000000000      50.128500000000       6.538500000000
      4988    1       15.256500000000      47.949000000000       6.538500000000
      4989    2       14.166750000000      49.038750000000       5.448750000000
      4990    2       16.346250000000      51.218250000000       5.448750000000
      4991    2       16.346250000000      49.038750000000       7.628250000000
      4992    2       14.166750000000      51.218250000000       7.628250000000
      4993    1       17.436000000000      47.949000000000       4.359000000000
      4994    1       19.615500000000      50.128500000000       4.359000000000
      4995    1       17.436000000000      50.128500000000       6.538500000000
[truncated: 9,840,401 more chars]
