# Supplementary material for: Comparison and Assessment of Different Interatomic Potentials for Simulation of Silicon Carbide
Source: Materials (Basel). 2023 Dec 27;17(1):150. doi: 10.3390/ma17010150 (PMC10779864; doi:10.3390/ma17010150)
Supplement: Supplementary file 1 [file materials-17-00150-s001.zip › 3C_vashishta.lmp]

 # CSi with zincblende structure oriented X=[1-10] Y=[11-2] Z=[111].
 
      192000  atoms
           2  atom types
 
      0.000000000000      61.632841261782  xlo xhi
      0.000000000000     106.751212480234  ylo yhi
      0.000000000000     301.938024978637  zlo zhi
 
Masses
 
            1   12.01100000             # C
            2   28.08500000             # Si
 
Atoms # atomic
 
         1    1        0.000000000000       0.000000000000       0.000000000000
         2    1        0.000000000000       3.558373749341       5.032300416311
         3    1        0.000000000000       1.779186874671       2.516150208155
         4    1        1.540821031545       4.447967186676       2.516150208155
         5    1        1.540821031545       0.889593437335       5.032300416311
         6    1        1.540821031545       2.668780312006       0.000000000000
         7    2        0.000000000000       0.000000000000       1.887112656116
         8    2        0.000000000000       3.558373749341       6.919413072427
         9    2        0.000000000000       1.779186874671       4.403262864272
        10    2        1.540821031545       2.668780312006       1.887112656116
        11    2        1.540821031545       4.447967186676       4.403262864272
        12    2        1.540821031545       0.889593437335       6.919413072427
        13    1        3.081642063089       0.000000000000       0.000000000000
        14    1        3.081642063089       3.558373749341       5.032300416311
        15    1        3.081642063089       1.779186874671       2.516150208155
        16    1        4.622463094634       4.447967186676       2.516150208155
        17    1        4.622463094634       0.889593437335       5.032300416311
        18    1        4.622463094634       2.668780312006       0.000000000000
        19    2        3.081642063089       0.000000000000       1.887112656116
        20    2        3.081642063089       3.558373749341       6.919413072427
        21    2        3.081642063089       1.779186874671       4.403262864272
        22    2        4.622463094634       2.668780312006       1.887112656116
        23    2        4.622463094634       4.447967186676       4.403262864272
        24    2        4.622463094634       0.889593437335       6.919413072427
        25    1        6.163284126178       0.000000000000       0.000000000000
        26    1        6.163284126178       3.558373749341       5.032300416311
        27    1        6.163284126178       1.779186874671       2.516150208155
        28    1        7.704105157723       4.447967186676       2.516150208155
        29    1        7.704105157723       0.889593437335       5.032300416311
        30    1        7.704105157723       2.668780312006       0.000000000000
        31    2        6.163284126178       0.000000000000       1.887112656116
        32    2        6.163284126178       3.558373749341       6.919413072427
        33    2        6.163284126178       1.779186874671       4.403262864272
        34    2        7.704105157723       2.668780312006       1.887112656116
        35    2        7.704105157723       4.447967186676       4.403262864272
        36    2        7.704105157723       0.889593437335       6.919413072427
        37    1        9.244926189267       0.000000000000       0.000000000000
        38    1        9.244926189267       3.558373749341       5.032300416311
        39    1        9.244926189267       1.779186874671       2.516150208155
        40    1       10.785747220812       4.447967186676       2.516150208155
        41    1       10.785747220812       0.889593437335       5.032300416311
        42    1       10.785747220812       2.668780312006       0.000000000000
        43    2        9.244926189267       0.000000000000       1.887112656116
        44    2        9.244926189267       3.558373749341       6.919413072427
        45    2        9.244926189267       1.779186874671       4.403262864272
        46    2       10.785747220812       2.668780312006       1.887112656116
        47    2       10.785747220812       4.447967186676       4.403262864272
        48    2       10.785747220812       0.889593437335       6.919413072427
        49    1       12.326568252356       0.000000000000       0.000000000000
        50    1       12.326568252356       3.558373749341       5.032300416311
        51    1       12.326568252356       1.779186874671       2.516150208155
        52    1       13.867389283901       4.447967186676       2.516150208155
        53    1       13.867389283901       0.889593437335       5.032300416311
        54    1       13.867389283901       2.668780312006       0.000000000000
        55    2       12.326568252356       0.000000000000       1.887112656116
        56    2       12.326568252356       3.558373749341       6.919413072427
        57    2       12.326568252356       1.779186874671       4.403262864272
        58    2       13.867389283901       2.668780312006       1.887112656116
        59    2       13.867389283901       4.447967186676       4.403262864272
        60    2       13.867389283901       0.889593437335       6.919413072427
        61    1       15.408210315445       0.000000000000       0.000000000000
        62    1       15.408210315445       3.558373749341       5.032300416311
        63    1       15.408210315445       1.779186874671       2.516150208155
        64    1       16.949031346990       4.447967186676       2.516150208155
        65    1       16.949031346990       0.889593437335       5.032300416311
        66    1       16.949031346990       2.668780312006       0.000000000000
        67    2       15.408210315445       0.000000000000       1.887112656116
        68    2       15.408210315445       3.558373749341       6.919413072427
        69    2       15.408210315445       1.779186874671       4.403262864272
        70    2       16.949031346990       2.668780312006       1.887112656116
        71    2       16.949031346990       4.447967186676       4.403262864272
        72    2       16.949031346990       0.889593437335       6.919413072427
        73    1       18.489852378535       0.000000000000       0.000000000000
        74    1       18.489852378535       3.558373749341       5.032300416311
        75    1       18.489852378535       1.779186874671       2.516150208155
        76    1       20.030673410079       4.447967186676       2.516150208155
        77    1       20.030673410079       0.889593437335       5.032300416311
        78    1       20.030673410079       2.668780312006       0.000000000000
        79    2       18.489852378535       0.000000000000       1.887112656116
        80    2       18.489852378535       3.558373749341       6.919413072427
        81    2       18.489852378535       1.779186874671       4.403262864272
        82    2       20.030673410079       2.668780312006       1.887112656116
        83    2       20.030673410079       4.447967186676       4.403262864272
        84    2       20.030673410079       0.889593437335       6.919413072427
        85    1       21.571494441624       0.000000000000       0.000000000000
        86    1       21.571494441624       3.558373749341       5.032300416311
        87    1       21.571494441624       1.779186874671       2.516150208155
        88    1       23.112315473168       4.447967186676       2.516150208155
        89    1       23.112315473168       0.889593437335       5.032300416311
        90    1       23.112315473168       2.668780312006       0.000000000000
        91    2       21.571494441624       0.000000000000       1.887112656116
        92    2       21.571494441624       3.558373749341       6.919413072427
        93    2       21.571494441624       1.779186874671       4.403262864272
        94    2       23.112315473168       2.668780312006       1.887112656116
        95    2       23.112315473168       4.447967186676       4.403262864272
        96    2       23.112315473168       0.889593437335       6.919413072427
        97    1       24.653136504713       0.000000000000       0.000000000000
        98    1       24.653136504713       3.558373749341       5.032300416311
        99    1       24.653136504713       1.779186874671       2.516150208155
       100    1       26.193957536257       4.447967186676       2.516150208155
       101    1       26.193957536257       0.889593437335       5.032300416311
       102    1       26.193957536257       2.668780312006       0.000000000000
       103    2       24.653136504713       0.000000000000       1.887112656116
       104    2       24.653136504713       3.558373749341       6.919413072427
       105    2       24.653136504713       1.779186874671       4.403262864272
       106    2       26.193957536257       2.668780312006       1.887112656116
       107    2       26.193957536257       4.447967186676       4.403262864272
       108    2       26.193957536257       0.889593437335       6.919413072427
       109    1       27.734778567802       0.000000000000       0.000000000000
       110    1       27.734778567802       3.558373749341       5.032300416311
       111    1       27.734778567802       1.779186874671       2.516150208155
       112    1       29.275599599346       4.447967186676       2.516150208155
       113    1       29.275599599346       0.889593437335       5.032300416311
       114    1       29.275599599346       2.668780312006       0.000000000000
       115    2       27.734778567802       0.000000000000       1.887112656116
       116    2       27.734778567802       3.558373749341       6.919413072427
       117    2       27.734778567802       1.779186874671       4.403262864272
       118    2       29.275599599346       2.668780312006       1.887112656116
       119    2       29.275599599346       4.447967186676       4.403262864272
       120    2       29.275599599346       0.889593437335       6.919413072427
       121    1       30.816420630891       0.000000000000       0.000000000000
       122    1       30.816420630891       3.558373749341       5.032300416311
       123    1       30.816420630891       1.779186874671       2.516150208155
       124    1       32.357241662435       4.447967186676       2.516150208155
       125    1       32.357241662435       0.889593437335       5.032300416311
       126    1       32.357241662435       2.668780312006       0.000000000000
       127    2       30.816420630891       0.000000000000       1.887112656116
       128    2       30.816420630891       3.558373749341       6.919413072427
       129    2       30.816420630891       1.779186874671       4.403262864272
       130    2       32.357241662435       2.668780312006       1.887112656116
       131    2       32.357241662435       4.447967186676       4.403262864272
       132    2       32.357241662435       0.889593437335       6.919413072427
       133    1       33.898062693980       0.000000000000       0.000000000000
       134    1       33.898062693980       3.558373749341       5.032300416311
       135    1       33.898062693980       1.779186874671       2.516150208155
       136    1       35.438883725525       4.447967186676       2.516150208155
       137    1       35.438883725525       0.889593437335       5.032300416311
       138    1       35.438883725525       2.668780312006       0.000000000000
       139    2       33.898062693980       0.000000000000       1.887112656116
       140    2       33.898062693980       3.558373749341       6.919413072427
       141    2       33.898062693980       1.779186874671       4.403262864272
       142    2       35.438883725525       2.668780312006       1.887112656116
       143    2       35.438883725525       4.447967186676       4.403262864272
       144    2       35.438883725525       0.889593437335       6.919413072427
       145    1       36.979704757069       0.000000000000       0.000000000000
       146    1       36.979704757069       3.558373749341       5.032300416311
       147    1       36.979704757069       1.779186874671       2.516150208155
       148    1       38.520525788614       4.447967186676       2.516150208155
       149    1       38.520525788614       0.889593437335       5.032300416311
       150    1       38.520525788614       2.668780312006       0.000000000000
       151    2       36.979704757069       0.000000000000       1.887112656116
       152    2       36.979704757069       3.558373749341       6.919413072427
       153    2       36.979704757069       1.779186874671       4.403262864272
       154    2       38.520525788614       2.668780312006       1.887112656116
       155    2       38.520525788614       4.447967186676       4.403262864272
       156    2       38.520525788614       0.889593437335       6.919413072427
       157    1       40.061346820158       0.000000000000       0.000000000000
       158    1       40.061346820158       3.558373749341       5.032300416311
       159    1       40.061346820158       1.779186874671       2.516150208155
       160    1       41.602167851703       4.447967186676       2.516150208155
       161    1       41.602167851703       0.889593437335       5.032300416311
       162    1       41.602167851703       2.668780312006       0.000000000000
       163    2       40.061346820158       0.000000000000       1.887112656116
       164    2       40.061346820158       3.558373749341       6.919413072427
       165    2       40.061346820158       1.779186874671       4.403262864272
       166    2       41.602167851703       2.668780312006       1.887112656116
       167    2       41.602167851703       4.447967186676       4.403262864272
       168    2       41.602167851703       0.889593437335       6.919413072427
       169    1       43.142988883247       0.000000000000       0.000000000000
       170    1       43.142988883247       3.558373749341       5.032300416311
       171    1       43.142988883247       1.779186874671       2.516150208155
       172    1       44.683809914792       4.447967186676       2.516150208155
       173    1       44.683809914792       0.889593437335       5.032300416311
       174    1       44.683809914792       2.668780312006       0.000000000000
       175    2       43.142988883247       0.000000000000       1.887112656116
       176    2       43.142988883247       3.558373749341       6.919413072427
       177    2       43.142988883247       1.779186874671       4.403262864272
       178    2       44.683809914792       2.668780312006       1.887112656116
       179    2       44.683809914792       4.447967186676       4.403262864272
       180    2       44.683809914792       0.889593437335       6.919413072427
       181    1       46.224630946336       0.000000000000       0.000000000000
       182    1       46.224630946336       3.558373749341       5.032300416311
       183    1       46.224630946336       1.779186874671       2.516150208155
       184    1       47.765451977881       4.447967186676       2.516150208155
       185    1       47.765451977881       0.889593437335       5.032300416311
       186    1       47.765451977881       2.668780312006       0.000000000000
       187    2       46.224630946336       0.000000000000       1.887112656116
       188    2       46.224630946336       3.558373749341       6.919413072427
       189    2       46.224630946336       1.779186874671       4.403262864272
       190    2       47.765451977881       2.668780312006       1.887112656116
       191    2       47.765451977881       4.447967186676       4.403262864272
       192    2       47.765451977881       0.889593437335       6.919413072427
       193    1       49.306273009425       0.000000000000       0.000000000000
       194    1       49.306273009425       3.558373749341       5.032300416311
       195    1       49.306273009425       1.779186874671       2.516150208155
       196    1       50.847094040970       4.447967186676       2.516150208155
       197    1       50.847094040970       0.889593437335       5.032300416311
       198    1       50.847094040970       2.668780312006       0.000000000000
       199    2       49.306273009425       0.000000000000       1.887112656116
       200    2       49.306273009425       3.558373749341       6.919413072427
       201    2       49.306273009425       1.779186874671       4.403262864272
       202    2       50.847094040970       2.668780312006       1.887112656116
       203    2       50.847094040970       4.447967186676       4.403262864272
       204    2       50.847094040970       0.889593437335       6.919413072427
       205    1       52.387915072515       0.000000000000       0.000000000000
       206    1       52.387915072515       3.558373749341       5.032300416311
       207    1       52.387915072515       1.779186874671       2.516150208155
       208    1       53.928736104059       4.447967186676       2.516150208155
       209    1       53.928736104059       0.889593437335       5.032300416311
       210    1       53.928736104059       2.668780312006       0.000000000000
       211    2       52.387915072515       0.000000000000       1.887112656116
       212    2       52.387915072515       3.558373749341       6.919413072427
       213    2       52.387915072515       1.779186874671       4.403262864272
       214    2       53.928736104059       2.668780312006       1.887112656116
       215    2       53.928736104059       4.447967186676       4.403262864272
       216    2       53.928736104059       0.889593437335       6.919413072427
       217    1       55.469557135604       0.000000000000       0.000000000000
       218    1       55.469557135604       3.558373749341       5.032300416311
       219    1       55.469557135604       1.779186874671       2.516150208155
       220    1       57.010378167148       4.447967186676       2.516150208155
       221    1       57.010378167148       0.889593437335       5.032300416311
       222    1       57.010378167148       2.668780312006       0.000000000000
       223    2       55.469557135604       0.000000000000       1.887112656116
       224    2       55.469557135604       3.558373749341       6.919413072427
       225    2       55.469557135604       1.779186874671       4.403262864272
       226    2       57.010378167148       2.668780312006       1.887112656116
       227    2       57.010378167148       4.447967186676       4.403262864272
       228    2       57.010378167148       0.889593437335       6.919413072427
       229    1       58.551199198693       0.000000000000       0.000000000000
       230    1       58.551199198693       3.558373749341       5.032300416311
       231    1       58.551199198693       1.779186874671       2.516150208155
       232    1       60.092020230237       4.447967186676       2.516150208155
       233    1       60.092020230237       0.889593437335       5.032300416311
       234    1       60.092020230237       2.668780312006       0.000000000000
       235    2       58.551199198693       0.000000000000       1.887112656116
       236    2       58.551199198693       3.558373749341       6.919413072427
       237    2       58.551199198693       1.779186874671       4.403262864272
       238    2       60.092020230237       2.668780312006       1.887112656116
       239    2       60.092020230237       4.447967186676       4.403262864272
       240    2       60.092020230237       0.889593437335       6.919413072427
       241    1        0.000000000000       5.337560624012       0.000000000000
       242    1        0.000000000000       8.895934373353       5.032300416311
       243    1        0.000000000000       7.116747498682       2.516150208155
       244    1        1.540821031545       9.785527810688       2.516150208155
       245    1        1.540821031545       6.227154061347       5.032300416311
       246    1        1.540821031545       8.006340936018       0.000000000000
       247    2        0.000000000000       5.337560624012       1.887112656116
       248    2        0.000000000000       8.895934373353       6.919413072427
       249    2        0.000000000000       7.116747498682       4.403262864272
       250    2        1.540821031545       8.006340936018       1.887112656116
       251    2        1.540821031545       9.785527810688       4.403262864272
       252    2        1.540821031545       6.227154061347       6.919413072427
       253    1        3.081642063089       5.337560624012       0.000000000000
       254    1        3.081642063089       8.895934373353       5.032300416311
       255    1        3.081642063089       7.116747498682       2.516150208155
       256    1        4.622463094634       9.785527810688       2.516150208155
       257    1        4.622463094634       6.227154061347       5.032300416311
       258    1        4.622463094634       8.006340936018       0.000000000000
       259    2        3.081642063089       5.337560624012       1.887112656116
       260    2        3.081642063089       8.895934373353       6.919413072427
       261    2        3.081642063089       7.116747498682       4.403262864272
       262    2        4.622463094634       8.006340936018       1.887112656116
       263    2        4.622463094634       9.785527810688       4.403262864272
       264    2        4.622463094634       6.227154061347       6.919413072427
       265    1        6.163284126178       5.337560624012       0.000000000000
       266    1        6.163284126178       8.895934373353       5.032300416311
       267    1        6.163284126178       7.116747498682       2.516150208155
       268    1        7.704105157723       9.785527810688       2.516150208155
       269    1        7.704105157723       6.227154061347       5.032300416311
       270    1        7.704105157723       8.006340936018       0.000000000000
       271    2        6.163284126178       5.337560624012       1.887112656116
       272    2        6.163284126178       8.895934373353       6.919413072427
       273    2        6.163284126178       7.116747498682       4.403262864272
       274    2        7.704105157723       8.006340936018       1.887112656116
       275    2        7.704105157723       9.785527810688       4.403262864272
       276    2        7.704105157723       6.227154061347       6.919413072427
       277    1        9.244926189267       5.337560624012       0.000000000000
       278    1        9.244926189267       8.895934373353       5.032300416311
       279    1        9.244926189267       7.116747498682       2.516150208155
       280    1       10.785747220812       9.785527810688       2.516150208155
       281    1       10.785747220812       6.227154061347       5.032300416311
       282    1       10.785747220812       8.006340936018       0.000000000000
       283    2        9.244926189267       5.337560624012       1.887112656116
       284    2        9.244926189267       8.895934373353       6.919413072427
       285    2        9.244926189267       7.116747498682       4.403262864272
       286    2       10.785747220812       8.006340936018       1.887112656116
       287    2       10.785747220812       9.785527810688       4.403262864272
       288    2       10.785747220812       6.227154061347       6.919413072427
       289    1       12.326568252356       5.337560624012       0.000000000000
       290    1       12.326568252356       8.895934373353       5.032300416311
       291    1       12.326568252356       7.116747498682       2.516150208155
       292    1       13.867389283901       9.785527810688       2.516150208155
       293    1       13.867389283901       6.227154061347       5.032300416311
       294    1       13.867389283901       8.006340936018       0.000000000000
       295    2       12.326568252356       5.337560624012       1.887112656116
       296    2       12.326568252356       8.895934373353       6.919413072427
       297    2       12.326568252356       7.116747498682       4.403262864272
       298    2       13.867389283901       8.006340936018       1.887112656116
       299    2       13.867389283901       9.785527810688       4.403262864272
       300    2       13.867389283901       6.227154061347       6.919413072427
       301    1       15.408210315445       5.337560624012       0.000000000000
       302    1       15.408210315445       8.895934373353       5.032300416311
       303    1       15.408210315445       7.116747498682       2.516150208155
       304    1       16.949031346990       9.785527810688       2.516150208155
       305    1       16.949031346990       6.227154061347       5.032300416311
       306    1       16.949031346990       8.006340936018       0.000000000000
       307    2       15.408210315445       5.337560624012       1.887112656116
       308    2       15.408210315445       8.895934373353       6.919413072427
       309    2       15.408210315445       7.116747498682       4.403262864272
       310    2       16.949031346990       8.006340936018       1.887112656116
       311    2       16.949031346990       9.785527810688       4.403262864272
       312    2       16.949031346990       6.227154061347       6.919413072427
       313    1       18.489852378535       5.337560624012       0.000000000000
       314    1       18.489852378535       8.895934373353       5.032300416311
       315    1       18.489852378535       7.116747498682       2.516150208155
       316    1       20.030673410079       9.785527810688       2.516150208155
       317    1       20.030673410079       6.227154061347       5.032300416311
       318    1       20.030673410079       8.006340936018       0.000000000000
       319    2       18.489852378535       5.337560624012       1.887112656116
       320    2       18.489852378535       8.895934373353       6.919413072427
       321    2       18.489852378535       7.116747498682       4.403262864272
       322    2       20.030673410079       8.006340936018       1.887112656116
       323    2       20.030673410079       9.785527810688       4.403262864272
       324    2       20.030673410079       6.227154061347       6.919413072427
       325    1       21.571494441624       5.337560624012       0.000000000000
       326    1       21.571494441624       8.895934373353       5.032300416311
       327    1       21.571494441624       7.116747498682       2.516150208155
       328    1       23.112315473168       9.785527810688       2.516150208155
       329    1       23.112315473168       6.227154061347       5.032300416311
       330    1       23.112315473168       8.006340936018       0.000000000000
       331    2       21.571494441624       5.337560624012       1.887112656116
       332    2       21.571494441624       8.895934373353       6.919413072427
       333    2       21.571494441624       7.116747498682       4.403262864272
       334    2       23.112315473168       8.006340936018       1.887112656116
       335    2       23.112315473168       9.785527810688       4.403262864272
       336    2       23.112315473168       6.227154061347       6.919413072427
       337    1       24.653136504713       5.337560624012       0.000000000000
       338    1       24.653136504713       8.895934373353       5.032300416311
       339    1       24.653136504713       7.116747498682       2.516150208155
       340    1       26.193957536257       9.785527810688       2.516150208155
       341    1       26.193957536257       6.227154061347       5.032300416311
       342    1       26.193957536257       8.006340936018       0.000000000000
       343    2       24.653136504713       5.337560624012       1.887112656116
       344    2       24.653136504713       8.895934373353       6.919413072427
       345    2       24.653136504713       7.116747498682       4.403262864272
       346    2       26.193957536257       8.006340936018       1.887112656116
       347    2       26.193957536257       9.785527810688       4.403262864272
       348    2       26.193957536257       6.227154061347       6.919413072427
       349    1       27.734778567802       5.337560624012       0.000000000000
       350    1       27.734778567802       8.895934373353       5.032300416311
       351    1       27.734778567802       7.116747498682       2.516150208155
       352    1       29.275599599346       9.785527810688       2.516150208155
       353    1       29.275599599346       6.227154061347       5.032300416311
       354    1       29.275599599346       8.006340936018       0.000000000000
       355    2       27.734778567802       5.337560624012       1.887112656116
       356    2       27.734778567802       8.895934373353       6.919413072427
       357    2       27.734778567802       7.116747498682       4.403262864272
       358    2       29.275599599346       8.006340936018       1.887112656116
       359    2       29.275599599346       9.785527810688       4.403262864272
       360    2       29.275599599346       6.227154061347       6.919413072427
       361    1       30.816420630891       5.337560624012       0.000000000000
       362    1       30.816420630891       8.895934373353       5.032300416311
       363    1       30.816420630891       7.116747498682       2.516150208155
       364    1       32.357241662435       9.785527810688       2.516150208155
       365    1       32.357241662435       6.227154061347       5.032300416311
       366    1       32.357241662435       8.006340936018       0.000000000000
       367    2       30.816420630891       5.337560624012       1.887112656116
       368    2       30.816420630891       8.895934373353       6.919413072427
       369    2       30.816420630891       7.116747498682       4.403262864272
       370    2       32.357241662435       8.006340936018       1.887112656116
       371    2       32.357241662435       9.785527810688       4.403262864272
       372    2       32.357241662435       6.227154061347       6.919413072427
       373    1       33.898062693980       5.337560624012       0.000000000000
       374    1       33.898062693980       8.895934373353       5.032300416311
       375    1       33.898062693980       7.116747498682       2.516150208155
       376    1       35.438883725525       9.785527810688       2.516150208155
       377    1       35.438883725525       6.227154061347       5.032300416311
       378    1       35.438883725525       8.006340936018       0.000000000000
       379    2       33.898062693980       5.337560624012       1.887112656116
       380    2       33.898062693980       8.895934373353       6.919413072427
       381    2       33.898062693980       7.116747498682       4.403262864272
       382    2       35.438883725525       8.006340936018       1.887112656116
       383    2       35.438883725525       9.785527810688       4.403262864272
       384    2       35.438883725525       6.227154061347       6.919413072427
       385    1       36.979704757069       5.337560624012       0.000000000000
       386    1       36.979704757069       8.895934373353       5.032300416311
       387    1       36.979704757069       7.116747498682       2.516150208155
       388    1       38.520525788614       9.785527810688       2.516150208155
       389    1       38.520525788614       6.227154061347       5.032300416311
       390    1       38.520525788614       8.006340936018       0.000000000000
       391    2       36.979704757069       5.337560624012       1.887112656116
       392    2       36.979704757069       8.895934373353       6.919413072427
       393    2       36.979704757069       7.116747498682       4.403262864272
       394    2       38.520525788614       8.006340936018       1.887112656116
       395    2       38.520525788614       9.785527810688       4.403262864272
       396    2       38.520525788614       6.227154061347       6.919413072427
       397    1       40.061346820158       5.337560624012       0.000000000000
       398    1       40.061346820158       8.895934373353       5.032300416311
       399    1       40.061346820158       7.116747498682       2.516150208155
       400    1       41.602167851703       9.785527810688       2.516150208155
       401    1       41.602167851703       6.227154061347       5.032300416311
       402    1       41.602167851703       8.006340936018       0.000000000000
       403    2       40.061346820158       5.337560624012       1.887112656116
       404    2       40.061346820158       8.895934373353       6.919413072427
       405    2       40.061346820158       7.116747498682       4.403262864272
       406    2       41.602167851703       8.006340936018       1.887112656116
       407    2       41.602167851703       9.785527810688       4.403262864272
       408    2       41.602167851703       6.227154061347       6.919413072427
       409    1       43.142988883247       5.337560624012       0.000000000000
       410    1       43.142988883247       8.895934373353       5.032300416311
       411    1       43.142988883247       7.116747498682       2.516150208155
       412    1       44.683809914792       9.785527810688       2.516150208155
       413    1       44.683809914792       6.227154061347       5.032300416311
       414    1       44.683809914792       8.006340936018       0.000000000000
       415    2       43.142988883247       5.337560624012       1.887112656116
       416    2       43.142988883247       8.895934373353       6.919413072427
       417    2       43.142988883247       7.116747498682       4.403262864272
       418    2       44.683809914792       8.006340936018       1.887112656116
       419    2       44.683809914792       9.785527810688       4.403262864272
       420    2       44.683809914792       6.227154061347       6.919413072427
       421    1       46.224630946336       5.337560624012       0.000000000000
       422    1       46.224630946336       8.895934373353       5.032300416311
       423    1       46.224630946336       7.116747498682       2.516150208155
       424    1       47.765451977881       9.785527810688       2.516150208155
       425    1       47.765451977881       6.227154061347       5.032300416311
       426    1       47.765451977881       8.006340936018       0.000000000000
       427    2       46.224630946336       5.337560624012       1.887112656116
       428    2       46.224630946336       8.895934373353       6.919413072427
       429    2       46.224630946336       7.116747498682       4.403262864272
       430    2       47.765451977881       8.006340936018       1.887112656116
       431    2       47.765451977881       9.785527810688       4.403262864272
       432    2       47.765451977881       6.227154061347       6.919413072427
       433    1       49.306273009425       5.337560624012       0.000000000000
       434    1       49.306273009425       8.895934373353       5.032300416311
       435    1       49.306273009425       7.116747498682       2.516150208155
       436    1       50.847094040970       9.785527810688       2.516150208155
       437    1       50.847094040970       6.227154061347       5.032300416311
       438    1       50.847094040970       8.006340936018       0.000000000000
       439    2       49.306273009425       5.337560624012       1.887112656116
       440    2       49.306273009425       8.895934373353       6.919413072427
       441    2       49.306273009425       7.116747498682       4.403262864272
       442    2       50.847094040970       8.006340936018       1.887112656116
       443    2       50.847094040970       9.785527810688       4.403262864272
       444    2       50.847094040970       6.227154061347       6.919413072427
       445    1       52.387915072515       5.337560624012       0.000000000000
       446    1       52.387915072515       8.895934373353       5.032300416311
       447    1       52.387915072515       7.116747498682       2.516150208155
       448    1       53.928736104059       9.785527810688       2.516150208155
       449    1       53.928736104059       6.227154061347       5.032300416311
       450    1       53.928736104059       8.006340936018       0.000000000000
       451    2       52.387915072515       5.337560624012       1.887112656116
       452    2       52.387915072515       8.895934373353       6.919413072427
       453    2       52.387915072515       7.116747498682       4.403262864272
       454    2       53.928736104059       8.006340936018       1.887112656116
       455    2       53.928736104059       9.785527810688       4.403262864272
       456    2       53.928736104059       6.227154061347       6.919413072427
       457    1       55.469557135604       5.337560624012       0.000000000000
       458    1       55.469557135604       8.895934373353       5.032300416311
       459    1       55.469557135604       7.116747498682       2.516150208155
       460    1       57.010378167148       9.785527810688       2.516150208155
       461    1       57.010378167148       6.227154061347       5.032300416311
       462    1       57.010378167148       8.006340936018       0.000000000000
       463    2       55.469557135604       5.337560624012       1.887112656116
       464    2       55.469557135604       8.895934373353       6.919413072427
       465    2       55.469557135604       7.116747498682       4.403262864272
       466    2       57.010378167148       8.006340936018       1.887112656116
       467    2       57.010378167148       9.785527810688       4.403262864272
       468    2       57.010378167148       6.227154061347       6.919413072427
       469    1       58.551199198693       5.337560624012       0.000000000000
       470    1       58.551199198693       8.895934373353       5.032300416311
       471    1       58.551199198693       7.116747498682       2.516150208155
       472    1       60.092020230237       9.785527810688       2.516150208155
       473    1       60.092020230237       6.227154061347       5.032300416311
       474    1       60.092020230237       8.006340936018       0.000000000000
       475    2       58.551199198693       5.337560624012       1.887112656116
       476    2       58.551199198693       8.895934373353       6.919413072427
       477    2       58.551199198693       7.116747498682       4.403262864272
       478    2       60.092020230237       8.006340936018       1.887112656116
       479    2       60.092020230237       9.785527810688       4.403262864272
       480    2       60.092020230237       6.227154061347       6.919413072427
       481    1        0.000000000000      10.675121248023       0.000000000000
       482    1        0.000000000000      14.233494997364       5.032300416311
       483    1        0.000000000000      12.454308122694       2.516150208155
       484    1        1.540821031545      15.123088434700       2.516150208155
       485    1        1.540821031545      11.564714685359       5.032300416311
       486    1        1.540821031545      13.343901560029       0.000000000000
       487    2        0.000000000000      10.675121248023       1.887112656116
       488    2        0.000000000000      14.233494997364       6.919413072427
       489    2        0.000000000000      12.454308122694       4.403262864272
       490    2        1.540821031545      13.343901560029       1.887112656116
       491    2        1.540821031545      15.123088434700       4.403262864272
       492    2        1.540821031545      11.564714685359       6.919413072427
       493    1        3.081642063089      10.675121248023       0.000000000000
       494    1        3.081642063089      14.233494997364       5.032300416311
       495    1        3.081642063089      12.454308122694       2.516150208155
       496    1        4.622463094634      15.123088434700       2.516150208155
       497    1        4.622463094634      11.564714685359       5.032300416311
       498    1        4.622463094634      13.343901560029       0.000000000000
       499    2        3.081642063089      10.675121248023       1.887112656116
       500    2        3.081642063089      14.233494997364       6.919413072427
       501    2        3.081642063089      12.454308122694       4.403262864272
       502    2        4.622463094634      13.343901560029       1.887112656116
       503    2        4.622463094634      15.123088434700       4.403262864272
       504    2        4.622463094634      11.564714685359       6.919413072427
       505    1        6.163284126178      10.675121248023       0.000000000000
       506    1        6.163284126178      14.233494997364       5.032300416311
       507    1        6.163284126178      12.454308122694       2.516150208155
       508    1        7.704105157723      15.123088434700       2.516150208155
       509    1        7.704105157723      11.564714685359       5.032300416311
       510    1        7.704105157723      13.343901560029       0.000000000000
       511    2        6.163284126178      10.675121248023       1.887112656116
       512    2        6.163284126178      14.233494997364       6.919413072427
       513    2        6.163284126178      12.454308122694       4.403262864272
       514    2        7.704105157723      13.343901560029       1.887112656116
       515    2        7.704105157723      15.123088434700       4.403262864272
       516    2        7.704105157723      11.564714685359       6.919413072427
       517    1        9.244926189267      10.675121248023       0.000000000000
       518    1        9.244926189267      14.233494997364       5.032300416311
       519    1        9.244926189267      12.454308122694       2.516150208155
       520    1       10.785747220812      15.123088434700       2.516150208155
       521    1       10.785747220812      11.564714685359       5.032300416311
       522    1       10.785747220812      13.343901560029       0.000000000000
       523    2        9.244926189267      10.675121248023       1.887112656116
       524    2        9.244926189267      14.233494997364       6.919413072427
       525    2        9.244926189267      12.454308122694       4.403262864272
       526    2       10.785747220812      13.343901560029       1.887112656116
       527    2       10.785747220812      15.123088434700       4.403262864272
       528    2       10.785747220812      11.564714685359       6.919413072427
       529    1       12.326568252356      10.675121248023       0.000000000000
       530    1       12.326568252356      14.233494997364       5.032300416311
       531    1       12.326568252356      12.454308122694       2.516150208155
       532    1       13.867389283901      15.123088434700       2.516150208155
       533    1       13.867389283901      11.564714685359       5.032300416311
       534    1       13.867389283901      13.343901560029       0.000000000000
       535    2       12.326568252356      10.675121248023       1.887112656116
       536    2       12.326568252356      14.233494997364       6.919413072427
       537    2       12.326568252356      12.454308122694       4.403262864272
       538    2       13.867389283901      13.343901560029       1.887112656116
       539    2       13.867389283901      15.123088434700       4.403262864272
       540    2       13.867389283901      11.564714685359       6.919413072427
       541    1       15.408210315445      10.675121248023       0.000000000000
       542    1       15.408210315445      14.233494997364       5.032300416311
       543    1       15.408210315445      12.454308122694       2.516150208155
       544    1       16.949031346990      15.123088434700       2.516150208155
       545    1       16.949031346990      11.564714685359       5.032300416311
       546    1       16.949031346990      13.343901560029       0.000000000000
       547    2       15.408210315445      10.675121248023       1.887112656116
       548    2       15.408210315445      14.233494997364       6.919413072427
       549    2       15.408210315445      12.454308122694       4.403262864272
       550    2       16.949031346990      13.343901560029       1.887112656116
       551    2       16.949031346990      15.123088434700       4.403262864272
       552    2       16.949031346990      11.564714685359       6.919413072427
       553    1       18.489852378535      10.675121248023       0.000000000000
       554    1       18.489852378535      14.233494997364       5.032300416311
       555    1       18.489852378535      12.454308122694       2.516150208155
       556    1       20.030673410079      15.123088434700       2.516150208155
       557    1       20.030673410079      11.564714685359       5.032300416311
       558    1       20.030673410079      13.343901560029       0.000000000000
       559    2       18.489852378535      10.675121248023       1.887112656116
       560    2       18.489852378535      14.233494997364       6.919413072427
       561    2       18.489852378535      12.454308122694       4.403262864272
       562    2       20.030673410079      13.343901560029       1.887112656116
       563    2       20.030673410079      15.123088434700       4.403262864272
       564    2       20.030673410079      11.564714685359       6.919413072427
       565    1       21.571494441624      10.675121248023       0.000000000000
       566    1       21.571494441624      14.233494997364       5.032300416311
       567    1       21.571494441624      12.454308122694       2.516150208155
       568    1       23.112315473168      15.123088434700       2.516150208155
       569    1       23.112315473168      11.564714685359       5.032300416311
       570    1       23.112315473168      13.343901560029       0.000000000000
       571    2       21.571494441624      10.675121248023       1.887112656116
       572    2       21.571494441624      14.233494997364       6.919413072427
       573    2       21.571494441624      12.454308122694       4.403262864272
       574    2       23.112315473168      13.343901560029       1.887112656116
       575    2       23.112315473168      15.123088434700       4.403262864272
       576    2       23.112315473168      11.564714685359       6.919413072427
       577    1       24.653136504713      10.675121248023       0.000000000000
       578    1       24.653136504713      14.233494997364       5.032300416311
       579    1       24.653136504713      12.454308122694       2.516150208155
       580    1       26.193957536257      15.123088434700       2.516150208155
       581    1       26.193957536257      11.564714685359       5.032300416311
       582    1       26.193957536257      13.343901560029       0.000000000000
       583    2       24.653136504713      10.675121248023       1.887112656116
       584    2       24.653136504713      14.233494997364       6.919413072427
       585    2       24.653136504713      12.454308122694       4.403262864272
       586    2       26.193957536257      13.343901560029       1.887112656116
       587    2       26.193957536257      15.123088434700       4.403262864272
       588    2       26.193957536257      11.564714685359       6.919413072427
       589    1       27.734778567802      10.675121248023       0.000000000000
       590    1       27.734778567802      14.233494997364       5.032300416311
       591    1       27.734778567802      12.454308122694       2.516150208155
       592    1       29.275599599346      15.123088434700       2.516150208155
       593    1       29.275599599346      11.564714685359       5.032300416311
       594    1       29.275599599346      13.343901560029       0.000000000000
       595    2       27.734778567802      10.675121248023       1.887112656116
       596    2       27.734778567802      14.233494997364       6.919413072427
       597    2       27.734778567802      12.454308122694       4.403262864272
       598    2       29.275599599346      13.343901560029       1.887112656116
       599    2       29.275599599346      15.123088434700       4.403262864272
       600    2       29.275599599346      11.564714685359       6.919413072427
       601    1       30.816420630891      10.675121248023       0.000000000000
       602    1       30.816420630891      14.233494997364       5.032300416311
       603    1       30.816420630891      12.454308122694       2.516150208155
       604    1       32.357241662435      15.123088434700       2.516150208155
       605    1       32.357241662435      11.564714685359       5.032300416311
       606    1       32.357241662435      13.343901560029       0.000000000000
       607    2       30.816420630891      10.675121248023       1.887112656116
       608    2       30.816420630891      14.233494997364       6.919413072427
       609    2       30.816420630891      12.454308122694       4.403262864272
       610    2       32.357241662435      13.343901560029       1.887112656116
       611    2       32.357241662435      15.123088434700       4.403262864272
       612    2       32.357241662435      11.564714685359       6.919413072427
       613    1       33.898062693980      10.675121248023       0.000000000000
       614    1       33.898062693980      14.233494997364       5.032300416311
       615    1       33.898062693980      12.454308122694       2.516150208155
       616    1       35.438883725525      15.123088434700       2.516150208155
       617    1       35.438883725525      11.564714685359       5.032300416311
       618    1       35.438883725525      13.343901560029       0.000000000000
       619    2       33.898062693980      10.675121248023       1.887112656116
       620    2       33.898062693980      14.233494997364       6.919413072427
       621    2       33.898062693980      12.454308122694       4.403262864272
       622    2       35.438883725525      13.343901560029       1.887112656116
       623    2       35.438883725525      15.123088434700       4.403262864272
       624    2       35.438883725525      11.564714685359       6.919413072427
       625    1       36.979704757069      10.675121248023       0.000000000000
       626    1       36.979704757069      14.233494997364       5.032300416311
       627    1       36.979704757069      12.454308122694       2.516150208155
       628    1       38.520525788614      15.123088434700       2.516150208155
       629    1       38.520525788614      11.564714685359       5.032300416311
       630    1       38.520525788614      13.343901560029       0.000000000000
       631    2       36.979704757069      10.675121248023       1.887112656116
       632    2       36.979704757069      14.233494997364       6.919413072427
       633    2       36.979704757069      12.454308122694       4.403262864272
       634    2       38.520525788614      13.343901560029       1.887112656116
       635    2       38.520525788614      15.123088434700       4.403262864272
       636    2       38.520525788614      11.564714685359       6.919413072427
       637    1       40.061346820158      10.675121248023       0.000000000000
       638    1       40.061346820158      14.233494997364       5.032300416311
       639    1       40.061346820158      12.454308122694       2.516150208155
       640    1       41.602167851703      15.123088434700       2.516150208155
       641    1       41.602167851703      11.564714685359       5.032300416311
       642    1       41.602167851703      13.343901560029       0.000000000000
       643    2       40.061346820158      10.675121248023       1.887112656116
       644    2       40.061346820158      14.233494997364       6.919413072427
       645    2       40.061346820158      12.454308122694       4.403262864272
       646    2       41.602167851703      13.343901560029       1.887112656116
       647    2       41.602167851703      15.123088434700       4.403262864272
       648    2       41.602167851703      11.564714685359       6.919413072427
       649    1       43.142988883247      10.675121248023       0.000000000000
       650    1       43.142988883247      14.233494997364       5.032300416311
       651    1       43.142988883247      12.454308122694       2.516150208155
       652    1       44.683809914792      15.123088434700       2.516150208155
       653    1       44.683809914792      11.564714685359       5.032300416311
       654    1       44.683809914792      13.343901560029       0.000000000000
       655    2       43.142988883247      10.675121248023       1.887112656116
       656    2       43.142988883247      14.233494997364       6.919413072427
       657    2       43.142988883247      12.454308122694       4.403262864272
       658    2       44.683809914792      13.343901560029       1.887112656116
       659    2       44.683809914792      15.123088434700       4.403262864272
       660    2       44.683809914792      11.564714685359       6.919413072427
       661    1       46.224630946336      10.675121248023       0.000000000000
       662    1       46.224630946336      14.233494997364       5.032300416311
       663    1       46.224630946336      12.454308122694       2.516150208155
       664    1       47.765451977881      15.123088434700       2.516150208155
       665    1       47.765451977881      11.564714685359       5.032300416311
       666    1       47.765451977881      13.343901560029       0.000000000000
       667    2       46.224630946336      10.675121248023       1.887112656116
       668    2       46.224630946336      14.233494997364       6.919413072427
       669    2       46.224630946336      12.454308122694       4.403262864272
       670    2       47.765451977881      13.343901560029       1.887112656116
       671    2       47.765451977881      15.123088434700       4.403262864272
       672    2       47.765451977881      11.564714685359       6.919413072427
       673    1       49.306273009425      10.675121248023       0.000000000000
       674    1       49.306273009425      14.233494997364       5.032300416311
       675    1       49.306273009425      12.454308122694       2.516150208155
       676    1       50.847094040970      15.123088434700       2.516150208155
       677    1       50.847094040970      11.564714685359       5.032300416311
       678    1       50.847094040970      13.343901560029       0.000000000000
       679    2       49.306273009425      10.675121248023       1.887112656116
       680    2       49.306273009425      14.233494997364       6.919413072427
       681    2       49.306273009425      12.454308122694       4.403262864272
       682    2       50.847094040970      13.343901560029       1.887112656116
       683    2       50.847094040970      15.123088434700       4.403262864272
       684    2       50.847094040970      11.564714685359       6.919413072427
       685    1       52.387915072515      10.675121248023       0.000000000000
       686    1       52.387915072515      14.233494997364       5.032300416311
       687    1       52.387915072515      12.454308122694       2.516150208155
       688    1       53.928736104059      15.123088434700       2.516150208155
       689    1       53.928736104059      11.564714685359       5.032300416311
       690    1       53.928736104059      13.343901560029       0.000000000000
       691    2       52.387915072515      10.675121248023       1.887112656116
       692    2       52.387915072515      14.233494997364       6.919413072427
       693    2       52.387915072515      12.454308122694       4.403262864272
       694    2       53.928736104059      13.343901560029       1.887112656116
       695    2       53.928736104059      15.123088434700       4.403262864272
       696    2       53.928736104059      11.564714685359       6.919413072427
       697    1       55.469557135604      10.675121248023       0.000000000000
       698    1       55.469557135604      14.233494997364       5.032300416311
       699    1       55.469557135604      12.454308122694       2.516150208155
       700    1       57.010378167148      15.123088434700       2.516150208155
       701    1       57.010378167148      11.564714685359       5.032300416311
       702    1       57.010378167148      13.343901560029       0.000000000000
       703    2       55.469557135604      10.675121248023       1.887112656116
       704    2       55.469557135604      14.233494997364       6.919413072427
       705    2       55.469557135604      12.454308122694       4.403262864272
       706    2       57.010378167148      13.343901560029       1.887112656116
       707    2       57.010378167148      15.123088434700       4.403262864272
       708    2       57.010378167148      11.564714685359       6.919413072427
       709    1       58.551199198693      10.675121248023       0.000000000000
       710    1       58.551199198693      14.233494997364       5.032300416311
       711    1       58.551199198693      12.454308122694       2.516150208155
       712    1       60.092020230237      15.123088434700       2.516150208155
       713    1       60.092020230237      11.564714685359       5.032300416311
       714    1       60.092020230237      13.343901560029       0.000000000000
       715    2       58.551199198693      10.675121248023       1.887112656116
       716    2       58.551199198693      14.233494997364       6.919413072427
       717    2       58.551199198693      12.454308122694       4.403262864272
       718    2       60.092020230237      13.343901560029       1.887112656116
       719    2       60.092020230237      15.123088434700       4.403262864272
       720    2       60.092020230237      11.564714685359       6.919413072427
       721    1        0.000000000000      16.012681872035       0.000000000000
       722    1        0.000000000000      19.571055621376       5.032300416311
       723    1        0.000000000000      17.791868746706       2.516150208155
       724    1        1.540821031545      20.460649058711       2.516150208155
       725    1        1.540821031545      16.902275309370       5.032300416311
       726    1        1.540821031545      18.681462184041       0.000000000000
       727    2        0.000000000000      16.012681872035       1.887112656116
       728    2        0.000000000000      19.571055621376       6.919413072427
       729    2        0.000000000000      17.791868746706       4.403262864272
       730    2        1.540821031545      18.681462184041       1.887112656116
       731    2        1.540821031545      20.460649058711       4.403262864272
       732    2        1.540821031545      16.902275309370       6.919413072427
       733    1        3.081642063089      16.012681872035       0.000000000000
       734    1        3.081642063089      19.571055621376       5.032300416311
       735    1        3.081642063089      17.791868746706       2.516150208155
       736    1        4.622463094634      20.460649058711       2.516150208155
       737    1        4.622463094634      16.902275309370       5.032300416311
       738    1        4.622463094634      18.681462184041       0.000000000000
       739    2        3.081642063089      16.012681872035       1.887112656116
       740    2        3.081642063089      19.571055621376       6.919413072427
       741    2        3.081642063089      17.791868746706       4.403262864272
       742    2        4.622463094634      18.681462184041       1.887112656116
       743    2        4.622463094634      20.460649058711       4.403262864272
       744    2        4.622463094634      16.902275309370       6.919413072427
       745    1        6.163284126178      16.012681872035       0.000000000000
       746    1        6.163284126178      19.571055621376       5.032300416311
       747    1        6.163284126178      17.791868746706       2.516150208155
       748    1        7.704105157723      20.460649058711       2.516150208155
       749    1        7.704105157723      16.902275309370       5.032300416311
       750    1        7.704105157723      18.681462184041       0.000000000000
       751    2        6.163284126178      16.012681872035       1.887112656116
       752    2        6.163284126178      19.571055621376       6.919413072427
       753    2        6.163284126178      17.791868746706       4.403262864272
       754    2        7.704105157723      18.681462184041       1.887112656116
       755    2        7.704105157723      20.460649058711       4.403262864272
       756    2        7.704105157723      16.902275309370       6.919413072427
       757    1        9.244926189267      16.012681872035       0.000000000000
       758    1        9.244926189267      19.571055621376       5.032300416311
       759    1        9.244926189267      17.791868746706       2.516150208155
       760    1       10.785747220812      20.460649058711       2.516150208155
       761    1       10.785747220812      16.902275309370       5.032300416311
       762    1       10.785747220812      18.681462184041       0.000000000000
       763    2        9.244926189267      16.012681872035       1.887112656116
       764    2        9.244926189267      19.571055621376       6.919413072427
       765    2        9.244926189267      17.791868746706       4.403262864272
       766    2       10.785747220812      18.681462184041       1.887112656116
       767    2       10.785747220812      20.460649058711       4.403262864272
       768    2       10.785747220812      16.902275309370       6.919413072427
       769    1       12.326568252356      16.012681872035       0.000000000000
       770    1       12.326568252356      19.571055621376       5.032300416311
       771    1       12.326568252356      17.791868746706       2.516150208155
       772    1       13.867389283901      20.460649058711       2.516150208155
       773    1       13.867389283901      16.902275309370       5.032300416311
       774    1       13.867389283901      18.681462184041       0.000000000000
       775    2       12.326568252356      16.012681872035       1.887112656116
       776    2       12.326568252356      19.571055621376       6.919413072427
       777    2       12.326568252356      17.791868746706       4.403262864272
       778    2       13.867389283901      18.681462184041       1.887112656116
       779    2       13.867389283901      20.460649058711       4.403262864272
       780    2       13.867389283901      16.902275309370       6.919413072427
       781    1       15.408210315445      16.012681872035       0.000000000000
       782    1       15.408210315445      19.571055621376       5.032300416311
       783    1       15.408210315445      17.791868746706       2.516150208155
       784    1       16.949031346990      20.460649058711       2.516150208155
       785    1       16.949031346990      16.902275309370       5.032300416311
       786    1       16.949031346990      18.681462184041       0.000000000000
       787    2       15.408210315445      16.012681872035       1.887112656116
       788    2       15.408210315445      19.571055621376       6.919413072427
       789    2       15.408210315445      17.791868746706       4.403262864272
       790    2       16.949031346990      18.681462184041       1.887112656116
       791    2       16.949031346990      20.460649058711       4.403262864272
       792    2       16.949031346990      16.902275309370       6.919413072427
       793    1       18.489852378535      16.012681872035       0.000000000000
       794    1       18.489852378535      19.571055621376       5.032300416311
       795    1       18.489852378535      17.791868746706       2.516150208155
       796    1       20.030673410079      20.460649058711       2.516150208155
       797    1       20.030673410079      16.902275309370       5.032300416311
       798    1       20.030673410079      18.681462184041       0.000000000000
       799    2       18.489852378535      16.012681872035       1.887112656116
       800    2       18.489852378535      19.571055621376       6.919413072427
       801    2       18.489852378535      17.791868746706       4.403262864272
       802    2       20.030673410079      18.681462184041       1.887112656116
       803    2       20.030673410079      20.460649058711       4.403262864272
       804    2       20.030673410079      16.902275309370       6.919413072427
       805    1       21.571494441624      16.012681872035       0.000000000000
       806    1       21.571494441624      19.571055621376       5.032300416311
       807    1       21.571494441624      17.791868746706       2.516150208155
       808    1       23.112315473168      20.460649058711       2.516150208155
       809    1       23.112315473168      16.902275309370       5.032300416311
       810    1       23.112315473168      18.681462184041       0.000000000000
       811    2       21.571494441624      16.012681872035       1.887112656116
       812    2       21.571494441624      19.571055621376       6.919413072427
       813    2       21.571494441624      17.791868746706       4.403262864272
       814    2       23.112315473168      18.681462184041       1.887112656116
       815    2       23.112315473168      20.460649058711       4.403262864272
       816    2       23.112315473168      16.902275309370       6.919413072427
       817    1       24.653136504713      16.012681872035       0.000000000000
       818    1       24.653136504713      19.571055621376       5.032300416311
       819    1       24.653136504713      17.791868746706       2.516150208155
       820    1       26.193957536257      20.460649058711       2.516150208155
       821    1       26.193957536257      16.902275309370       5.032300416311
       822    1       26.193957536257      18.681462184041       0.000000000000
       823    2       24.653136504713      16.012681872035       1.887112656116
       824    2       24.653136504713      19.571055621376       6.919413072427
       825    2       24.653136504713      17.791868746706       4.403262864272
       826    2       26.193957536257      18.681462184041       1.887112656116
       827    2       26.193957536257      20.460649058711       4.403262864272
       828    2       26.193957536257      16.902275309370       6.919413072427
       829    1       27.734778567802      16.012681872035       0.000000000000
       830    1       27.734778567802      19.571055621376       5.032300416311
       831    1       27.734778567802      17.791868746706       2.516150208155
       832    1       29.275599599346      20.460649058711       2.516150208155
       833    1       29.275599599346      16.902275309370       5.032300416311
       834    1       29.275599599346      18.681462184041       0.000000000000
       835    2       27.734778567802      16.012681872035       1.887112656116
       836    2       27.734778567802      19.571055621376       6.919413072427
       837    2       27.734778567802      17.791868746706       4.403262864272
       838    2       29.275599599346      18.681462184041       1.887112656116
       839    2       29.275599599346      20.460649058711       4.403262864272
       840    2       29.275599599346      16.902275309370       6.919413072427
       841    1       30.816420630891      16.012681872035       0.000000000000
       842    1       30.816420630891      19.571055621376       5.032300416311
       843    1       30.816420630891      17.791868746706       2.516150208155
       844    1       32.357241662435      20.460649058711       2.516150208155
       845    1       32.357241662435      16.902275309370       5.032300416311
       846    1       32.357241662435      18.681462184041       0.000000000000
       847    2       30.816420630891      16.012681872035       1.887112656116
       848    2       30.816420630891      19.571055621376       6.919413072427
       849    2       30.816420630891      17.791868746706       4.403262864272
       850    2       32.357241662435      18.681462184041       1.887112656116
       851    2       32.357241662435      20.460649058711       4.403262864272
       852    2       32.357241662435      16.902275309370       6.919413072427
       853    1       33.898062693980      16.012681872035       0.000000000000
       854    1       33.898062693980      19.571055621376       5.032300416311
       855    1       33.898062693980      17.791868746706       2.516150208155
       856    1       35.438883725525      20.460649058711       2.516150208155
       857    1       35.438883725525      16.902275309370       5.032300416311
       858    1       35.438883725525      18.681462184041       0.000000000000
       859    2       33.898062693980      16.012681872035       1.887112656116
       860    2       33.898062693980      19.571055621376       6.919413072427
       861    2       33.898062693980      17.791868746706       4.403262864272
       862    2       35.438883725525      18.681462184041       1.887112656116
       863    2       35.438883725525      20.460649058711       4.403262864272
       864    2       35.438883725525      16.902275309370       6.919413072427
       865    1       36.979704757069      16.012681872035       0.000000000000
       866    1       36.979704757069      19.571055621376       5.032300416311
       867    1       36.979704757069      17.791868746706       2.516150208155
       868    1       38.520525788614      20.460649058711       2.516150208155
       869    1       38.520525788614      16.902275309370       5.032300416311
       870    1       38.520525788614      18.681462184041       0.000000000000
       871    2       36.979704757069      16.012681872035       1.887112656116
       872    2       36.979704757069      19.571055621376       6.919413072427
       873    2       36.979704757069      17.791868746706       4.403262864272
       874    2       38.520525788614      18.681462184041       1.887112656116
       875    2       38.520525788614      20.460649058711       4.403262864272
       876    2       38.520525788614      16.902275309370       6.919413072427
       877    1       40.061346820158      16.012681872035       0.000000000000
       878    1       40.061346820158      19.571055621376       5.032300416311
       879    1       40.061346820158      17.791868746706       2.516150208155
       880    1       41.602167851703      20.460649058711       2.516150208155
       881    1       41.602167851703      16.902275309370       5.032300416311
       882    1       41.602167851703      18.681462184041       0.000000000000
       883    2       40.061346820158      16.012681872035       1.887112656116
       884    2       40.061346820158      19.571055621376       6.919413072427
       885    2       40.061346820158      17.791868746706       4.403262864272
       886    2       41.602167851703      18.681462184041       1.887112656116
       887    2       41.602167851703      20.460649058711       4.403262864272
       888    2       41.602167851703      16.902275309370       6.919413072427
       889    1       43.142988883247      16.012681872035       0.000000000000
       890    1       43.142988883247      19.571055621376       5.032300416311
       891    1       43.142988883247      17.791868746706       2.516150208155
       892    1       44.683809914792      20.460649058711       2.516150208155
       893    1       44.683809914792      16.902275309370       5.032300416311
       894    1       44.683809914792      18.681462184041       0.000000000000
       895    2       43.142988883247      16.012681872035       1.887112656116
       896    2       43.142988883247      19.571055621376       6.919413072427
       897    2       43.142988883247      17.791868746706       4.403262864272
       898    2       44.683809914792      18.681462184041       1.887112656116
       899    2       44.683809914792      20.460649058711       4.403262864272
       900    2       44.683809914792      16.902275309370       6.919413072427
       901    1       46.224630946336      16.012681872035       0.000000000000
       902    1       46.224630946336      19.571055621376       5.032300416311
       903    1       46.224630946336      17.791868746706       2.516150208155
       904    1       47.765451977881      20.460649058711       2.516150208155
       905    1       47.765451977881      16.902275309370       5.032300416311
       906    1       47.765451977881      18.681462184041       0.000000000000
       907    2       46.224630946336      16.012681872035       1.887112656116
       908    2       46.224630946336      19.571055621376       6.919413072427
       909    2       46.224630946336      17.791868746706       4.403262864272
       910    2       47.765451977881      18.681462184041       1.887112656116
       911    2       47.765451977881      20.460649058711       4.403262864272
       912    2       47.765451977881      16.902275309370       6.919413072427
       913    1       49.306273009425      16.012681872035       0.000000000000
       914    1       49.306273009425      19.571055621376       5.032300416311
       915    1       49.306273009425      17.791868746706       2.516150208155
       916    1       50.847094040970      20.460649058711       2.516150208155
       917    1       50.847094040970      16.902275309370       5.032300416311
       918    1       50.847094040970      18.681462184041       0.000000000000
       919    2       49.306273009425      16.012681872035       1.887112656116
       920    2       49.306273009425      19.571055621376       6.919413072427
       921    2       49.306273009425      17.791868746706       4.403262864272
       922    2       50.847094040970      18.681462184041       1.887112656116
       923    2       50.847094040970      20.460649058711       4.403262864272
       924    2       50.847094040970      16.902275309370       6.919413072427
       925    1       52.387915072515      16.012681872035       0.000000000000
       926    1       52.387915072515      19.571055621376       5.032300416311
       927    1       52.387915072515      17.791868746706       2.516150208155
       928    1       53.928736104059      20.460649058711       2.516150208155
       929    1       53.928736104059      16.902275309370       5.032300416311
       930    1       53.928736104059      18.681462184041       0.000000000000
       931    2       52.387915072515      16.012681872035       1.887112656116
       932    2       52.387915072515      19.571055621376       6.919413072427
       933    2       52.387915072515      17.791868746706       4.403262864272
       934    2       53.928736104059      18.681462184041       1.887112656116
       935    2       53.928736104059      20.460649058711       4.403262864272
       936    2       53.928736104059      16.902275309370       6.919413072427
       937    1       55.469557135604      16.012681872035       0.000000000000
       938    1       55.469557135604      19.571055621376       5.032300416311
       939    1       55.469557135604      17.791868746706       2.516150208155
       940    1       57.010378167148      20.460649058711       2.516150208155
       941    1       57.010378167148      16.902275309370       5.032300416311
       942    1       57.010378167148      18.681462184041       0.000000000000
       943    2       55.469557135604      16.012681872035       1.887112656116
       944    2       55.469557135604      19.571055621376       6.919413072427
       945    2       55.469557135604      17.791868746706       4.403262864272
       946    2       57.010378167148      18.681462184041       1.887112656116
       947    2       57.010378167148      20.460649058711       4.403262864272
       948    2       57.010378167148      16.902275309370       6.919413072427
       949    1       58.551199198693      16.012681872035       0.000000000000
       950    1       58.551199198693      19.571055621376       5.032300416311
       951    1       58.551199198693      17.791868746706       2.516150208155
       952    1       60.092020230237      20.460649058711       2.516150208155
       953    1       60.092020230237      16.902275309370       5.032300416311
       954    1       60.092020230237      18.681462184041       0.000000000000
       955    2       58.551199198693      16.012681872035       1.887112656116
       956    2       58.551199198693      19.571055621376       6.919413072427
       957    2       58.551199198693      17.791868746706       4.403262864272
       958    2       60.092020230237      18.681462184041       1.887112656116
       959    2       60.092020230237      20.460649058711       4.403262864272
       960    2       60.092020230237      16.902275309370       6.919413072427
       961    1        0.000000000000      21.350242496047       0.000000000000
       962    1        0.000000000000      24.908616245388       5.032300416311
       963    1        0.000000000000      23.129429370717       2.516150208155
       964    1        1.540821031545      25.798209682723       2.516150208155
       965    1        1.540821031545      22.239835933382       5.032300416311
       966    1        1.540821031545      24.019022808053       0.000000000000
       967    2        0.000000000000      21.350242496047       1.887112656116
       968    2        0.000000000000      24.908616245388       6.919413072427
       969    2        0.000000000000      23.129429370717       4.403262864272
       970    2        1.540821031545      24.019022808053       1.887112656116
       971    2        1.540821031545      25.798209682723       4.403262864272
       972    2        1.540821031545      22.239835933382       6.919413072427
       973    1        3.081642063089      21.350242496047       0.000000000000
       974    1        3.081642063089      24.908616245388       5.032300416311
       975    1        3.081642063089      23.129429370717       2.516150208155
       976    1        4.622463094634      25.798209682723       2.516150208155
       977    1        4.622463094634      22.239835933382       5.032300416311
       978    1        4.622463094634      24.019022808053       0.000000000000
       979    2        3.081642063089      21.350242496047       1.887112656116
       980    2        3.081642063089      24.908616245388       6.919413072427
       981    2        3.081642063089      23.129429370717       4.403262864272
       982    2        4.622463094634      24.019022808053       1.887112656116
       983    2        4.622463094634      25.798209682723       4.403262864272
       984    2        4.622463094634      22.239835933382       6.919413072427
       985    1        6.163284126178      21.350242496047       0.000000000000
       986    1        6.163284126178      24.908616245388       5.032300416311
       987    1        6.163284126178      23.129429370717       2.516150208155
       988    1        7.704105157723      25.798209682723       2.516150208155
       989    1        7.704105157723      22.239835933382       5.032300416311
       990    1        7.704105157723      24.019022808053       0.000000000000
       991    2        6.163284126178      21.350242496047       1.887112656116
       992    2        6.163284126178      24.908616245388       6.919413072427
       993    2        6.163284126178      23.129429370717       4.403262864272
       994    2        7.704105157723      24.019022808053       1.887112656116
       995    2        7.704105157723      25.798209682723       4.403262864272
       996    2        7.704105157723      22.239835933382       6.919413072427
       997    1        9.244926189267      21.350242496047       0.000000000000
       998    1        9.244926189267      24.908616245388       5.032300416311
       999    1        9.244926189267      23.129429370717       2.516150208155
      1000    1       10.785747220812      25.798209682723       2.516150208155
      1001    1       10.785747220812      22.239835933382       5.032300416311
      1002    1       10.785747220812      24.019022808053       0.000000000000
      1003    2        9.244926189267      21.350242496047       1.887112656116
      1004    2        9.244926189267      24.908616245388       6.919413072427
      1005    2        9.244926189267      23.129429370717       4.403262864272
      1006    2       10.785747220812      24.019022808053       1.887112656116
      1007    2       10.785747220812      25.798209682723       4.403262864272
      1008    2       10.785747220812      22.239835933382       6.919413072427
      1009    1       12.326568252356      21.350242496047       0.000000000000
      1010    1       12.326568252356      24.908616245388       5.032300416311
      1011    1       12.326568252356      23.129429370717       2.516150208155
      1012    1       13.867389283901      25.798209682723       2.516150208155
      1013    1       13.867389283901      22.239835933382       5.032300416311
      1014    1       13.867389283901      24.019022808053       0.000000000000
      1015    2       12.326568252356      21.350242496047       1.887112656116
      1016    2       12.326568252356      24.908616245388       6.919413072427
      1017    2       12.326568252356      23.129429370717       4.403262864272
      1018    2       13.867389283901      24.019022808053       1.887112656116
      1019    2       13.867389283901      25.798209682723       4.403262864272
      1020    2       13.867389283901      22.239835933382       6.919413072427
      1021    1       15.408210315445      21.350242496047       0.000000000000
      1022    1       15.408210315445      24.908616245388       5.032300416311
      1023    1       15.408210315445      23.129429370717       2.516150208155
      1024    1       16.949031346990      25.798209682723       2.516150208155
      1025    1       16.949031346990      22.239835933382       5.032300416311
      1026    1       16.949031346990      24.019022808053       0.000000000000
      1027    2       15.408210315445      21.350242496047       1.887112656116
      1028    2       15.408210315445      24.908616245388       6.919413072427
      1029    2       15.408210315445      23.129429370717       4.403262864272
      1030    2       16.949031346990      24.019022808053       1.887112656116
      1031    2       16.949031346990      25.798209682723       4.403262864272
      1032    2       16.949031346990      22.239835933382       6.919413072427
      1033    1       18.489852378535      21.350242496047       0.000000000000
      1034    1       18.489852378535      24.908616245388       5.032300416311
      1035    1       18.489852378535      23.129429370717       2.516150208155
      1036    1       20.030673410079      25.798209682723       2.516150208155
      1037    1       20.030673410079      22.239835933382       5.032300416311
      1038    1       20.030673410079      24.019022808053       0.000000000000
      1039    2       18.489852378535      21.350242496047       1.887112656116
      1040    2       18.489852378535      24.908616245388       6.919413072427
      1041    2       18.489852378535      23.129429370717       4.403262864272
      1042    2       20.030673410079      24.019022808053       1.887112656116
      1043    2       20.030673410079      25.798209682723       4.403262864272
      1044    2       20.030673410079      22.239835933382       6.919413072427
      1045    1       21.571494441624      21.350242496047       0.000000000000
      1046    1       21.571494441624      24.908616245388       5.032300416311
      1047    1       21.571494441624      23.129429370717       2.516150208155
      1048    1       23.112315473168      25.798209682723       2.516150208155
      1049    1       23.112315473168      22.239835933382       5.032300416311
      1050    1       23.112315473168      24.019022808053       0.000000000000
      1051    2       21.571494441624      21.350242496047       1.887112656116
      1052    2       21.571494441624      24.908616245388       6.919413072427
      1053    2       21.571494441624      23.129429370717       4.403262864272
      1054    2       23.112315473168      24.019022808053       1.887112656116
      1055    2       23.112315473168      25.798209682723       4.403262864272
      1056    2       23.112315473168      22.239835933382       6.919413072427
      1057    1       24.653136504713      21.350242496047       0.000000000000
      1058    1       24.653136504713      24.908616245388       5.032300416311
      1059    1       24.653136504713      23.129429370717       2.516150208155
      1060    1       26.193957536257      25.798209682723       2.516150208155
      1061    1       26.193957536257      22.239835933382       5.032300416311
      1062    1       26.193957536257      24.019022808053       0.000000000000
      1063    2       24.653136504713      21.350242496047       1.887112656116
      1064    2       24.653136504713      24.908616245388       6.919413072427
      1065    2       24.653136504713      23.129429370717       4.403262864272
      1066    2       26.193957536257      24.019022808053       1.887112656116
      1067    2       26.193957536257      25.798209682723       4.403262864272
      1068    2       26.193957536257      22.239835933382       6.919413072427
      1069    1       27.734778567802      21.350242496047       0.000000000000
      1070    1       27.734778567802      24.908616245388       5.032300416311
      1071    1       27.734778567802      23.129429370717       2.516150208155
      1072    1       29.275599599346      25.798209682723       2.516150208155
      1073    1       29.275599599346      22.239835933382       5.032300416311
      1074    1       29.275599599346      24.019022808053       0.000000000000
      1075    2       27.734778567802      21.350242496047       1.887112656116
      1076    2       27.734778567802      24.908616245388       6.919413072427
      1077    2       27.734778567802      23.129429370717       4.403262864272
      1078    2       29.275599599346      24.019022808053       1.887112656116
      1079    2       29.275599599346      25.798209682723       4.403262864272
      1080    2       29.275599599346      22.239835933382       6.919413072427
      1081    1       30.816420630891      21.350242496047       0.000000000000
      1082    1       30.816420630891      24.908616245388       5.032300416311
      1083    1       30.816420630891      23.129429370717       2.516150208155
      1084    1       32.357241662435      25.798209682723       2.516150208155
      1085    1       32.357241662435      22.239835933382       5.032300416311
      1086    1       32.357241662435      24.019022808053       0.000000000000
      1087    2       30.816420630891      21.350242496047       1.887112656116
      1088    2       30.816420630891      24.908616245388       6.919413072427
      1089    2       30.816420630891      23.129429370717       4.403262864272
      1090    2       32.357241662435      24.019022808053       1.887112656116
      1091    2       32.357241662435      25.798209682723       4.403262864272
      1092    2       32.357241662435      22.239835933382       6.919413072427
      1093    1       33.898062693980      21.350242496047       0.000000000000
      1094    1       33.898062693980      24.908616245388       5.032300416311
      1095    1       33.898062693980      23.129429370717       2.516150208155
      1096    1       35.438883725525      25.798209682723       2.516150208155
      1097    1       35.438883725525      22.239835933382       5.032300416311
      1098    1       35.438883725525      24.019022808053       0.000000000000
      1099    2       33.898062693980      21.350242496047       1.887112656116
      1100    2       33.898062693980      24.908616245388       6.919413072427
      1101    2       33.898062693980      23.129429370717       4.403262864272
      1102    2       35.438883725525      24.019022808053       1.887112656116
      1103    2       35.438883725525      25.798209682723       4.403262864272
      1104    2       35.438883725525      22.239835933382       6.919413072427
      1105    1       36.979704757069      21.350242496047       0.000000000000
      1106    1       36.979704757069      24.908616245388       5.032300416311
      1107    1       36.979704757069      23.129429370717       2.516150208155
      1108    1       38.520525788614      25.798209682723       2.516150208155
      1109    1       38.520525788614      22.239835933382       5.032300416311
      1110    1       38.520525788614      24.019022808053       0.000000000000
      1111    2       36.979704757069      21.350242496047       1.887112656116
      1112    2       36.979704757069      24.908616245388       6.919413072427
      1113    2       36.979704757069      23.129429370717       4.403262864272
      1114    2       38.520525788614      24.019022808053       1.887112656116
      1115    2       38.520525788614      25.798209682723       4.403262864272
      1116    2       38.520525788614      22.239835933382       6.919413072427
      1117    1       40.061346820158      21.350242496047       0.000000000000
      1118    1       40.061346820158      24.908616245388       5.032300416311
      1119    1       40.061346820158      23.129429370717       2.516150208155
      1120    1       41.602167851703      25.798209682723       2.516150208155
      1121    1       41.602167851703      22.239835933382       5.032300416311
      1122    1       41.602167851703      24.019022808053       0.000000000000
      1123    2       40.061346820158      21.350242496047       1.887112656116
      1124    2       40.061346820158      24.908616245388       6.919413072427
      1125    2       40.061346820158      23.129429370717       4.403262864272
      1126    2       41.602167851703      24.019022808053       1.887112656116
      1127    2       41.602167851703      25.798209682723       4.403262864272
      1128    2       41.602167851703      22.239835933382       6.919413072427
      1129    1       43.142988883247      21.350242496047       0.000000000000
      1130    1       43.142988883247      24.908616245388       5.032300416311
      1131    1       43.142988883247      23.129429370717       2.516150208155
      1132    1       44.683809914792      25.798209682723       2.516150208155
      1133    1       44.683809914792      22.239835933382       5.032300416311
      1134    1       44.683809914792      24.019022808053       0.000000000000
      1135    2       43.142988883247      21.350242496047       1.887112656116
      1136    2       43.142988883247      24.908616245388       6.919413072427
      1137    2       43.142988883247      23.129429370717       4.403262864272
      1138    2       44.683809914792      24.019022808053       1.887112656116
      1139    2       44.683809914792      25.798209682723       4.403262864272
      1140    2       44.683809914792      22.239835933382       6.919413072427
      1141    1       46.224630946336      21.350242496047       0.000000000000
      1142    1       46.224630946336      24.908616245388       5.032300416311
      1143    1       46.224630946336      23.129429370717       2.516150208155
      1144    1       47.765451977881      25.798209682723       2.516150208155
      1145    1       47.765451977881      22.239835933382       5.032300416311
      1146    1       47.765451977881      24.019022808053       0.000000000000
      1147    2       46.224630946336      21.350242496047       1.887112656116
      1148    2       46.224630946336      24.908616245388       6.919413072427
      1149    2       46.224630946336      23.129429370717       4.403262864272
      1150    2       47.765451977881      24.019022808053       1.887112656116
      1151    2       47.765451977881      25.798209682723       4.403262864272
      1152    2       47.765451977881      22.239835933382       6.919413072427
      1153    1       49.306273009425      21.350242496047       0.000000000000
      1154    1       49.306273009425      24.908616245388       5.032300416311
      1155    1       49.306273009425      23.129429370717       2.516150208155
      1156    1       50.847094040970      25.798209682723       2.516150208155
      1157    1       50.847094040970      22.239835933382       5.032300416311
      1158    1       50.847094040970      24.019022808053       0.000000000000
      1159    2       49.306273009425      21.350242496047       1.887112656116
      1160    2       49.306273009425      24.908616245388       6.919413072427
      1161    2       49.306273009425      23.129429370717       4.403262864272
      1162    2       50.847094040970      24.019022808053       1.887112656116
      1163    2       50.847094040970      25.798209682723       4.403262864272
      1164    2       50.847094040970      22.239835933382       6.919413072427
      1165    1       52.387915072515      21.350242496047       0.000000000000
      1166    1       52.387915072515      24.908616245388       5.032300416311
      1167    1       52.387915072515      23.129429370717       2.516150208155
      1168    1       53.928736104059      25.798209682723       2.516150208155
      1169    1       53.928736104059      22.239835933382       5.032300416311
      1170    1       53.928736104059      24.019022808053       0.000000000000
      1171    2       52.387915072515      21.350242496047       1.887112656116
      1172    2       52.387915072515      24.908616245388       6.919413072427
      1173    2       52.387915072515      23.129429370717       4.403262864272
      1174    2       53.928736104059      24.019022808053       1.887112656116
      1175    2       53.928736104059      25.798209682723       4.403262864272
      1176    2       53.928736104059      22.239835933382       6.919413072427
      1177    1       55.469557135604      21.350242496047       0.000000000000
      1178    1       55.469557135604      24.908616245388       5.032300416311
      1179    1       55.469557135604      23.129429370717       2.516150208155
      1180    1       57.010378167148      25.798209682723       2.516150208155
      1181    1       57.010378167148      22.239835933382       5.032300416311
      1182    1       57.010378167148      24.019022808053       0.000000000000
      1183    2       55.469557135604      21.350242496047       1.887112656116
      1184    2       55.469557135604      24.908616245388       6.919413072427
      1185    2       55.469557135604      23.129429370717       4.403262864272
      1186    2       57.010378167148      24.019022808053       1.887112656116
      1187    2       57.010378167148      25.798209682723       4.403262864272
      1188    2       57.010378167148      22.239835933382       6.919413072427
      1189    1       58.551199198693      21.350242496047       0.000000000000
      1190    1       58.551199198693      24.908616245388       5.032300416311
      1191    1       58.551199198693      23.129429370717       2.516150208155
      1192    1       60.092020230237      25.798209682723       2.516150208155
      1193    1       60.092020230237      22.239835933382       5.032300416311
      1194    1       60.092020230237      24.019022808053       0.000000000000
      1195    2       58.551199198693      21.350242496047       1.887112656116
      1196    2       58.551199198693      24.908616245388       6.919413072427
      1197    2       58.551199198693      23.129429370717       4.403262864272
      1198    2       60.092020230237      24.019022808053       1.887112656116
      1199    2       60.092020230237      25.798209682723       4.403262864272
      1200    2       60.092020230237      22.239835933382       6.919413072427
      1201    1        0.000000000000      26.687803120058       0.000000000000
      1202    1        0.000000000000      30.246176869400       5.032300416311
      1203    1        0.000000000000      28.466989994729       2.516150208155
      1204    1        1.540821031545      31.135770306735       2.516150208155
      1205    1        1.540821031545      27.577396557394       5.032300416311
      1206    1        1.540821031545      29.356583432064       0.000000000000
      1207    2        0.000000000000      26.687803120058       1.887112656116
      1208    2        0.000000000000      30.246176869400       6.919413072427
      1209    2        0.000000000000      28.466989994729       4.403262864272
      1210    2        1.540821031545      29.356583432064       1.887112656116
      1211    2        1.540821031545      31.135770306735       4.403262864272
      1212    2        1.540821031545      27.577396557394       6.919413072427
      1213    1        3.081642063089      26.687803120058       0.000000000000
      1214    1        3.081642063089      30.246176869400       5.032300416311
      1215    1        3.081642063089      28.466989994729       2.516150208155
      1216    1        4.622463094634      31.135770306735       2.516150208155
      1217    1        4.622463094634      27.577396557394       5.032300416311
      1218    1        4.622463094634      29.356583432064       0.000000000000
      1219    2        3.081642063089      26.687803120058       1.887112656116
      1220    2        3.081642063089      30.246176869400       6.919413072427
      1221    2        3.081642063089      28.466989994729       4.403262864272
      1222    2        4.622463094634      29.356583432064       1.887112656116
      1223    2        4.622463094634      31.135770306735       4.403262864272
      1224    2        4.622463094634      27.577396557394       6.919413072427
      1225    1        6.163284126178      26.687803120058       0.000000000000
      1226    1        6.163284126178      30.246176869400       5.032300416311
      1227    1        6.163284126178      28.466989994729       2.516150208155
      1228    1        7.704105157723      31.135770306735       2.516150208155
      1229    1        7.704105157723      27.577396557394       5.032300416311
      1230    1        7.704105157723      29.356583432064       0.000000000000
      1231    2        6.163284126178      26.687803120058       1.887112656116
      1232    2        6.163284126178      30.246176869400       6.919413072427
      1233    2        6.163284126178      28.466989994729       4.403262864272
      1234    2        7.704105157723      29.356583432064       1.887112656116
      1235    2        7.704105157723      31.135770306735       4.403262864272
      1236    2        7.704105157723      27.577396557394       6.919413072427
      1237    1        9.244926189267      26.687803120058       0.000000000000
      1238    1        9.244926189267      30.246176869400       5.032300416311
      1239    1        9.244926189267      28.466989994729       2.516150208155
      1240    1       10.785747220812      31.135770306735       2.516150208155
      1241    1       10.785747220812      27.577396557394       5.032300416311
      1242    1       10.785747220812      29.356583432064       0.000000000000
      1243    2        9.244926189267      26.687803120058       1.887112656116
      1244    2        9.244926189267      30.246176869400       6.919413072427
      1245    2        9.244926189267      28.466989994729       4.403262864272
      1246    2       10.785747220812      29.356583432064       1.887112656116
      1247    2       10.785747220812      31.135770306735       4.403262864272
      1248    2       10.785747220812      27.577396557394       6.919413072427
      1249    1       12.326568252356      26.687803120058       0.000000000000
      1250    1       12.326568252356      30.246176869400       5.032300416311
      1251    1       12.326568252356      28.466989994729       2.516150208155
      1252    1       13.867389283901      31.135770306735       2.516150208155
      1253    1       13.867389283901      27.577396557394       5.032300416311
      1254    1       13.867389283901      29.356583432064       0.000000000000
      1255    2       12.326568252356      26.687803120058       1.887112656116
      1256    2       12.326568252356      30.246176869400       6.919413072427
      1257    2       12.326568252356      28.466989994729       4.403262864272
      1258    2       13.867389283901      29.356583432064       1.887112656116
      1259    2       13.867389283901      31.135770306735       4.403262864272
      1260    2       13.867389283901      27.577396557394       6.919413072427
      1261    1       15.408210315445      26.687803120058       0.000000000000
      1262    1       15.408210315445      30.246176869400       5.032300416311
      1263    1       15.408210315445      28.466989994729       2.516150208155
      1264    1       16.949031346990      31.135770306735       2.516150208155
      1265    1       16.949031346990      27.577396557394       5.032300416311
      1266    1       16.949031346990      29.356583432064       0.000000000000
      1267    2       15.408210315445      26.687803120058       1.887112656116
      1268    2       15.408210315445      30.246176869400       6.919413072427
      1269    2       15.408210315445      28.466989994729       4.403262864272
      1270    2       16.949031346990      29.356583432064       1.887112656116
      1271    2       16.949031346990      31.135770306735       4.403262864272
      1272    2       16.949031346990      27.577396557394       6.919413072427
      1273    1       18.489852378535      26.687803120058       0.000000000000
      1274    1       18.489852378535      30.246176869400       5.032300416311
      1275    1       18.489852378535      28.466989994729       2.516150208155
      1276    1       20.030673410079      31.135770306735       2.516150208155
      1277    1       20.030673410079      27.577396557394       5.032300416311
      1278    1       20.030673410079      29.356583432064       0.000000000000
      1279    2       18.489852378535      26.687803120058       1.887112656116
      1280    2       18.489852378535      30.246176869400       6.919413072427
      1281    2       18.489852378535      28.466989994729       4.403262864272
      1282    2       20.030673410079      29.356583432064       1.887112656116
      1283    2       20.030673410079      31.135770306735       4.403262864272
      1284    2       20.030673410079      27.577396557394       6.919413072427
      1285    1       21.571494441624      26.687803120058       0.000000000000
      1286    1       21.571494441624      30.246176869400       5.032300416311
      1287    1       21.571494441624      28.466989994729       2.516150208155
      1288    1       23.112315473168      31.135770306735       2.516150208155
      1289    1       23.112315473168      27.577396557394       5.032300416311
      1290    1       23.112315473168      29.356583432064       0.000000000000
      1291    2       21.571494441624      26.687803120058       1.887112656116
      1292    2       21.571494441624      30.246176869400       6.919413072427
      1293    2       21.571494441624      28.466989994729       4.403262864272
      1294    2       23.112315473168      29.356583432064       1.887112656116
      1295    2       23.112315473168      31.135770306735       4.403262864272
      1296    2       23.112315473168      27.577396557394       6.919413072427
      1297    1       24.653136504713      26.687803120058       0.000000000000
      1298    1       24.653136504713      30.246176869400       5.032300416311
      1299    1       24.653136504713      28.466989994729       2.516150208155
      1300    1       26.193957536257      31.135770306735       2.516150208155
      1301    1       26.193957536257      27.577396557394       5.032300416311
      1302    1       26.193957536257      29.356583432064       0.000000000000
      1303    2       24.653136504713      26.687803120058       1.887112656116
      1304    2       24.653136504713      30.246176869400       6.919413072427
      1305    2       24.653136504713      28.466989994729       4.403262864272
      1306    2       26.193957536257      29.356583432064       1.887112656116
      1307    2       26.193957536257      31.135770306735       4.403262864272
      1308    2       26.193957536257      27.577396557394       6.919413072427
      1309    1       27.734778567802      26.687803120058       0.000000000000
      1310    1       27.734778567802      30.246176869400       5.032300416311
      1311    1       27.734778567802      28.466989994729       2.516150208155
      1312    1       29.275599599346      31.135770306735       2.516150208155
      1313    1       29.275599599346      27.577396557394       5.032300416311
      1314    1       29.275599599346      29.356583432064       0.000000000000
      1315    2       27.734778567802      26.687803120058       1.887112656116
      1316    2       27.734778567802      30.246176869400       6.919413072427
      1317    2       27.734778567802      28.466989994729       4.403262864272
      1318    2       29.275599599346      29.356583432064       1.887112656116
      1319    2       29.275599599346      31.135770306735       4.403262864272
      1320    2       29.275599599346      27.577396557394       6.919413072427
      1321    1       30.816420630891      26.687803120058       0.000000000000
      1322    1       30.816420630891      30.246176869400       5.032300416311
      1323    1       30.816420630891      28.466989994729       2.516150208155
      1324    1       32.357241662435      31.135770306735       2.516150208155
      1325    1       32.357241662435      27.577396557394       5.032300416311
      1326    1       32.357241662435      29.356583432064       0.000000000000
      1327    2       30.816420630891      26.687803120058       1.887112656116
      1328    2       30.816420630891      30.246176869400       6.919413072427
      1329    2       30.816420630891      28.466989994729       4.403262864272
      1330    2       32.357241662435      29.356583432064       1.887112656116
      1331    2       32.357241662435      31.135770306735       4.403262864272
      1332    2       32.357241662435      27.577396557394       6.919413072427
      1333    1       33.898062693980      26.687803120058       0.000000000000
      1334    1       33.898062693980      30.246176869400       5.032300416311
      1335    1       33.898062693980      28.466989994729       2.516150208155
      1336    1       35.438883725525      31.135770306735       2.516150208155
      1337    1       35.438883725525      27.577396557394       5.032300416311
      1338    1       35.438883725525      29.356583432064       0.000000000000
      1339    2       33.898062693980      26.687803120058       1.887112656116
      1340    2       33.898062693980      30.246176869400       6.919413072427
      1341    2       33.898062693980      28.466989994729       4.403262864272
      1342    2       35.438883725525      29.356583432064       1.887112656116
      1343    2       35.438883725525      31.135770306735       4.403262864272
      1344    2       35.438883725525      27.577396557394       6.919413072427
      1345    1       36.979704757069      26.687803120058       0.000000000000
      1346    1       36.979704757069      30.246176869400       5.032300416311
      1347    1       36.979704757069      28.466989994729       2.516150208155
      1348    1       38.520525788614      31.135770306735       2.516150208155
      1349    1       38.520525788614      27.577396557394       5.032300416311
      1350    1       38.520525788614      29.356583432064       0.000000000000
      1351    2       36.979704757069      26.687803120058       1.887112656116
      1352    2       36.979704757069      30.246176869400       6.919413072427
      1353    2       36.979704757069      28.466989994729       4.403262864272
      1354    2       38.520525788614      29.356583432064       1.887112656116
      1355    2       38.520525788614      31.135770306735       4.403262864272
      1356    2       38.520525788614      27.577396557394       6.919413072427
      1357    1       40.061346820158      26.687803120058       0.000000000000
      1358    1       40.061346820158      30.246176869400       5.032300416311
      1359    1       40.061346820158      28.466989994729       2.516150208155
      1360    1       41.602167851703      31.135770306735       2.516150208155
      1361    1       41.602167851703      27.577396557394       5.032300416311
      1362    1       41.602167851703      29.356583432064       0.000000000000
      1363    2       40.061346820158      26.687803120058       1.887112656116
      1364    2       40.061346820158      30.246176869400       6.919413072427
      1365    2       40.061346820158      28.466989994729       4.403262864272
      1366    2       41.602167851703      29.356583432064       1.887112656116
      1367    2       41.602167851703      31.135770306735       4.403262864272
      1368    2       41.602167851703      27.577396557394       6.919413072427
      1369    1       43.142988883247      26.687803120058       0.000000000000
      1370    1       43.142988883247      30.246176869400       5.032300416311
      1371    1       43.142988883247      28.466989994729       2.516150208155
      1372    1       44.683809914792      31.135770306735       2.516150208155
      1373    1       44.683809914792      27.577396557394       5.032300416311
      1374    1       44.683809914792      29.356583432064       0.000000000000
      1375    2       43.142988883247      26.687803120058       1.887112656116
      1376    2       43.142988883247      30.246176869400       6.919413072427
      1377    2       43.142988883247      28.466989994729       4.403262864272
      1378    2       44.683809914792      29.356583432064       1.887112656116
      1379    2       44.683809914792      31.135770306735       4.403262864272
      1380    2       44.683809914792      27.577396557394       6.919413072427
      1381    1       46.224630946336      26.687803120058       0.000000000000
      1382    1       46.224630946336      30.246176869400       5.032300416311
      1383    1       46.224630946336      28.466989994729       2.516150208155
      1384    1       47.765451977881      31.135770306735       2.516150208155
      1385    1       47.765451977881      27.577396557394       5.032300416311
      1386    1       47.765451977881      29.356583432064       0.000000000000
      1387    2       46.224630946336      26.687803120058       1.887112656116
      1388    2       46.224630946336      30.246176869400       6.919413072427
      1389    2       46.224630946336      28.466989994729       4.403262864272
      1390    2       47.765451977881      29.356583432064       1.887112656116
      1391    2       47.765451977881      31.135770306735       4.403262864272
      1392    2       47.765451977881      27.577396557394       6.919413072427
      1393    1       49.306273009425      26.687803120058       0.000000000000
      1394    1       49.306273009425      30.246176869400       5.032300416311
      1395    1       49.306273009425      28.466989994729       2.516150208155
      1396    1       50.847094040970      31.135770306735       2.516150208155
      1397    1       50.847094040970      27.577396557394       5.032300416311
      1398    1       50.847094040970      29.356583432064       0.000000000000
      1399    2       49.306273009425      26.687803120058       1.887112656116
      1400    2       49.306273009425      30.246176869400       6.919413072427
      1401    2       49.306273009425      28.466989994729       4.403262864272
      1402    2       50.847094040970      29.356583432064       1.887112656116
      1403    2       50.847094040970      31.135770306735       4.403262864272
      1404    2       50.847094040970      27.577396557394       6.919413072427
      1405    1       52.387915072515      26.687803120058       0.000000000000
      1406    1       52.387915072515      30.246176869400       5.032300416311
      1407    1       52.387915072515      28.466989994729       2.516150208155
      1408    1       53.928736104059      31.135770306735       2.516150208155
      1409    1       53.928736104059      27.577396557394       5.032300416311
      1410    1       53.928736104059      29.356583432064       0.000000000000
      1411    2       52.387915072515      26.687803120058       1.887112656116
      1412    2       52.387915072515      30.246176869400       6.919413072427
      1413    2       52.387915072515      28.466989994729       4.403262864272
      1414    2       53.928736104059      29.356583432064       1.887112656116
      1415    2       53.928736104059      31.135770306735       4.403262864272
      1416    2       53.928736104059      27.577396557394       6.919413072427
      1417    1       55.469557135604      26.687803120058       0.000000000000
      1418    1       55.469557135604      30.246176869400       5.032300416311
      1419    1       55.469557135604      28.466989994729       2.516150208155
      1420    1       57.010378167148      31.135770306735       2.516150208155
      1421    1       57.010378167148      27.577396557394       5.032300416311
      1422    1       57.010378167148      29.356583432064       0.000000000000
      1423    2       55.469557135604      26.687803120058       1.887112656116
      1424    2       55.469557135604      30.246176869400       6.919413072427
      1425    2       55.469557135604      28.466989994729       4.403262864272
      1426    2       57.010378167148      29.356583432064       1.887112656116
      1427    2       57.010378167148      31.135770306735       4.403262864272
      1428    2       57.010378167148      27.577396557394       6.919413072427
      1429    1       58.551199198693      26.687803120058       0.000000000000
      1430    1       58.551199198693      30.246176869400       5.032300416311
      1431    1       58.551199198693      28.466989994729       2.516150208155
      1432    1       60.092020230237      31.135770306735       2.516150208155
      1433    1       60.092020230237      27.577396557394       5.032300416311
      1434    1       60.092020230237      29.356583432064       0.000000000000
      1435    2       58.551199198693      26.687803120058       1.887112656116
      1436    2       58.551199198693      30.246176869400       6.919413072427
      1437    2       58.551199198693      28.466989994729       4.403262864272
      1438    2       60.092020230237      29.356583432064       1.887112656116
      1439    2       60.092020230237      31.135770306735       4.403262864272
      1440    2       60.092020230237      27.577396557394       6.919413072427
      1441    1        0.000000000000      32.025363744070       0.000000000000
      1442    1        0.000000000000      35.583737493411       5.032300416311
      1443    1        0.000000000000      33.804550618741       2.516150208155
      1444    1        1.540821031545      36.473330930747       2.516150208155
      1445    1        1.540821031545      32.914957181405       5.032300416311
      1446    1        1.540821031545      34.694144056076       0.000000000000
      1447    2        0.000000000000      32.025363744070       1.887112656116
      1448    2        0.000000000000      35.583737493411       6.919413072427
      1449    2        0.000000000000      33.804550618741       4.403262864272
      1450    2        1.540821031545      34.694144056076       1.887112656116
      1451    2        1.540821031545      36.473330930747       4.403262864272
      1452    2        1.540821031545      32.914957181405       6.919413072427
      1453    1        3.081642063089      32.025363744070       0.000000000000
      1454    1        3.081642063089      35.583737493411       5.032300416311
      1455    1        3.081642063089      33.804550618741       2.516150208155
      1456    1        4.622463094634      36.473330930747       2.516150208155
      1457    1        4.622463094634      32.914957181405       5.032300416311
      1458    1        4.622463094634      34.694144056076       0.000000000000
      1459    2        3.081642063089      32.025363744070       1.887112656116
      1460    2        3.081642063089      35.583737493411       6.919413072427
      1461    2        3.081642063089      33.804550618741       4.403262864272
      1462    2        4.622463094634      34.694144056076       1.887112656116
      1463    2        4.622463094634      36.473330930747       4.403262864272
      1464    2        4.622463094634      32.914957181405       6.919413072427
      1465    1        6.163284126178      32.025363744070       0.000000000000
      1466    1        6.163284126178      35.583737493411       5.032300416311
      1467    1        6.163284126178      33.804550618741       2.516150208155
      1468    1        7.704105157723      36.473330930747       2.516150208155
      1469    1        7.704105157723      32.914957181405       5.032300416311
      1470    1        7.704105157723      34.694144056076       0.000000000000
      1471    2        6.163284126178      32.025363744070       1.887112656116
      1472    2        6.163284126178      35.583737493411       6.919413072427
      1473    2        6.163284126178      33.804550618741       4.403262864272
      1474    2        7.704105157723      34.694144056076       1.887112656116
      1475    2        7.704105157723      36.473330930747       4.403262864272
      1476    2        7.704105157723      32.914957181405       6.919413072427
      1477    1        9.244926189267      32.025363744070       0.000000000000
      1478    1        9.244926189267      35.583737493411       5.032300416311
      1479    1        9.244926189267      33.804550618741       2.516150208155
      1480    1       10.785747220812      36.473330930747       2.516150208155
      1481    1       10.785747220812      32.914957181405       5.032300416311
      1482    1       10.785747220812      34.694144056076       0.000000000000
      1483    2        9.244926189267      32.025363744070       1.887112656116
      1484    2        9.244926189267      35.583737493411       6.919413072427
      1485    2        9.244926189267      33.804550618741       4.403262864272
      1486    2       10.785747220812      34.694144056076       1.887112656116
      1487    2       10.785747220812      36.473330930747       4.403262864272
      1488    2       10.785747220812      32.914957181405       6.919413072427
      1489    1       12.326568252356      32.025363744070       0.000000000000
      1490    1       12.326568252356      35.583737493411       5.032300416311
      1491    1       12.326568252356      33.804550618741       2.516150208155
      1492    1       13.867389283901      36.473330930747       2.516150208155
      1493    1       13.867389283901      32.914957181405       5.032300416311
      1494    1       13.867389283901      34.694144056076       0.000000000000
      1495    2       12.326568252356      32.025363744070       1.887112656116
      1496    2       12.326568252356      35.583737493411       6.919413072427
      1497    2       12.326568252356      33.804550618741       4.403262864272
      1498    2       13.867389283901      34.694144056076       1.887112656116
      1499    2       13.867389283901      36.473330930747       4.403262864272
      1500    2       13.867389283901      32.914957181405       6.919413072427
      1501    1       15.408210315445      32.025363744070       0.000000000000
      1502    1       15.408210315445      35.583737493411       5.032300416311
      1503    1       15.408210315445      33.804550618741       2.516150208155
      1504    1       16.949031346990      36.473330930747       2.516150208155
      1505    1       16.949031346990      32.914957181405       5.032300416311
      1506    1       16.949031346990      34.694144056076       0.000000000000
      1507    2       15.408210315445      32.025363744070       1.887112656116
      1508    2       15.408210315445      35.583737493411       6.919413072427
      1509    2       15.408210315445      33.804550618741       4.403262864272
      1510    2       16.949031346990      34.694144056076       1.887112656116
      1511    2       16.949031346990      36.473330930747       4.403262864272
      1512    2       16.949031346990      32.914957181405       6.919413072427
      1513    1       18.489852378535      32.025363744070       0.000000000000
      1514    1       18.489852378535      35.583737493411       5.032300416311
      1515    1       18.489852378535      33.804550618741       2.516150208155
      1516    1       20.030673410079      36.473330930747       2.516150208155
      1517    1       20.030673410079      32.914957181405       5.032300416311
      1518    1       20.030673410079      34.694144056076       0.000000000000
      1519    2       18.489852378535      32.025363744070       1.887112656116
      1520    2       18.489852378535      35.583737493411       6.919413072427
      1521    2       18.489852378535      33.804550618741       4.403262864272
      1522    2       20.030673410079      34.694144056076       1.887112656116
      1523    2       20.030673410079      36.473330930747       4.403262864272
      1524    2       20.030673410079      32.914957181405       6.919413072427
      1525    1       21.571494441624      32.025363744070       0.000000000000
      1526    1       21.571494441624      35.583737493411       5.032300416311
      1527    1       21.571494441624      33.804550618741       2.516150208155
      1528    1       23.112315473168      36.473330930747       2.516150208155
      1529    1       23.112315473168      32.914957181405       5.032300416311
      1530    1       23.112315473168      34.694144056076       0.000000000000
      1531    2       21.571494441624      32.025363744070       1.887112656116
      1532    2       21.571494441624      35.583737493411       6.919413072427
      1533    2       21.571494441624      33.804550618741       4.403262864272
      1534    2       23.112315473168      34.694144056076       1.887112656116
      1535    2       23.112315473168      36.473330930747       4.403262864272
      1536    2       23.112315473168      32.914957181405       6.919413072427
      1537    1       24.653136504713      32.025363744070       0.000000000000
      1538    1       24.653136504713      35.583737493411       5.032300416311
      1539    1       24.653136504713      33.804550618741       2.516150208155
      1540    1       26.193957536257      36.473330930747       2.516150208155
      1541    1       26.193957536257      32.914957181405       5.032300416311
      1542    1       26.193957536257      34.694144056076       0.000000000000
      1543    2       24.653136504713      32.025363744070       1.887112656116
      1544    2       24.653136504713      35.583737493411       6.919413072427
      1545    2       24.653136504713      33.804550618741       4.403262864272
      1546    2       26.193957536257      34.694144056076       1.887112656116
      1547    2       26.193957536257      36.473330930747       4.403262864272
      1548    2       26.193957536257      32.914957181405       6.919413072427
      1549    1       27.734778567802      32.025363744070       0.000000000000
      1550    1       27.734778567802      35.583737493411       5.032300416311
      1551    1       27.734778567802      33.804550618741       2.516150208155
      1552    1       29.275599599346      36.473330930747       2.516150208155
      1553    1       29.275599599346      32.914957181405       5.032300416311
      1554    1       29.275599599346      34.694144056076       0.000000000000
      1555    2       27.734778567802      32.025363744070       1.887112656116
      1556    2       27.734778567802      35.583737493411       6.919413072427
      1557    2       27.734778567802      33.804550618741       4.403262864272
      1558    2       29.275599599346      34.694144056076       1.887112656116
      1559    2       29.275599599346      36.473330930747       4.403262864272
      1560    2       29.275599599346      32.914957181405       6.919413072427
      1561    1       30.816420630891      32.025363744070       0.000000000000
      1562    1       30.816420630891      35.583737493411       5.032300416311
      1563    1       30.816420630891      33.804550618741       2.516150208155
      1564    1       32.357241662435      36.473330930747       2.516150208155
      1565    1       32.357241662435      32.914957181405       5.032300416311
      1566    1       32.357241662435      34.694144056076       0.000000000000
      1567    2       30.816420630891      32.025363744070       1.887112656116
      1568    2       30.816420630891      35.583737493411       6.919413072427
      1569    2       30.816420630891      33.804550618741       4.403262864272
      1570    2       32.357241662435      34.694144056076       1.887112656116
      1571    2       32.357241662435      36.473330930747       4.403262864272
      1572    2       32.357241662435      32.914957181405       6.919413072427
      1573    1       33.898062693980      32.025363744070       0.000000000000
      1574    1       33.898062693980      35.583737493411       5.032300416311
      1575    1       33.898062693980      33.804550618741       2.516150208155
      1576    1       35.438883725525      36.473330930747       2.516150208155
      1577    1       35.438883725525      32.914957181405       5.032300416311
      1578    1       35.438883725525      34.694144056076       0.000000000000
      1579    2       33.898062693980      32.025363744070       1.887112656116
      1580    2       33.898062693980      35.583737493411       6.919413072427
      1581    2       33.898062693980      33.804550618741       4.403262864272
      1582    2       35.438883725525      34.694144056076       1.887112656116
      1583    2       35.438883725525      36.473330930747       4.403262864272
      1584    2       35.438883725525      32.914957181405       6.919413072427
      1585    1       36.979704757069      32.025363744070       0.000000000000
      1586    1       36.979704757069      35.583737493411       5.032300416311
      1587    1       36.979704757069      33.804550618741       2.516150208155
      1588    1       38.520525788614      36.473330930747       2.516150208155
      1589    1       38.520525788614      32.914957181405       5.032300416311
      1590    1       38.520525788614      34.694144056076       0.000000000000
      1591    2       36.979704757069      32.025363744070       1.887112656116
      1592    2       36.979704757069      35.583737493411       6.919413072427
      1593    2       36.979704757069      33.804550618741       4.403262864272
      1594    2       38.520525788614      34.694144056076       1.887112656116
      1595    2       38.520525788614      36.473330930747       4.403262864272
      1596    2       38.520525788614      32.914957181405       6.919413072427
      1597    1       40.061346820158      32.025363744070       0.000000000000
      1598    1       40.061346820158      35.583737493411       5.032300416311
      1599    1       40.061346820158      33.804550618741       2.516150208155
      1600    1       41.602167851703      36.473330930747       2.516150208155
      1601    1       41.602167851703      32.914957181405       5.032300416311
      1602    1       41.602167851703      34.694144056076       0.000000000000
      1603    2       40.061346820158      32.025363744070       1.887112656116
      1604    2       40.061346820158      35.583737493411       6.919413072427
      1605    2       40.061346820158      33.804550618741       4.403262864272
      1606    2       41.602167851703      34.694144056076       1.887112656116
      1607    2       41.602167851703      36.473330930747       4.403262864272
      1608    2       41.602167851703      32.914957181405       6.919413072427
      1609    1       43.142988883247      32.025363744070       0.000000000000
      1610    1       43.142988883247      35.583737493411       5.032300416311
      1611    1       43.142988883247      33.804550618741       2.516150208155
      1612    1       44.683809914792      36.473330930747       2.516150208155
      1613    1       44.683809914792      32.914957181405       5.032300416311
      1614    1       44.683809914792      34.694144056076       0.000000000000
      1615    2       43.142988883247      32.025363744070       1.887112656116
      1616    2       43.142988883247      35.583737493411       6.919413072427
      1617    2       43.142988883247      33.804550618741       4.403262864272
      1618    2       44.683809914792      34.694144056076       1.887112656116
      1619    2       44.683809914792      36.473330930747       4.403262864272
      1620    2       44.683809914792      32.914957181405       6.919413072427
      1621    1       46.224630946336      32.025363744070       0.000000000000
      1622    1       46.224630946336      35.583737493411       5.032300416311
      1623    1       46.224630946336      33.804550618741       2.516150208155
      1624    1       47.765451977881      36.473330930747       2.516150208155
      1625    1       47.765451977881      32.914957181405       5.032300416311
      1626    1       47.765451977881      34.694144056076       0.000000000000
      1627    2       46.224630946336      32.025363744070       1.887112656116
      1628    2       46.224630946336      35.583737493411       6.919413072427
      1629    2       46.224630946336      33.804550618741       4.403262864272
      1630    2       47.765451977881      34.694144056076       1.887112656116
      1631    2       47.765451977881      36.473330930747       4.403262864272
      1632    2       47.765451977881      32.914957181405       6.919413072427
      1633    1       49.306273009425      32.025363744070       0.000000000000
      1634    1       49.306273009425      35.583737493411       5.032300416311
      1635    1       49.306273009425      33.804550618741       2.516150208155
      1636    1       50.847094040970      36.473330930747       2.516150208155
      1637    1       50.847094040970      32.914957181405       5.032300416311
      1638    1       50.847094040970      34.694144056076       0.000000000000
      1639    2       49.306273009425      32.025363744070       1.887112656116
      1640    2       49.306273009425      35.583737493411       6.919413072427
      1641    2       49.306273009425      33.804550618741       4.403262864272
      1642    2       50.847094040970      34.694144056076       1.887112656116
      1643    2       50.847094040970      36.473330930747       4.403262864272
      1644    2       50.847094040970      32.914957181405       6.919413072427
      1645    1       52.387915072515      32.025363744070       0.000000000000
      1646    1       52.387915072515      35.583737493411       5.032300416311
      1647    1       52.387915072515      33.804550618741       2.516150208155
      1648    1       53.928736104059      36.473330930747       2.516150208155
      1649    1       53.928736104059      32.914957181405       5.032300416311
      1650    1       53.928736104059      34.694144056076       0.000000000000
      1651    2       52.387915072515      32.025363744070       1.887112656116
      1652    2       52.387915072515      35.583737493411       6.919413072427
      1653    2       52.387915072515      33.804550618741       4.403262864272
      1654    2       53.928736104059      34.694144056076       1.887112656116
      1655    2       53.928736104059      36.473330930747       4.403262864272
      1656    2       53.928736104059      32.914957181405       6.919413072427
      1657    1       55.469557135604      32.025363744070       0.000000000000
      1658    1       55.469557135604      35.583737493411       5.032300416311
      1659    1       55.469557135604      33.804550618741       2.516150208155
      1660    1       57.010378167148      36.473330930747       2.516150208155
      1661    1       57.010378167148      32.914957181405       5.032300416311
      1662    1       57.010378167148      34.694144056076       0.000000000000
      1663    2       55.469557135604      32.025363744070       1.887112656116
      1664    2       55.469557135604      35.583737493411       6.919413072427
      1665    2       55.469557135604      33.804550618741       4.403262864272
      1666    2       57.010378167148      34.694144056076       1.887112656116
      1667    2       57.010378167148      36.473330930747       4.403262864272
      1668    2       57.010378167148      32.914957181405       6.919413072427
      1669    1       58.551199198693      32.025363744070       0.000000000000
      1670    1       58.551199198693      35.583737493411       5.032300416311
      1671    1       58.551199198693      33.804550618741       2.516150208155
      1672    1       60.092020230237      36.473330930747       2.516150208155
      1673    1       60.092020230237      32.914957181405       5.032300416311
      1674    1       60.092020230237      34.694144056076       0.000000000000
      1675    2       58.551199198693      32.025363744070       1.887112656116
      1676    2       58.551199198693      35.583737493411       6.919413072427
      1677    2       58.551199198693      33.804550618741       4.403262864272
      1678    2       60.092020230237      34.694144056076       1.887112656116
      1679    2       60.092020230237      36.473330930747       4.403262864272
      1680    2       60.092020230237      32.914957181405       6.919413072427
      1681    1        0.000000000000      37.362924368082       0.000000000000
      1682    1        0.000000000000      40.921298117423       5.032300416311
      1683    1        0.000000000000      39.142111242752       2.516150208155
      1684    1        1.540821031545      41.810891554758       2.516150208155
      1685    1        1.540821031545      38.252517805417       5.032300416311
      1686    1        1.540821031545      40.031704680088       0.000000000000
      1687    2        0.000000000000      37.362924368082       1.887112656116
      1688    2        0.000000000000      40.921298117423       6.919413072427
      1689    2        0.000000000000      39.142111242752       4.403262864272
      1690    2        1.540821031545      40.031704680088       1.887112656116
      1691    2        1.540821031545      41.810891554758       4.403262864272
      1692    2        1.540821031545      38.252517805417       6.919413072427
      1693    1        3.081642063089      37.362924368082       0.000000000000
      1694    1        3.081642063089      40.921298117423       5.032300416311
      1695    1        3.081642063089      39.142111242752       2.516150208155
      1696    1        4.622463094634      41.810891554758       2.516150208155
      1697    1        4.622463094634      38.252517805417       5.032300416311
      1698    1        4.622463094634      40.031704680088       0.000000000000
      1699    2        3.081642063089      37.362924368082       1.887112656116
      1700    2        3.081642063089      40.921298117423       6.919413072427
      1701    2        3.081642063089      39.142111242752       4.403262864272
      1702    2        4.622463094634      40.031704680088       1.887112656116
      1703    2        4.622463094634      41.810891554758       4.403262864272
      1704    2        4.622463094634      38.252517805417       6.919413072427
      1705    1        6.163284126178      37.362924368082       0.000000000000
      1706    1        6.163284126178      40.921298117423       5.032300416311
      1707    1        6.163284126178      39.142111242752       2.516150208155
      1708    1        7.704105157723      41.810891554758       2.516150208155
      1709    1        7.704105157723      38.252517805417       5.032300416311
      1710    1        7.704105157723      40.031704680088       0.000000000000
      1711    2        6.163284126178      37.362924368082       1.887112656116
      1712    2        6.163284126178      40.921298117423       6.919413072427
      1713    2        6.163284126178      39.142111242752       4.403262864272
      1714    2        7.704105157723      40.031704680088       1.887112656116
      1715    2        7.704105157723      41.810891554758       4.403262864272
      1716    2        7.704105157723      38.252517805417       6.919413072427
      1717    1        9.244926189267      37.362924368082       0.000000000000
      1718    1        9.244926189267      40.921298117423       5.032300416311
      1719    1        9.244926189267      39.142111242752       2.516150208155
      1720    1       10.785747220812      41.810891554758       2.516150208155
      1721    1       10.785747220812      38.252517805417       5.032300416311
      1722    1       10.785747220812      40.031704680088       0.000000000000
      1723    2        9.244926189267      37.362924368082       1.887112656116
      1724    2        9.244926189267      40.921298117423       6.919413072427
      1725    2        9.244926189267      39.142111242752       4.403262864272
      1726    2       10.785747220812      40.031704680088       1.887112656116
      1727    2       10.785747220812      41.810891554758       4.403262864272
      1728    2       10.785747220812      38.252517805417       6.919413072427
      1729    1       12.326568252356      37.362924368082       0.000000000000
      1730    1       12.326568252356      40.921298117423       5.032300416311
      1731    1       12.326568252356      39.142111242752       2.516150208155
      1732    1       13.867389283901      41.810891554758       2.516150208155
      1733    1       13.867389283901      38.252517805417       5.032300416311
      1734    1       13.867389283901      40.031704680088       0.000000000000
      1735    2       12.326568252356      37.362924368082       1.887112656116
      1736    2       12.326568252356      40.921298117423       6.919413072427
      1737    2       12.326568252356      39.142111242752       4.403262864272
      1738    2       13.867389283901      40.031704680088       1.887112656116
      1739    2       13.867389283901      41.810891554758       4.403262864272
      1740    2       13.867389283901      38.252517805417       6.919413072427
      1741    1       15.408210315445      37.362924368082       0.000000000000
      1742    1       15.408210315445      40.921298117423       5.032300416311
      1743    1       15.408210315445      39.142111242752       2.516150208155
      1744    1       16.949031346990      41.810891554758       2.516150208155
      1745    1       16.949031346990      38.252517805417       5.032300416311
      1746    1       16.949031346990      40.031704680088       0.000000000000
      1747    2       15.408210315445      37.362924368082       1.887112656116
      1748    2       15.408210315445      40.921298117423       6.919413072427
      1749    2       15.408210315445      39.142111242752       4.403262864272
      1750    2       16.949031346990      40.031704680088       1.887112656116
      1751    2       16.949031346990      41.810891554758       4.403262864272
      1752    2       16.949031346990      38.252517805417       6.919413072427
      1753    1       18.489852378535      37.362924368082       0.000000000000
      1754    1       18.489852378535      40.921298117423       5.032300416311
      1755    1       18.489852378535      39.142111242752       2.516150208155
      1756    1       20.030673410079      41.810891554758       2.516150208155
      1757    1       20.030673410079      38.252517805417       5.032300416311
      1758    1       20.030673410079      40.031704680088       0.000000000000
      1759    2       18.489852378535      37.362924368082       1.887112656116
      1760    2       18.489852378535      40.921298117423       6.919413072427
      1761    2       18.489852378535      39.142111242752       4.403262864272
      1762    2       20.030673410079      40.031704680088       1.887112656116
      1763    2       20.030673410079      41.810891554758       4.403262864272
      1764    2       20.030673410079      38.252517805417       6.919413072427
      1765    1       21.571494441624      37.362924368082       0.000000000000
      1766    1       21.571494441624      40.921298117423       5.032300416311
      1767    1       21.571494441624      39.142111242752       2.516150208155
      1768    1       23.112315473168      41.810891554758       2.516150208155
      1769    1       23.112315473168      38.252517805417       5.032300416311
      1770    1       23.112315473168      40.031704680088       0.000000000000
      1771    2       21.571494441624      37.362924368082       1.887112656116
      1772    2       21.571494441624      40.921298117423       6.919413072427
      1773    2       21.571494441624      39.142111242752       4.403262864272
      1774    2       23.112315473168      40.031704680088       1.887112656116
      1775    2       23.112315473168      41.810891554758       4.403262864272
      1776    2       23.112315473168      38.252517805417       6.919413072427
      1777    1       24.653136504713      37.362924368082       0.000000000000
      1778    1       24.653136504713      40.921298117423       5.032300416311
      1779    1       24.653136504713      39.142111242752       2.516150208155
      1780    1       26.193957536257      41.810891554758       2.516150208155
      1781    1       26.193957536257      38.252517805417       5.032300416311
      1782    1       26.193957536257      40.031704680088       0.000000000000
      1783    2       24.653136504713      37.362924368082       1.887112656116
      1784    2       24.653136504713      40.921298117423       6.919413072427
      1785    2       24.653136504713      39.142111242752       4.403262864272
      1786    2       26.193957536257      40.031704680088       1.887112656116
      1787    2       26.193957536257      41.810891554758       4.403262864272
      1788    2       26.193957536257      38.252517805417       6.919413072427
      1789    1       27.734778567802      37.362924368082       0.000000000000
      1790    1       27.734778567802      40.921298117423       5.032300416311
      1791    1       27.734778567802      39.142111242752       2.516150208155
      1792    1       29.275599599346      41.810891554758       2.516150208155
      1793    1       29.275599599346      38.252517805417       5.032300416311
      1794    1       29.275599599346      40.031704680088       0.000000000000
      1795    2       27.734778567802      37.362924368082       1.887112656116
      1796    2       27.734778567802      40.921298117423       6.919413072427
      1797    2       27.734778567802      39.142111242752       4.403262864272
      1798    2       29.275599599346      40.031704680088       1.887112656116
      1799    2       29.275599599346      41.810891554758       4.403262864272
      1800    2       29.275599599346      38.252517805417       6.919413072427
      1801    1       30.816420630891      37.362924368082       0.000000000000
      1802    1       30.816420630891      40.921298117423       5.032300416311
      1803    1       30.816420630891      39.142111242752       2.516150208155
      1804    1       32.357241662435      41.810891554758       2.516150208155
      1805    1       32.357241662435      38.252517805417       5.032300416311
      1806    1       32.357241662435      40.031704680088       0.000000000000
      1807    2       30.816420630891      37.362924368082       1.887112656116
      1808    2       30.816420630891      40.921298117423       6.919413072427
      1809    2       30.816420630891      39.142111242752       4.403262864272
      1810    2       32.357241662435      40.031704680088       1.887112656116
      1811    2       32.357241662435      41.810891554758       4.403262864272
      1812    2       32.357241662435      38.252517805417       6.919413072427
      1813    1       33.898062693980      37.362924368082       0.000000000000
      1814    1       33.898062693980      40.921298117423       5.032300416311
      1815    1       33.898062693980      39.142111242752       2.516150208155
      1816    1       35.438883725525      41.810891554758       2.516150208155
      1817    1       35.438883725525      38.252517805417       5.032300416311
      1818    1       35.438883725525      40.031704680088       0.000000000000
      1819    2       33.898062693980      37.362924368082       1.887112656116
      1820    2       33.898062693980      40.921298117423       6.919413072427
      1821    2       33.898062693980      39.142111242752       4.403262864272
      1822    2       35.438883725525      40.031704680088       1.887112656116
      1823    2       35.438883725525      41.810891554758       4.403262864272
      1824    2       35.438883725525      38.252517805417       6.919413072427
      1825    1       36.979704757069      37.362924368082       0.000000000000
      1826    1       36.979704757069      40.921298117423       5.032300416311
      1827    1       36.979704757069      39.142111242752       2.516150208155
      1828    1       38.520525788614      41.810891554758       2.516150208155
      1829    1       38.520525788614      38.252517805417       5.032300416311
      1830    1       38.520525788614      40.031704680088       0.000000000000
      1831    2       36.979704757069      37.362924368082       1.887112656116
      1832    2       36.979704757069      40.921298117423       6.919413072427
      1833    2       36.979704757069      39.142111242752       4.403262864272
      1834    2       38.520525788614      40.031704680088       1.887112656116
      1835    2       38.520525788614      41.810891554758       4.403262864272
      1836    2       38.520525788614      38.252517805417       6.919413072427
      1837    1       40.061346820158      37.362924368082       0.000000000000
      1838    1       40.061346820158      40.921298117423       5.032300416311
      1839    1       40.061346820158      39.142111242752       2.516150208155
      1840    1       41.602167851703      41.810891554758       2.516150208155
      1841    1       41.602167851703      38.252517805417       5.032300416311
      1842    1       41.602167851703      40.031704680088       0.000000000000
      1843    2       40.061346820158      37.362924368082       1.887112656116
      1844    2       40.061346820158      40.921298117423       6.919413072427
      1845    2       40.061346820158      39.142111242752       4.403262864272
      1846    2       41.602167851703      40.031704680088       1.887112656116
      1847    2       41.602167851703      41.810891554758       4.403262864272
      1848    2       41.602167851703      38.252517805417       6.919413072427
      1849    1       43.142988883247      37.362924368082       0.000000000000
      1850    1       43.142988883247      40.921298117423       5.032300416311
      1851    1       43.142988883247      39.142111242752       2.516150208155
      1852    1       44.683809914792      41.810891554758       2.516150208155
      1853    1       44.683809914792      38.252517805417       5.032300416311
      1854    1       44.683809914792      40.031704680088       0.000000000000
      1855    2       43.142988883247      37.362924368082       1.887112656116
      1856    2       43.142988883247      40.921298117423       6.919413072427
      1857    2       43.142988883247      39.142111242752       4.403262864272
      1858    2       44.683809914792      40.031704680088       1.887112656116
      1859    2       44.683809914792      41.810891554758       4.403262864272
      1860    2       44.683809914792      38.252517805417       6.919413072427
      1861    1       46.224630946336      37.362924368082       0.000000000000
      1862    1       46.224630946336      40.921298117423       5.032300416311
      1863    1       46.224630946336      39.142111242752       2.516150208155
      1864    1       47.765451977881      41.810891554758       2.516150208155
      1865    1       47.765451977881      38.252517805417       5.032300416311
      1866    1       47.765451977881      40.031704680088       0.000000000000
      1867    2       46.224630946336      37.362924368082       1.887112656116
      1868    2       46.224630946336      40.921298117423       6.919413072427
      1869    2       46.224630946336      39.142111242752       4.403262864272
      1870    2       47.765451977881      40.031704680088       1.887112656116
      1871    2       47.765451977881      41.810891554758       4.403262864272
      1872    2       47.765451977881      38.252517805417       6.919413072427
      1873    1       49.306273009425      37.362924368082       0.000000000000
      1874    1       49.306273009425      40.921298117423       5.032300416311
      1875    1       49.306273009425      39.142111242752       2.516150208155
      1876    1       50.847094040970      41.810891554758       2.516150208155
      1877    1       50.847094040970      38.252517805417       5.032300416311
      1878    1       50.847094040970      40.031704680088       0.000000000000
      1879    2       49.306273009425      37.362924368082       1.887112656116
      1880    2       49.306273009425      40.921298117423       6.919413072427
      1881    2       49.306273009425      39.142111242752       4.403262864272
      1882    2       50.847094040970      40.031704680088       1.887112656116
      1883    2       50.847094040970      41.810891554758       4.403262864272
      1884    2       50.847094040970      38.252517805417       6.919413072427
      1885    1       52.387915072515      37.362924368082       0.000000000000
      1886    1       52.387915072515      40.921298117423       5.032300416311
      1887    1       52.387915072515      39.142111242752       2.516150208155
      1888    1       53.928736104059      41.810891554758       2.516150208155
      1889    1       53.928736104059      38.252517805417       5.032300416311
      1890    1       53.928736104059      40.031704680088       0.000000000000
      1891    2       52.387915072515      37.362924368082       1.887112656116
      1892    2       52.387915072515      40.921298117423       6.919413072427
      1893    2       52.387915072515      39.142111242752       4.403262864272
      1894    2       53.928736104059      40.031704680088       1.887112656116
      1895    2       53.928736104059      41.810891554758       4.403262864272
      1896    2       53.928736104059      38.252517805417       6.919413072427
      1897    1       55.469557135604      37.362924368082       0.000000000000
      1898    1       55.469557135604      40.921298117423       5.032300416311
      1899    1       55.469557135604      39.142111242752       2.516150208155
      1900    1       57.010378167148      41.810891554758       2.516150208155
      1901    1       57.010378167148      38.252517805417       5.032300416311
      1902    1       57.010378167148      40.031704680088       0.000000000000
      1903    2       55.469557135604      37.362924368082       1.887112656116
      1904    2       55.469557135604      40.921298117423       6.919413072427
      1905    2       55.469557135604      39.142111242752       4.403262864272
      1906    2       57.010378167148      40.031704680088       1.887112656116
      1907    2       57.010378167148      41.810891554758       4.403262864272
      1908    2       57.010378167148      38.252517805417       6.919413072427
      1909    1       58.551199198693      37.362924368082       0.000000000000
      1910    1       58.551199198693      40.921298117423       5.032300416311
      1911    1       58.551199198693      39.142111242752       2.516150208155
      1912    1       60.092020230237      41.810891554758       2.516150208155
      1913    1       60.092020230237      38.252517805417       5.032300416311
      1914    1       60.092020230237      40.031704680088       0.000000000000
      1915    2       58.551199198693      37.362924368082       1.887112656116
      1916    2       58.551199198693      40.921298117423       6.919413072427
      1917    2       58.551199198693      39.142111242752       4.403262864272
      1918    2       60.092020230237      40.031704680088       1.887112656116
      1919    2       60.092020230237      41.810891554758       4.403262864272
      1920    2       60.092020230237      38.252517805417       6.919413072427
      1921    1        0.000000000000      42.700484992093       0.000000000000
      1922    1        0.000000000000      46.258858741435       5.032300416311
      1923    1        0.000000000000      44.479671866764       2.516150208155
      1924    1        1.540821031545      47.148452178770       2.516150208155
      1925    1        1.540821031545      43.590078429429       5.032300416311
      1926    1        1.540821031545      45.369265304099       0.000000000000
      1927    2        0.000000000000      42.700484992093       1.887112656116
      1928    2        0.000000000000      46.258858741435       6.919413072427
      1929    2        0.000000000000      44.479671866764       4.403262864272
      1930    2        1.540821031545      45.369265304099       1.887112656116
      1931    2        1.540821031545      47.148452178770       4.403262864272
      1932    2        1.540821031545      43.590078429429       6.919413072427
      1933    1        3.081642063089      42.700484992093       0.000000000000
      1934    1        3.081642063089      46.258858741435       5.032300416311
      1935    1        3.081642063089      44.479671866764       2.516150208155
      1936    1        4.622463094634      47.148452178770       2.516150208155
      1937    1        4.622463094634      43.590078429429       5.032300416311
      1938    1        4.622463094634      45.369265304099       0.000000000000
      1939    2        3.081642063089      42.700484992093       1.887112656116
      1940    2        3.081642063089      46.258858741435       6.919413072427
      1941    2        3.081642063089      44.479671866764       4.403262864272
      1942    2        4.622463094634      45.369265304099       1.887112656116
      1943    2        4.622463094634      47.148452178770       4.403262864272
      1944    2        4.622463094634      43.590078429429       6.919413072427
      1945    1        6.163284126178      42.700484992093       0.000000000000
      1946    1        6.163284126178      46.258858741435       5.032300416311
      1947    1        6.163284126178      44.479671866764       2.516150208155
      1948    1        7.704105157723      47.148452178770       2.516150208155
      1949    1        7.704105157723      43.590078429429       5.032300416311
      1950    1        7.704105157723      45.369265304099       0.000000000000
      1951    2        6.163284126178      42.700484992093       1.887112656116
      1952    2        6.163284126178      46.258858741435       6.919413072427
      1953    2        6.163284126178      44.479671866764       4.403262864272
      1954    2        7.704105157723      45.369265304099       1.887112656116
      1955    2        7.704105157723      47.148452178770       4.403262864272
      1956    2        7.704105157723      43.590078429429       6.919413072427
      1957    1        9.244926189267      42.700484992093       0.000000000000
      1958    1        9.244926189267      46.258858741435       5.032300416311
      1959    1        9.244926189267      44.479671866764       2.516150208155
      1960    1       10.785747220812      47.148452178770       2.516150208155
      1961    1       10.785747220812      43.590078429429       5.032300416311
      1962    1       10.785747220812      45.369265304099       0.000000000000
      1963    2        9.244926189267      42.700484992093       1.887112656116
      1964    2        9.244926189267      46.258858741435       6.919413072427
      1965    2        9.244926189267      44.479671866764       4.403262864272
      1966    2       10.785747220812      45.369265304099       1.887112656116
      1967    2       10.785747220812      47.148452178770       4.403262864272
      1968    2       10.785747220812      43.590078429429       6.919413072427
      1969    1       12.326568252356      42.700484992093       0.000000000000
      1970    1       12.326568252356      46.258858741435       5.032300416311
      1971    1       12.326568252356      44.479671866764       2.516150208155
      1972    1       13.867389283901      47.148452178770       2.516150208155
      1973    1       13.867389283901      43.590078429429       5.032300416311
      1974    1       13.867389283901      45.369265304099       0.000000000000
      1975    2       12.326568252356      42.700484992093       1.887112656116
      1976    2       12.326568252356      46.258858741435       6.919413072427
      1977    2       12.326568252356      44.479671866764       4.403262864272
      1978    2       13.867389283901      45.369265304099       1.887112656116
      1979    2       13.867389283901      47.148452178770       4.403262864272
      1980    2       13.867389283901      43.590078429429       6.919413072427
      1981    1       15.408210315445      42.700484992093       0.000000000000
      1982    1       15.408210315445      46.258858741435       5.032300416311
      1983    1       15.408210315445      44.479671866764       2.516150208155
      1984    1       16.949031346990      47.148452178770       2.516150208155
      1985    1       16.949031346990      43.590078429429       5.032300416311
      1986    1       16.949031346990      45.369265304099       0.000000000000
      1987    2       15.408210315445      42.700484992093       1.887112656116
      1988    2       15.408210315445      46.258858741435       6.919413072427
      1989    2       15.408210315445      44.479671866764       4.403262864272
      1990    2       16.949031346990      45.369265304099       1.887112656116
      1991    2       16.949031346990      47.148452178770       4.403262864272
      1992    2       16.949031346990      43.590078429429       6.919413072427
      1993    1       18.489852378535      42.700484992093       0.000000000000
      1994    1       18.489852378535      46.258858741435       5.032300416311
      1995    1       18.489852378535      44.479671866764       2.516150208155
      1996    1       20.030673410079      47.148452178770       2.516150208155
      1997    1       20.030673410079      43.590078429429       5.032300416311
      1998    1       20.030673410079      45.369265304099       0.000000000000
      1999    2       18.489852378535      42.700484992093       1.887112656116
      2000    2       18.489852378535      46.258858741435       6.919413072427
      2001    2       18.489852378535      44.479671866764       4.403262864272
      2002    2       20.030673410079      45.369265304099       1.887112656116
      2003    2       20.030673410079      47.148452178770       4.403262864272
      2004    2       20.030673410079      43.590078429429       6.919413072427
      2005    1       21.571494441624      42.700484992093       0.000000000000
      2006    1       21.571494441624      46.258858741435       5.032300416311
      2007    1       21.571494441624      44.479671866764       2.516150208155
      2008    1       23.112315473168      47.148452178770       2.516150208155
      2009    1       23.112315473168      43.590078429429       5.032300416311
      2010    1       23.112315473168      45.369265304099       0.000000000000
      2011    2       21.571494441624      42.700484992093       1.887112656116
      2012    2       21.571494441624      46.258858741435       6.919413072427
      2013    2       21.571494441624      44.479671866764       4.403262864272
      2014    2       23.112315473168      45.369265304099       1.887112656116
      2015    2       23.112315473168      47.148452178770       4.403262864272
      2016    2       23.112315473168      43.590078429429       6.919413072427
      2017    1       24.653136504713      42.700484992093       0.000000000000
      2018    1       24.653136504713      46.258858741435       5.032300416311
      2019    1       24.653136504713      44.479671866764       2.516150208155
      2020    1       26.193957536257      47.148452178770       2.516150208155
      2021    1       26.193957536257      43.590078429429       5.032300416311
      2022    1       26.193957536257      45.369265304099       0.000000000000
      2023    2       24.653136504713      42.700484992093       1.887112656116
      2024    2       24.653136504713      46.258858741435       6.919413072427
      2025    2       24.653136504713      44.479671866764       4.403262864272
      2026    2       26.193957536257      45.369265304099       1.887112656116
      2027    2       26.193957536257      47.148452178770       4.403262864272
      2028    2       26.193957536257      43.590078429429       6.919413072427
      2029    1       27.734778567802      42.700484992093       0.000000000000
      2030    1       27.734778567802      46.258858741435       5.032300416311
      2031    1       27.734778567802      44.479671866764       2.516150208155
      2032    1       29.275599599346      47.148452178770       2.516150208155
      2033    1       29.275599599346      43.590078429429       5.032300416311
      2034    1       29.275599599346      45.369265304099       0.000000000000
      2035    2       27.734778567802      42.700484992093       1.887112656116
      2036    2       27.734778567802      46.258858741435       6.919413072427
      2037    2       27.734778567802      44.479671866764       4.403262864272
      2038    2       29.275599599346      45.369265304099       1.887112656116
      2039    2       29.275599599346      47.148452178770       4.403262864272
      2040    2       29.275599599346      43.590078429429       6.919413072427
      2041    1       30.816420630891      42.700484992093       0.000000000000
      2042    1       30.816420630891      46.258858741435       5.032300416311
      2043    1       30.816420630891      44.479671866764       2.516150208155
      2044    1       32.357241662435      47.148452178770       2.516150208155
      2045    1       32.357241662435      43.590078429429       5.032300416311
      2046    1       32.357241662435      45.369265304099       0.000000000000
      2047    2       30.816420630891      42.700484992093       1.887112656116
      2048    2       30.816420630891      46.258858741435       6.919413072427
      2049    2       30.816420630891      44.479671866764       4.403262864272
      2050    2       32.357241662435      45.369265304099       1.887112656116
      2051    2       32.357241662435      47.148452178770       4.403262864272
      2052    2       32.357241662435      43.590078429429       6.919413072427
      2053    1       33.898062693980      42.700484992093       0.000000000000
      2054    1       33.898062693980      46.258858741435       5.032300416311
      2055    1       33.898062693980      44.479671866764       2.516150208155
      2056    1       35.438883725525      47.148452178770       2.516150208155
      2057    1       35.438883725525      43.590078429429       5.032300416311
      2058    1       35.438883725525      45.369265304099       0.000000000000
      2059    2       33.898062693980      42.700484992093       1.887112656116
      2060    2       33.898062693980      46.258858741435       6.919413072427
      2061    2       33.898062693980      44.479671866764       4.403262864272
      2062    2       35.438883725525      45.369265304099       1.887112656116
      2063    2       35.438883725525      47.148452178770       4.403262864272
      2064    2       35.438883725525      43.590078429429       6.919413072427
      2065    1       36.979704757069      42.700484992093       0.000000000000
      2066    1       36.979704757069      46.258858741435       5.032300416311
      2067    1       36.979704757069      44.479671866764       2.516150208155
      2068    1       38.520525788614      47.148452178770       2.516150208155
      2069    1       38.520525788614      43.590078429429       5.032300416311
      2070    1       38.520525788614      45.369265304099       0.000000000000
      2071    2       36.979704757069      42.700484992093       1.887112656116
      2072    2       36.979704757069      46.258858741435       6.919413072427
      2073    2       36.979704757069      44.479671866764       4.403262864272
      2074    2       38.520525788614      45.369265304099       1.887112656116
      2075    2       38.520525788614      47.148452178770       4.403262864272
      2076    2       38.520525788614      43.590078429429       6.919413072427
      2077    1       40.061346820158      42.700484992093       0.000000000000
      2078    1       40.061346820158      46.258858741435       5.032300416311
      2079    1       40.061346820158      44.479671866764       2.516150208155
      2080    1       41.602167851703      47.148452178770       2.516150208155
      2081    1       41.602167851703      43.590078429429       5.032300416311
      2082    1       41.602167851703      45.369265304099       0.000000000000
      2083    2       40.061346820158      42.700484992093       1.887112656116
      2084    2       40.061346820158      46.258858741435       6.919413072427
      2085    2       40.061346820158      44.479671866764       4.403262864272
      2086    2       41.602167851703      45.369265304099       1.887112656116
      2087    2       41.602167851703      47.148452178770       4.403262864272
      2088    2       41.602167851703      43.590078429429       6.919413072427
      2089    1       43.142988883247      42.700484992093       0.000000000000
      2090    1       43.142988883247      46.258858741435       5.032300416311
      2091    1       43.142988883247      44.479671866764       2.516150208155
      2092    1       44.683809914792      47.148452178770       2.516150208155
      2093    1       44.683809914792      43.590078429429       5.032300416311
      2094    1       44.683809914792      45.369265304099       0.000000000000
      2095    2       43.142988883247      42.700484992093       1.887112656116
      2096    2       43.142988883247      46.258858741435       6.919413072427
      2097    2       43.142988883247      44.479671866764       4.403262864272
      2098    2       44.683809914792      45.369265304099       1.887112656116
      2099    2       44.683809914792      47.148452178770       4.403262864272
      2100    2       44.683809914792      43.590078429429       6.919413072427
      2101    1       46.224630946336      42.700484992093       0.000000000000
      2102    1       46.224630946336      46.258858741435       5.032300416311
      2103    1       46.224630946336      44.479671866764       2.516150208155
      2104    1       47.765451977881      47.148452178770       2.516150208155
      2105    1       47.765451977881      43.590078429429       5.032300416311
      2106    1       47.765451977881      45.369265304099       0.000000000000
      2107    2       46.224630946336      42.700484992093       1.887112656116
      2108    2       46.224630946336      46.258858741435       6.919413072427
      2109    2       46.224630946336      44.479671866764       4.403262864272
      2110    2       47.765451977881      45.369265304099       1.887112656116
      2111    2       47.765451977881      47.148452178770       4.403262864272
      2112    2       47.765451977881      43.590078429429       6.919413072427
      2113    1       49.306273009425      42.700484992093       0.000000000000
      2114    1       49.306273009425      46.258858741435       5.032300416311
      2115    1       49.306273009425      44.479671866764       2.516150208155
      2116    1       50.847094040970      47.148452178770       2.516150208155
      2117    1       50.847094040970      43.590078429429       5.032300416311
      2118    1       50.847094040970      45.369265304099       0.000000000000
      2119    2       49.306273009425      42.700484992093       1.887112656116
      2120    2       49.306273009425      46.258858741435       6.919413072427
      2121    2       49.306273009425      44.479671866764       4.403262864272
      2122    2       50.847094040970      45.369265304099       1.887112656116
      2123    2       50.847094040970      47.148452178770       4.403262864272
      2124    2       50.847094040970      43.590078429429       6.919413072427
      2125    1       52.387915072515      42.700484992093       0.000000000000
      2126    1       52.387915072515      46.258858741435       5.032300416311
      2127    1       52.387915072515      44.479671866764       2.516150208155
      2128    1       53.928736104059      47.148452178770       2.516150208155
      2129    1       53.928736104059      43.590078429429       5.032300416311
      2130    1       53.928736104059      45.369265304099       0.000000000000
      2131    2       52.387915072515      42.700484992093       1.887112656116
      2132    2       52.387915072515      46.258858741435       6.919413072427
      2133    2       52.387915072515      44.479671866764       4.403262864272
      2134    2       53.928736104059      45.369265304099       1.887112656116
      2135    2       53.928736104059      47.148452178770       4.403262864272
      2136    2       53.928736104059      43.590078429429       6.919413072427
      2137    1       55.469557135604      42.700484992093       0.000000000000
      2138    1       55.469557135604      46.258858741435       5.032300416311
      2139    1       55.469557135604      44.479671866764       2.516150208155
      2140    1       57.010378167148      47.148452178770       2.516150208155
      2141    1       57.010378167148      43.590078429429       5.032300416311
      2142    1       57.010378167148      45.369265304099       0.000000000000
      2143    2       55.469557135604      42.700484992093       1.887112656116
      2144    2       55.469557135604      46.258858741435       6.919413072427
      2145    2       55.469557135604      44.479671866764       4.403262864272
      2146    2       57.010378167148      45.369265304099       1.887112656116
      2147    2       57.010378167148      47.148452178770       4.403262864272
      2148    2       57.010378167148      43.590078429429       6.919413072427
      2149    1       58.551199198693      42.700484992093       0.000000000000
      2150    1       58.551199198693      46.258858741435       5.032300416311
      2151    1       58.551199198693      44.479671866764       2.516150208155
      2152    1       60.092020230237      47.148452178770       2.516150208155
      2153    1       60.092020230237      43.590078429429       5.032300416311
      2154    1       60.092020230237      45.369265304099       0.000000000000
      2155    2       58.551199198693      42.700484992093       1.887112656116
      2156    2       58.551199198693      46.258858741435       6.919413072427
      2157    2       58.551199198693      44.479671866764       4.403262864272
      2158    2       60.092020230237      45.369265304099       1.887112656116
      2159    2       60.092020230237      47.148452178770       4.403262864272
      2160    2       60.092020230237      43.590078429429       6.919413072427
      2161    1        0.000000000000      48.038045616105       0.000000000000
      2162    1        0.000000000000      51.596419365446       5.032300416311
      2163    1        0.000000000000      49.817232490776       2.516150208155
      2164    1        1.540821031545      52.486012802782       2.516150208155
      2165    1        1.540821031545      48.927639053440       5.032300416311
      2166    1        1.540821031545      50.706825928111       0.000000000000
      2167    2        0.000000000000      48.038045616105       1.887112656116
      2168    2        0.000000000000      51.596419365446       6.919413072427
      2169    2        0.000000000000      49.817232490776       4.403262864272
      2170    2        1.540821031545      50.706825928111       1.887112656116
      2171    2        1.540821031545      52.486012802782       4.403262864272
      2172    2        1.540821031545      48.927639053440       6.919413072427
      2173    1        3.081642063089      48.038045616105       0.000000000000
      2174    1        3.081642063089      51.596419365446       5.032300416311
      2175    1        3.081642063089      49.817232490776       2.516150208155
      2176    1        4.622463094634      52.486012802782       2.516150208155
      2177    1        4.622463094634      48.927639053440       5.032300416311
      2178    1        4.622463094634      50.706825928111       0.000000000000
      2179    2        3.081642063089      48.038045616105       1.887112656116
      2180    2        3.081642063089      51.596419365446       6.919413072427
      2181    2        3.081642063089      49.817232490776       4.403262864272
      2182    2        4.622463094634      50.706825928111       1.887112656116
      2183    2        4.622463094634      52.486012802782       4.403262864272
      2184    2        4.622463094634      48.927639053440       6.919413072427
      2185    1        6.163284126178      48.038045616105       0.000000000000
      2186    1        6.163284126178      51.596419365446       5.032300416311
      2187    1        6.163284126178      49.817232490776       2.516150208155
      2188    1        7.704105157723      52.486012802782       2.516150208155
      2189    1        7.704105157723      48.927639053440       5.032300416311
      2190    1        7.704105157723      50.706825928111       0.000000000000
      2191    2        6.163284126178      48.038045616105       1.887112656116
      2192    2        6.163284126178      51.596419365446       6.919413072427
      2193    2        6.163284126178      49.817232490776       4.403262864272
      2194    2        7.704105157723      50.706825928111       1.887112656116
      2195    2        7.704105157723      52.486012802782       4.403262864272
      2196    2        7.704105157723      48.927639053440       6.919413072427
      2197    1        9.244926189267      48.038045616105       0.000000000000
      2198    1        9.244926189267      51.596419365446       5.032300416311
      2199    1        9.244926189267      49.817232490776       2.516150208155
      2200    1       10.785747220812      52.486012802782       2.516150208155
      2201    1       10.785747220812      48.927639053440       5.032300416311
      2202    1       10.785747220812      50.706825928111       0.000000000000
      2203    2        9.244926189267      48.038045616105       1.887112656116
      2204    2        9.244926189267      51.596419365446       6.919413072427
      2205    2        9.244926189267      49.817232490776       4.403262864272
      2206    2       10.785747220812      50.706825928111       1.887112656116
      2207    2       10.785747220812      52.486012802782       4.403262864272
      2208    2       10.785747220812      48.927639053440       6.919413072427
      2209    1       12.326568252356      48.038045616105       0.000000000000
      2210    1       12.326568252356      51.596419365446       5.032300416311
      2211    1       12.326568252356      49.817232490776       2.516150208155
      2212    1       13.867389283901      52.486012802782       2.516150208155
      2213    1       13.867389283901      48.927639053440       5.032300416311
      2214    1       13.867389283901      50.706825928111       0.000000000000
      2215    2       12.326568252356      48.038045616105       1.887112656116
      2216    2       12.326568252356      51.596419365446       6.919413072427
      2217    2       12.326568252356      49.817232490776       4.403262864272
      2218    2       13.867389283901      50.706825928111       1.887112656116
      2219    2       13.867389283901      52.486012802782       4.403262864272
      2220    2       13.867389283901      48.927639053440       6.919413072427
      2221    1       15.408210315445      48.038045616105       0.000000000000
      2222    1       15.408210315445      51.596419365446       5.032300416311
      2223    1       15.408210315445      49.817232490776       2.516150208155
      2224    1       16.949031346990      52.486012802782       2.516150208155
      2225    1       16.949031346990      48.927639053440       5.032300416311
      2226    1       16.949031346990      50.706825928111       0.000000000000
      2227    2       15.408210315445      48.038045616105       1.887112656116
      2228    2       15.408210315445      51.596419365446       6.919413072427
      2229    2       15.408210315445      49.817232490776       4.403262864272
      2230    2       16.949031346990      50.706825928111       1.887112656116
      2231    2       16.949031346990      52.486012802782       4.403262864272
      2232    2       16.949031346990      48.927639053440       6.919413072427
      2233    1       18.489852378535      48.038045616105       0.000000000000
      2234    1       18.489852378535      51.596419365446       5.032300416311
      2235    1       18.489852378535      49.817232490776       2.516150208155
      2236    1       20.030673410079      52.486012802782       2.516150208155
      2237    1       20.030673410079      48.927639053440       5.032300416311
      2238    1       20.030673410079      50.706825928111       0.000000000000
      2239    2       18.489852378535      48.038045616105       1.887112656116
      2240    2       18.489852378535      51.596419365446       6.919413072427
      2241    2       18.489852378535      49.817232490776       4.403262864272
      2242    2       20.030673410079      50.706825928111       1.887112656116
      2243    2       20.030673410079      52.486012802782       4.403262864272
      2244    2       20.030673410079      48.927639053440       6.919413072427
      2245    1       21.571494441624      48.038045616105       0.000000000000
      2246    1       21.571494441624      51.596419365446       5.032300416311
      2247    1       21.571494441624      49.817232490776       2.516150208155
      2248    1       23.112315473168      52.486012802782       2.516150208155
      2249    1       23.112315473168      48.927639053440       5.032300416311
      2250    1       23.112315473168      50.706825928111       0.000000000000
      2251    2       21.571494441624      48.038045616105       1.887112656116
      2252    2       21.571494441624      51.596419365446       6.919413072427
      2253    2       21.571494441624      49.817232490776       4.403262864272
      2254    2       23.112315473168      50.706825928111       1.887112656116
      2255    2       23.112315473168      52.486012802782       4.403262864272
      2256    2       23.112315473168      48.927639053440       6.919413072427
      2257    1       24.653136504713      48.038045616105       0.000000000000
      2258    1       24.653136504713      51.596419365446       5.032300416311
      2259    1       24.653136504713      49.817232490776       2.516150208155
      2260    1       26.193957536257      52.486012802782       2.516150208155
      2261    1       26.193957536257      48.927639053440       5.032300416311
      2262    1       26.193957536257      50.706825928111       0.000000000000
      2263    2       24.653136504713      48.038045616105       1.887112656116
      2264    2       24.653136504713      51.596419365446       6.919413072427
      2265    2       24.653136504713      49.817232490776       4.403262864272
      2266    2       26.193957536257      50.706825928111       1.887112656116
      2267    2       26.193957536257      52.486012802782       4.403262864272
      2268    2       26.193957536257      48.927639053440       6.919413072427
      2269    1       27.734778567802      48.038045616105       0.000000000000
      2270    1       27.734778567802      51.596419365446       5.032300416311
      2271    1       27.734778567802      49.817232490776       2.516150208155
      2272    1       29.275599599346      52.486012802782       2.516150208155
      2273    1       29.275599599346      48.927639053440       5.032300416311
      2274    1       29.275599599346      50.706825928111       0.000000000000
      2275    2       27.734778567802      48.038045616105       1.887112656116
      2276    2       27.734778567802      51.596419365446       6.919413072427
      2277    2       27.734778567802      49.817232490776       4.403262864272
      2278    2       29.275599599346      50.706825928111       1.887112656116
      2279    2       29.275599599346      52.486012802782       4.403262864272
      2280    2       29.275599599346      48.927639053440       6.919413072427
      2281    1       30.816420630891      48.038045616105       0.000000000000
      2282    1       30.816420630891      51.596419365446       5.032300416311
      2283    1       30.816420630891      49.817232490776       2.516150208155
      2284    1       32.357241662435      52.486012802782       2.516150208155
      2285    1       32.357241662435      48.927639053440       5.032300416311
      2286    1       32.357241662435      50.706825928111       0.000000000000
      2287    2       30.816420630891      48.038045616105       1.887112656116
      2288    2       30.816420630891      51.596419365446       6.919413072427
      2289    2       30.816420630891      49.817232490776       4.403262864272
      2290    2       32.357241662435      50.706825928111       1.887112656116
      2291    2       32.357241662435      52.486012802782       4.403262864272
      2292    2       32.357241662435      48.927639053440       6.919413072427
      2293    1       33.898062693980      48.038045616105       0.000000000000
      2294    1       33.898062693980      51.596419365446       5.032300416311
      2295    1       33.898062693980      49.817232490776       2.516150208155
      2296    1       35.438883725525      52.486012802782       2.516150208155
      2297    1       35.438883725525      48.927639053440       5.032300416311
      2298    1       35.438883725525      50.706825928111       0.000000000000
      2299    2       33.898062693980      48.038045616105       1.887112656116
      2300    2       33.898062693980      51.596419365446       6.919413072427
      2301    2       33.898062693980      49.817232490776       4.403262864272
      2302    2       35.438883725525      50.706825928111       1.887112656116
      2303    2       35.438883725525      52.486012802782       4.403262864272
      2304    2       35.438883725525      48.927639053440       6.919413072427
      2305    1       36.979704757069      48.038045616105       0.000000000000
      2306    1       36.979704757069      51.596419365446       5.032300416311
      2307    1       36.979704757069      49.817232490776       2.516150208155
      2308    1       38.520525788614      52.486012802782       2.516150208155
      2309    1       38.520525788614      48.927639053440       5.032300416311
      2310    1       38.520525788614      50.706825928111       0.000000000000
      2311    2       36.979704757069      48.038045616105       1.887112656116
      2312    2       36.979704757069      51.596419365446       6.919413072427
      2313    2       36.979704757069      49.817232490776       4.403262864272
      2314    2       38.520525788614      50.706825928111       1.887112656116
      2315    2       38.520525788614      52.486012802782       4.403262864272
      2316    2       38.520525788614      48.927639053440       6.919413072427
      2317    1       40.061346820158      48.038045616105       0.000000000000
      2318    1       40.061346820158      51.596419365446       5.032300416311
      2319    1       40.061346820158      49.817232490776       2.516150208155
      2320    1       41.602167851703      52.486012802782       2.516150208155
      2321    1       41.602167851703      48.927639053440       5.032300416311
      2322    1       41.602167851703      50.706825928111       0.000000000000
      2323    2       40.061346820158      48.038045616105       1.887112656116
      2324    2       40.061346820158      51.596419365446       6.919413072427
      2325    2       40.061346820158      49.817232490776       4.403262864272
      2326    2       41.602167851703      50.706825928111       1.887112656116
      2327    2       41.602167851703      52.486012802782       4.403262864272
      2328    2       41.602167851703      48.927639053440       6.919413072427
      2329    1       43.142988883247      48.038045616105       0.000000000000
      2330    1       43.142988883247      51.596419365446       5.032300416311
      2331    1       43.142988883247      49.817232490776       2.516150208155
      2332    1       44.683809914792      52.486012802782       2.516150208155
      2333    1       44.683809914792      48.927639053440       5.032300416311
      2334    1       44.683809914792      50.706825928111       0.000000000000
      2335    2       43.142988883247      48.038045616105       1.887112656116
      2336    2       43.142988883247      51.596419365446       6.919413072427
      2337    2       43.142988883247      49.817232490776       4.403262864272
      2338    2       44.683809914792      50.706825928111       1.887112656116
      2339    2       44.683809914792      52.486012802782       4.403262864272
      2340    2       44.683809914792      48.927639053440       6.919413072427
      2341    1       46.224630946336      48.038045616105       0.000000000000
      2342    1       46.224630946336      51.596419365446       5.032300416311
      2343    1       46.224630946336      49.817232490776       2.516150208155
      2344    1       47.765451977881      52.486012802782       2.516150208155
      2345    1       47.765451977881      48.927639053440       5.032300416311
      2346    1       47.765451977881      50.706825928111       0.000000000000
      2347    2       46.224630946336      48.038045616105       1.887112656116
      2348    2       46.224630946336      51.596419365446       6.919413072427
      2349    2       46.224630946336      49.817232490776       4.403262864272
      2350    2       47.765451977881      50.706825928111       1.887112656116
      2351    2       47.765451977881      52.486012802782       4.403262864272
      2352    2       47.765451977881      48.927639053440       6.919413072427
      2353    1       49.306273009425      48.038045616105       0.000000000000
      2354    1       49.306273009425      51.596419365446       5.032300416311
      2355    1       49.306273009425      49.817232490776       2.516150208155
      2356    1       50.847094040970      52.486012802782       2.516150208155
      2357    1       50.847094040970      48.927639053440       5.032300416311
      2358    1       50.847094040970      50.706825928111       0.000000000000
      2359    2       49.306273009425      48.038045616105       1.887112656116
      2360    2       49.306273009425      51.596419365446       6.919413072427
      2361    2       49.306273009425      49.817232490776       4.403262864272
      2362    2       50.847094040970      50.706825928111       1.887112656116
      2363    2       50.847094040970      52.486012802782       4.403262864272
      2364    2       50.847094040970      48.927639053440       6.919413072427
      2365    1       52.387915072515      48.038045616105       0.000000000000
      2366    1       52.387915072515      51.596419365446       5.032300416311
      2367    1       52.387915072515      49.817232490776       2.516150208155
      2368    1       53.928736104059      52.486012802782       2.516150208155
      2369    1       53.928736104059      48.927639053440       5.032300416311
      2370    1       53.928736104059      50.706825928111       0.000000000000
      2371    2       52.387915072515      48.038045616105       1.887112656116
      2372    2       52.387915072515      51.596419365446       6.919413072427
      2373    2       52.387915072515      49.817232490776       4.403262864272
      2374    2       53.928736104059      50.706825928111       1.887112656116
      2375    2       53.928736104059      52.486012802782       4.403262864272
      2376    2       53.928736104059      48.927639053440       6.919413072427
      2377    1       55.469557135604      48.038045616105       0.000000000000
      2378    1       55.469557135604      51.596419365446       5.032300416311
      2379    1       55.469557135604      49.817232490776       2.516150208155
      2380    1       57.010378167148      52.486012802782       2.516150208155
      2381    1       57.010378167148      48.927639053440       5.032300416311
      2382    1       57.010378167148      50.706825928111       0.000000000000
      2383    2       55.469557135604      48.038045616105       1.887112656116
      2384    2       55.469557135604      51.596419365446       6.919413072427
      2385    2       55.469557135604      49.817232490776       4.403262864272
      2386    2       57.010378167148      50.706825928111       1.887112656116
      2387    2       57.010378167148      52.486012802782       4.403262864272
      2388    2       57.010378167148      48.927639053440       6.919413072427
      2389    1       58.551199198693      48.038045616105       0.000000000000
      2390    1       58.551199198693      51.596419365446       5.032300416311
      2391    1       58.551199198693      49.817232490776       2.516150208155
      2392    1       60.092020230237      52.486012802782       2.516150208155
      2393    1       60.092020230237      48.927639053440       5.032300416311
      2394    1       60.092020230237      50.706825928111       0.000000000000
      2395    2       58.551199198693      48.038045616105       1.887112656116
      2396    2       58.551199198693      51.596419365446       6.919413072427
      2397    2       58.551199198693      49.817232490776       4.403262864272
      2398    2       60.092020230237      50.706825928111       1.887112656116
      2399    2       60.092020230237      52.486012802782       4.403262864272
      2400    2       60.092020230237      48.927639053440       6.919413072427
      2401    1        0.000000000000      53.375606240117       0.000000000000
      2402    1        0.000000000000      56.933979989458       5.032300416311
      2403    1        0.000000000000      55.154793114787       2.516150208155
      2404    1        1.540821031545      57.823573426793       2.516150208155
      2405    1        1.540821031545      54.265199677452       5.032300416311
      2406    1        1.540821031545      56.044386552123       0.000000000000
      2407    2        0.000000000000      53.375606240117       1.887112656116
      2408    2        0.000000000000      56.933979989458       6.919413072427
      2409    2        0.000000000000      55.154793114787       4.403262864272
      2410    2        1.540821031545      56.044386552123       1.887112656116
      2411    2        1.540821031545      57.823573426793       4.403262864272
      2412    2        1.540821031545      54.265199677452       6.919413072427
      2413    1        3.081642063089      53.375606240117       0.000000000000
      2414    1        3.081642063089      56.933979989458       5.032300416311
      2415    1        3.081642063089      55.154793114787       2.516150208155
      2416    1        4.622463094634      57.823573426793       2.516150208155
      2417    1        4.622463094634      54.265199677452       5.032300416311
      2418    1        4.622463094634      56.044386552123       0.000000000000
      2419    2        3.081642063089      53.375606240117       1.887112656116
      2420    2        3.081642063089      56.933979989458       6.919413072427
      2421    2        3.081642063089      55.154793114787       4.403262864272
      2422    2        4.622463094634      56.044386552123       1.887112656116
      2423    2        4.622463094634      57.823573426793       4.403262864272
      2424    2        4.622463094634      54.265199677452       6.919413072427
      2425    1        6.163284126178      53.375606240117       0.000000000000
      2426    1        6.163284126178      56.933979989458       5.032300416311
      2427    1        6.163284126178      55.154793114787       2.516150208155
      2428    1        7.704105157723      57.823573426793       2.516150208155
      2429    1        7.704105157723      54.265199677452       5.032300416311
      2430    1        7.704105157723      56.044386552123       0.000000000000
      2431    2        6.163284126178      53.375606240117       1.887112656116
      2432    2        6.163284126178      56.933979989458       6.919413072427
      2433    2        6.163284126178      55.154793114787       4.403262864272
      2434    2        7.704105157723      56.044386552123       1.887112656116
      2435    2        7.704105157723      57.823573426793       4.403262864272
      2436    2        7.704105157723      54.265199677452       6.919413072427
      2437    1        9.244926189267      53.375606240117       0.000000000000
      2438    1        9.244926189267      56.933979989458       5.032300416311
      2439    1        9.244926189267      55.154793114787       2.516150208155
      2440    1       10.785747220812      57.823573426793       2.516150208155
      2441    1       10.785747220812      54.265199677452       5.032300416311
      2442    1       10.785747220812      56.044386552123       0.000000000000
      2443    2        9.244926189267      53.375606240117       1.887112656116
      2444    2        9.244926189267      56.933979989458       6.919413072427
      2445    2        9.244926189267      55.154793114787       4.403262864272
      2446    2       10.785747220812      56.044386552123       1.887112656116
      2447    2       10.785747220812      57.823573426793       4.403262864272
      2448    2       10.785747220812      54.265199677452       6.919413072427
      2449    1       12.326568252356      53.375606240117       0.000000000000
      2450    1       12.326568252356      56.933979989458       5.032300416311
      2451    1       12.326568252356      55.154793114787       2.516150208155
      2452    1       13.867389283901      57.823573426793       2.516150208155
      2453    1       13.867389283901      54.265199677452       5.032300416311
      2454    1       13.867389283901      56.044386552123       0.000000000000
      2455    2       12.326568252356      53.375606240117       1.887112656116
      2456    2       12.326568252356      56.933979989458       6.919413072427
      2457    2       12.326568252356      55.154793114787       4.403262864272
      2458    2       13.867389283901      56.044386552123       1.887112656116
      2459    2       13.867389283901      57.823573426793       4.403262864272
      2460    2       13.867389283901      54.265199677452       6.919413072427
      2461    1       15.408210315445      53.375606240117       0.000000000000
      2462    1       15.408210315445      56.933979989458       5.032300416311
      2463    1       15.408210315445      55.154793114787       2.516150208155
      2464    1       16.949031346990      57.823573426793       2.516150208155
      2465    1       16.949031346990      54.265199677452       5.032300416311
      2466    1       16.949031346990      56.044386552123       0.000000000000
      2467    2       15.408210315445      53.375606240117       1.887112656116
      2468    2       15.408210315445      56.933979989458       6.919413072427
      2469    2       15.408210315445      55.154793114787       4.403262864272
      2470    2       16.949031346990      56.044386552123       1.887112656116
      2471    2       16.949031346990      57.823573426793       4.403262864272
      2472    2       16.949031346990      54.265199677452       6.919413072427
      2473    1       18.489852378535      53.375606240117       0.000000000000
      2474    1       18.489852378535      56.933979989458       5.032300416311
      2475    1       18.489852378535      55.154793114787       2.516150208155
      2476    1       20.030673410079      57.823573426793       2.516150208155
      2477    1       20.030673410079      54.265199677452       5.032300416311
      2478    1       20.030673410079      56.044386552123       0.000000000000
      2479    2       18.489852378535      53.375606240117       1.887112656116
      2480    2       18.489852378535      56.933979989458       6.919413072427
      2481    2       18.489852378535      55.154793114787       4.403262864272
      2482    2       20.030673410079      56.044386552123       1.887112656116
      2483    2       20.030673410079      57.823573426793       4.403262864272
      2484    2       20.030673410079      54.265199677452       6.919413072427
      2485    1       21.571494441624      53.375606240117       0.000000000000
      2486    1       21.571494441624      56.933979989458       5.032300416311
      2487    1       21.571494441624      55.154793114787       2.516150208155
      2488    1       23.112315473168      57.823573426793       2.516150208155
      2489    1       23.112315473168      54.265199677452       5.032300416311
      2490    1       23.112315473168      56.044386552123       0.000000000000
      2491    2       21.571494441624      53.375606240117       1.887112656116
      2492    2       21.571494441624      56.933979989458       6.919413072427
      2493    2       21.571494441624      55.154793114787       4.403262864272
      2494    2       23.112315473168      56.044386552123       1.887112656116
      2495    2       23.112315473168      57.823573426793       4.403262864272
      2496    2       23.112315473168      54.265199677452       6.919413072427
      2497    1       24.653136504713      53.375606240117       0.000000000000
      2498    1       24.653136504713      56.933979989458       5.032300416311
      2499    1       24.653136504713      55.154793114787       2.516150208155
      2500    1       26.193957536257      57.823573426793       2.516150208155
      2501    1       26.193957536257      54.265199677452       5.032300416311
      2502    1       26.193957536257      56.044386552123       0.000000000000
      2503    2       24.653136504713      53.375606240117       1.887112656116
      2504    2       24.653136504713      56.933979989458       6.919413072427
      2505    2       24.653136504713      55.154793114787       4.403262864272
      2506    2       26.193957536257      56.044386552123       1.887112656116
      2507    2       26.193957536257      57.823573426793       4.403262864272
      2508    2       26.193957536257      54.265199677452       6.919413072427
      2509    1       27.734778567802      53.375606240117       0.000000000000
      2510    1       27.734778567802      56.933979989458       5.032300416311
      2511    1       27.734778567802      55.154793114787       2.516150208155
      2512    1       29.275599599346      57.823573426793       2.516150208155
      2513    1       29.275599599346      54.265199677452       5.032300416311
      2514    1       29.275599599346      56.044386552123       0.000000000000
      2515    2       27.734778567802      53.375606240117       1.887112656116
      2516    2       27.734778567802      56.933979989458       6.919413072427
      2517    2       27.734778567802      55.154793114787       4.403262864272
      2518    2       29.275599599346      56.044386552123       1.887112656116
      2519    2       29.275599599346      57.823573426793       4.403262864272
      2520    2       29.275599599346      54.265199677452       6.919413072427
      2521    1       30.816420630891      53.375606240117       0.000000000000
      2522    1       30.816420630891      56.933979989458       5.032300416311
      2523    1       30.816420630891      55.154793114787       2.516150208155
      2524    1       32.357241662435      57.823573426793       2.516150208155
      2525    1       32.357241662435      54.265199677452       5.032300416311
      2526    1       32.357241662435      56.044386552123       0.000000000000
      2527    2       30.816420630891      53.375606240117       1.887112656116
      2528    2       30.816420630891      56.933979989458       6.919413072427
      2529    2       30.816420630891      55.154793114787       4.403262864272
      2530    2       32.357241662435      56.044386552123       1.887112656116
      2531    2       32.357241662435      57.823573426793       4.403262864272
      2532    2       32.357241662435      54.265199677452       6.919413072427
      2533    1       33.898062693980      53.375606240117       0.000000000000
      2534    1       33.898062693980      56.933979989458       5.032300416311
      2535    1       33.898062693980      55.154793114787       2.516150208155
      2536    1       35.438883725525      57.823573426793       2.516150208155
      2537    1       35.438883725525      54.265199677452       5.032300416311
      2538    1       35.438883725525      56.044386552123       0.000000000000
      2539    2       33.898062693980      53.375606240117       1.887112656116
      2540    2       33.898062693980      56.933979989458       6.919413072427
      2541    2       33.898062693980      55.154793114787       4.403262864272
      2542    2       35.438883725525      56.044386552123       1.887112656116
      2543    2       35.438883725525      57.823573426793       4.403262864272
      2544    2       35.438883725525      54.265199677452       6.919413072427
      2545    1       36.979704757069      53.375606240117       0.000000000000
      2546    1       36.979704757069      56.933979989458       5.032300416311
      2547    1       36.979704757069      55.154793114787       2.516150208155
      2548    1       38.520525788614      57.823573426793       2.516150208155
      2549    1       38.520525788614      54.265199677452       5.032300416311
      2550    1       38.520525788614      56.044386552123       0.000000000000
      2551    2       36.979704757069      53.375606240117       1.887112656116
      2552    2       36.979704757069      56.933979989458       6.919413072427
      2553    2       36.979704757069      55.154793114787       4.403262864272
      2554    2       38.520525788614      56.044386552123       1.887112656116
      2555    2       38.520525788614      57.823573426793       4.403262864272
      2556    2       38.520525788614      54.265199677452       6.919413072427
      2557    1       40.061346820158      53.375606240117       0.000000000000
      2558    1       40.061346820158      56.933979989458       5.032300416311
      2559    1       40.061346820158      55.154793114787       2.516150208155
      2560    1       41.602167851703      57.823573426793       2.516150208155
      2561    1       41.602167851703      54.265199677452       5.032300416311
      2562    1       41.602167851703      56.044386552123       0.000000000000
      2563    2       40.061346820158      53.375606240117       1.887112656116
      2564    2       40.061346820158      56.933979989458       6.919413072427
      2565    2       40.061346820158      55.154793114787       4.403262864272
      2566    2       41.602167851703      56.044386552123       1.887112656116
      2567    2       41.602167851703      57.823573426793       4.403262864272
      2568    2       41.602167851703      54.265199677452       6.919413072427
      2569    1       43.142988883247      53.375606240117       0.000000000000
      2570    1       43.142988883247      56.933979989458       5.032300416311
      2571    1       43.142988883247      55.154793114787       2.516150208155
      2572    1       44.683809914792      57.823573426793       2.516150208155
      2573    1       44.683809914792      54.265199677452       5.032300416311
      2574    1       44.683809914792      56.044386552123       0.000000000000
      2575    2       43.142988883247      53.375606240117       1.887112656116
      2576    2       43.142988883247      56.933979989458       6.919413072427
      2577    2       43.142988883247      55.154793114787       4.403262864272
      2578    2       44.683809914792      56.044386552123       1.887112656116
      2579    2       44.683809914792      57.823573426793       4.403262864272
      2580    2       44.683809914792      54.265199677452       6.919413072427
      2581    1       46.224630946336      53.375606240117       0.000000000000
      2582    1       46.224630946336      56.933979989458       5.032300416311
      2583    1       46.224630946336      55.154793114787       2.516150208155
      2584    1       47.765451977881      57.823573426793       2.516150208155
      2585    1       47.765451977881      54.265199677452       5.032300416311
      2586    1       47.765451977881      56.044386552123       0.000000000000
      2587    2       46.224630946336      53.375606240117       1.887112656116
      2588    2       46.224630946336      56.933979989458       6.919413072427
      2589    2       46.224630946336      55.154793114787       4.403262864272
      2590    2       47.765451977881      56.044386552123       1.887112656116
      2591    2       47.765451977881      57.823573426793       4.403262864272
      2592    2       47.765451977881      54.265199677452       6.919413072427
      2593    1       49.306273009425      53.375606240117       0.000000000000
      2594    1       49.306273009425      56.933979989458       5.032300416311
      2595    1       49.306273009425      55.154793114787       2.516150208155
      2596    1       50.847094040970      57.823573426793       2.516150208155
      2597    1       50.847094040970      54.265199677452       5.032300416311
      2598    1       50.847094040970      56.044386552123       0.000000000000
      2599    2       49.306273009425      53.375606240117       1.887112656116
      2600    2       49.306273009425      56.933979989458       6.919413072427
      2601    2       49.306273009425      55.154793114787       4.403262864272
      2602    2       50.847094040970      56.044386552123       1.887112656116
      2603    2       50.847094040970      57.823573426793       4.403262864272
      2604    2       50.847094040970      54.265199677452       6.919413072427
      2605    1       52.387915072515      53.375606240117       0.000000000000
      2606    1       52.387915072515      56.933979989458       5.032300416311
      2607    1       52.387915072515      55.154793114787       2.516150208155
      2608    1       53.928736104059      57.823573426793       2.516150208155
      2609    1       53.928736104059      54.265199677452       5.032300416311
      2610    1       53.928736104059      56.044386552123       0.000000000000
      2611    2       52.387915072515      53.375606240117       1.887112656116
      2612    2       52.387915072515      56.933979989458       6.919413072427
      2613    2       52.387915072515      55.154793114787       4.403262864272
      2614    2       53.928736104059      56.044386552123       1.887112656116
      2615    2       53.928736104059      57.823573426793       4.403262864272
      2616    2       53.928736104059      54.265199677452       6.919413072427
      2617    1       55.469557135604      53.375606240117       0.000000000000
      2618    1       55.469557135604      56.933979989458       5.032300416311
      2619    1       55.469557135604      55.154793114787       2.516150208155
      2620    1       57.010378167148      57.823573426793       2.516150208155
      2621    1       57.010378167148      54.265199677452       5.032300416311
      2622    1       57.010378167148      56.044386552123       0.000000000000
      2623    2       55.469557135604      53.375606240117       1.887112656116
      2624    2       55.469557135604      56.933979989458       6.919413072427
      2625    2       55.469557135604      55.154793114787       4.403262864272
      2626    2       57.010378167148      56.044386552123       1.887112656116
      2627    2       57.010378167148      57.823573426793       4.403262864272
      2628    2       57.010378167148      54.265199677452       6.919413072427
      2629    1       58.551199198693      53.375606240117       0.000000000000
      2630    1       58.551199198693      56.933979989458       5.032300416311
      2631    1       58.551199198693      55.154793114787       2.516150208155
      2632    1       60.092020230237      57.823573426793       2.516150208155
      2633    1       60.092020230237      54.265199677452       5.032300416311
      2634    1       60.092020230237      56.044386552123       0.000000000000
      2635    2       58.551199198693      53.375606240117       1.887112656116
      2636    2       58.551199198693      56.933979989458       6.919413072427
      2637    2       58.551199198693      55.154793114787       4.403262864272
      2638    2       60.092020230237      56.044386552123       1.887112656116
      2639    2       60.092020230237      57.823573426793       4.403262864272
      2640    2       60.092020230237      54.265199677452       6.919413072427
      2641    1        0.000000000000      58.713166864129       0.000000000000
      2642    1        0.000000000000      62.271540613470       5.032300416311
      2643    1        0.000000000000      60.492353738799       2.516150208155
      2644    1        1.540821031545      63.161134050805       2.516150208155
      2645    1        1.540821031545      59.602760301464       5.032300416311
      2646    1        1.540821031545      61.381947176134       0.000000000000
      2647    2        0.000000000000      58.713166864129       1.887112656116
      2648    2        0.000000000000      62.271540613470       6.919413072427
      2649    2        0.000000000000      60.492353738799       4.403262864272
      2650    2        1.540821031545      61.381947176134       1.887112656116
      2651    2        1.540821031545      63.161134050805       4.403262864272
      2652    2        1.540821031545      59.602760301464       6.919413072427
      2653    1        3.081642063089      58.713166864129       0.000000000000
      2654    1        3.081642063089      62.271540613470       5.032300416311
      2655    1        3.081642063089      60.492353738799       2.516150208155
      2656    1        4.622463094634      63.161134050805       2.516150208155
      2657    1        4.622463094634      59.602760301464       5.032300416311
      2658    1        4.622463094634      61.381947176134       0.000000000000
      2659    2        3.081642063089      58.713166864129       1.887112656116
      2660    2        3.081642063089      62.271540613470       6.919413072427
      2661    2        3.081642063089      60.492353738799       4.403262864272
      2662    2        4.622463094634      61.381947176134       1.887112656116
      2663    2        4.622463094634      63.161134050805       4.403262864272
      2664    2        4.622463094634      59.602760301464       6.919413072427
      2665    1        6.163284126178      58.713166864129       0.000000000000
      2666    1        6.163284126178      62.271540613470       5.032300416311
      2667    1        6.163284126178      60.492353738799       2.516150208155
      2668    1        7.704105157723      63.161134050805       2.516150208155
      2669    1        7.704105157723      59.602760301464       5.032300416311
      2670    1        7.704105157723      61.381947176134       0.000000000000
      2671    2        6.163284126178      58.713166864129       1.887112656116
      2672    2        6.163284126178      62.271540613470       6.919413072427
      2673    2        6.163284126178      60.492353738799       4.403262864272
      2674    2        7.704105157723      61.381947176134       1.887112656116
      2675    2        7.704105157723      63.161134050805       4.403262864272
      2676    2        7.704105157723      59.602760301464       6.919413072427
      2677    1        9.244926189267      58.713166864129       0.000000000000
      2678    1        9.244926189267      62.271540613470       5.032300416311
      2679    1        9.244926189267      60.492353738799       2.516150208155
      2680    1       10.785747220812      63.161134050805       2.516150208155
      2681    1       10.785747220812      59.602760301464       5.032300416311
      2682    1       10.785747220812      61.381947176134       0.000000000000
      2683    2        9.244926189267      58.713166864129       1.887112656116
      2684    2        9.244926189267      62.271540613470       6.919413072427
      2685    2        9.244926189267      60.492353738799       4.403262864272
      2686    2       10.785747220812      61.381947176134       1.887112656116
      2687    2       10.785747220812      63.161134050805       4.403262864272
      2688    2       10.785747220812      59.602760301464       6.919413072427
      2689    1       12.326568252356      58.713166864129       0.000000000000
      2690    1       12.326568252356      62.271540613470       5.032300416311
      2691    1       12.326568252356      60.492353738799       2.516150208155
      2692    1       13.867389283901      63.161134050805       2.516150208155
      2693    1       13.867389283901      59.602760301464       5.032300416311
      2694    1       13.867389283901      61.381947176134       0.000000000000
      2695    2       12.326568252356      58.713166864129       1.887112656116
      2696    2       12.326568252356      62.271540613470       6.919413072427
      2697    2       12.326568252356      60.492353738799       4.403262864272
      2698    2       13.867389283901      61.381947176134       1.887112656116
      2699    2       13.867389283901      63.161134050805       4.403262864272
      2700    2       13.867389283901      59.602760301464       6.919413072427
      2701    1       15.408210315445      58.713166864129       0.000000000000
      2702    1       15.408210315445      62.271540613470       5.032300416311
      2703    1       15.408210315445      60.492353738799       2.516150208155
      2704    1       16.949031346990      63.161134050805       2.516150208155
      2705    1       16.949031346990      59.602760301464       5.032300416311
      2706    1       16.949031346990      61.381947176134       0.000000000000
      2707    2       15.408210315445      58.713166864129       1.887112656116
      2708    2       15.408210315445      62.271540613470       6.919413072427
      2709    2       15.408210315445      60.492353738799       4.403262864272
      2710    2       16.949031346990      61.381947176134       1.887112656116
      2711    2       16.949031346990      63.161134050805       4.403262864272
      2712    2       16.949031346990      59.602760301464       6.919413072427
      2713    1       18.489852378535      58.713166864129       0.000000000000
      2714    1       18.489852378535      62.271540613470       5.032300416311
      2715    1       18.489852378535      60.492353738799       2.516150208155
      2716    1       20.030673410079      63.161134050805       2.516150208155
      2717    1       20.030673410079      59.602760301464       5.032300416311
      2718    1       20.030673410079      61.381947176134       0.000000000000
      2719    2       18.489852378535      58.713166864129       1.887112656116
      2720    2       18.489852378535      62.271540613470       6.919413072427
      2721    2       18.489852378535      60.492353738799       4.403262864272
      2722    2       20.030673410079      61.381947176134       1.887112656116
      2723    2       20.030673410079      63.161134050805       4.403262864272
      2724    2       20.030673410079      59.602760301464       6.919413072427
      2725    1       21.571494441624      58.713166864129       0.000000000000
      2726    1       21.571494441624      62.271540613470       5.032300416311
      2727    1       21.571494441624      60.492353738799       2.516150208155
      2728    1       23.112315473168      63.161134050805       2.516150208155
      2729    1       23.112315473168      59.602760301464       5.032300416311
      2730    1       23.112315473168      61.381947176134       0.000000000000
      2731    2       21.571494441624      58.713166864129       1.887112656116
      2732    2       21.571494441624      62.271540613470       6.919413072427
      2733    2       21.571494441624      60.492353738799       4.403262864272
      2734    2       23.112315473168      61.381947176134       1.887112656116
      2735    2       23.112315473168      63.161134050805       4.403262864272
      2736    2       23.112315473168      59.602760301464       6.919413072427
      2737    1       24.653136504713      58.713166864129       0.000000000000
      2738    1       24.653136504713      62.271540613470       5.032300416311
      2739    1       24.653136504713      60.492353738799       2.516150208155
      2740    1       26.193957536257      63.161134050805       2.516150208155
      2741    1       26.193957536257      59.602760301464       5.032300416311
      2742    1       26.193957536257      61.381947176134       0.000000000000
      2743    2       24.653136504713      58.713166864129       1.887112656116
      2744    2       24.653136504713      62.271540613470       6.919413072427
      2745    2       24.653136504713      60.492353738799       4.403262864272
      2746    2       26.193957536257      61.381947176134       1.887112656116
      2747    2       26.193957536257      63.161134050805       4.403262864272
      2748    2       26.193957536257      59.602760301464       6.919413072427
      2749    1       27.734778567802      58.713166864129       0.000000000000
      2750    1       27.734778567802      62.271540613470       5.032300416311
      2751    1       27.734778567802      60.492353738799       2.516150208155
      2752    1       29.275599599346      63.161134050805       2.516150208155
      2753    1       29.275599599346      59.602760301464       5.032300416311
      2754    1       29.275599599346      61.381947176134       0.000000000000
      2755    2       27.734778567802      58.713166864129       1.887112656116
      2756    2       27.734778567802      62.271540613470       6.919413072427
      2757    2       27.734778567802      60.492353738799       4.403262864272
      2758    2       29.275599599346      61.381947176134       1.887112656116
      2759    2       29.275599599346      63.161134050805       4.403262864272
      2760    2       29.275599599346      59.602760301464       6.919413072427
      2761    1       30.816420630891      58.713166864129       0.000000000000
      2762    1       30.816420630891      62.271540613470       5.032300416311
      2763    1       30.816420630891      60.492353738799       2.516150208155
      2764    1       32.357241662435      63.161134050805       2.516150208155
      2765    1       32.357241662435      59.602760301464       5.032300416311
      2766    1       32.357241662435      61.381947176134       0.000000000000
      2767    2       30.816420630891      58.713166864129       1.887112656116
      2768    2       30.816420630891      62.271540613470       6.919413072427
      2769    2       30.816420630891      60.492353738799       4.403262864272
      2770    2       32.357241662435      61.381947176134       1.887112656116
      2771    2       32.357241662435      63.161134050805       4.403262864272
      2772    2       32.357241662435      59.602760301464       6.919413072427
      2773    1       33.898062693980      58.713166864129       0.000000000000
      2774    1       33.898062693980      62.271540613470       5.032300416311
      2775    1       33.898062693980      60.492353738799       2.516150208155
      2776    1       35.438883725525      63.161134050805       2.516150208155
      2777    1       35.438883725525      59.602760301464       5.032300416311
      2778    1       35.438883725525      61.381947176134       0.000000000000
      2779    2       33.898062693980      58.713166864129       1.887112656116
      2780    2       33.898062693980      62.271540613470       6.919413072427
      2781    2       33.898062693980      60.492353738799       4.403262864272
      2782    2       35.438883725525      61.381947176134       1.887112656116
      2783    2       35.438883725525      63.161134050805       4.403262864272
      2784    2       35.438883725525      59.602760301464       6.919413072427
      2785    1       36.979704757069      58.713166864129       0.000000000000
      2786    1       36.979704757069      62.271540613470       5.032300416311
      2787    1       36.979704757069      60.492353738799       2.516150208155
      2788    1       38.520525788614      63.161134050805       2.516150208155
      2789    1       38.520525788614      59.602760301464       5.032300416311
      2790    1       38.520525788614      61.381947176134       0.000000000000
      2791    2       36.979704757069      58.713166864129       1.887112656116
      2792    2       36.979704757069      62.271540613470       6.919413072427
      2793    2       36.979704757069      60.492353738799       4.403262864272
      2794    2       38.520525788614      61.381947176134       1.887112656116
      2795    2       38.520525788614      63.161134050805       4.403262864272
      2796    2       38.520525788614      59.602760301464       6.919413072427
      2797    1       40.061346820158      58.713166864129       0.000000000000
      2798    1       40.061346820158      62.271540613470       5.032300416311
      2799    1       40.061346820158      60.492353738799       2.516150208155
      2800    1       41.602167851703      63.161134050805       2.516150208155
      2801    1       41.602167851703      59.602760301464       5.032300416311
      2802    1       41.602167851703      61.381947176134       0.000000000000
      2803    2       40.061346820158      58.713166864129       1.887112656116
      2804    2       40.061346820158      62.271540613470       6.919413072427
      2805    2       40.061346820158      60.492353738799       4.403262864272
      2806    2       41.602167851703      61.381947176134       1.887112656116
      2807    2       41.602167851703      63.161134050805       4.403262864272
      2808    2       41.602167851703      59.602760301464       6.919413072427
      2809    1       43.142988883247      58.713166864129       0.000000000000
      2810    1       43.142988883247      62.271540613470       5.032300416311
      2811    1       43.142988883247      60.492353738799       2.516150208155
      2812    1       44.683809914792      63.161134050805       2.516150208155
      2813    1       44.683809914792      59.602760301464       5.032300416311
      2814    1       44.683809914792      61.381947176134       0.000000000000
      2815    2       43.142988883247      58.713166864129       1.887112656116
      2816    2       43.142988883247      62.271540613470       6.919413072427
      2817    2       43.142988883247      60.492353738799       4.403262864272
      2818    2       44.683809914792      61.381947176134       1.887112656116
      2819    2       44.683809914792      63.161134050805       4.403262864272
      2820    2       44.683809914792      59.602760301464       6.919413072427
      2821    1       46.224630946336      58.713166864129       0.000000000000
      2822    1       46.224630946336      62.271540613470       5.032300416311
      2823    1       46.224630946336      60.492353738799       2.516150208155
      2824    1       47.765451977881      63.161134050805       2.516150208155
      2825    1       47.765451977881      59.602760301464       5.032300416311
      2826    1       47.765451977881      61.381947176134       0.000000000000
      2827    2       46.224630946336      58.713166864129       1.887112656116
      2828    2       46.224630946336      62.271540613470       6.919413072427
      2829    2       46.224630946336      60.492353738799       4.403262864272
      2830    2       47.765451977881      61.381947176134       1.887112656116
      2831    2       47.765451977881      63.161134050805       4.403262864272
      2832    2       47.765451977881      59.602760301464       6.919413072427
      2833    1       49.306273009425      58.713166864129       0.000000000000
      2834    1       49.306273009425      62.271540613470       5.032300416311
      2835    1       49.306273009425      60.492353738799       2.516150208155
      2836    1       50.847094040970      63.161134050805       2.516150208155
      2837    1       50.847094040970      59.602760301464       5.032300416311
      2838    1       50.847094040970      61.381947176134       0.000000000000
      2839    2       49.306273009425      58.713166864129       1.887112656116
      2840    2       49.306273009425      62.271540613470       6.919413072427
      2841    2       49.306273009425      60.492353738799       4.403262864272
      2842    2       50.847094040970      61.381947176134       1.887112656116
      2843    2       50.847094040970      63.161134050805       4.403262864272
      2844    2       50.847094040970      59.602760301464       6.919413072427
      2845    1       52.387915072515      58.713166864129       0.000000000000
      2846    1       52.387915072515      62.271540613470       5.032300416311
      2847    1       52.387915072515      60.492353738799       2.516150208155
      2848    1       53.928736104059      63.161134050805       2.516150208155
      2849    1       53.928736104059      59.602760301464       5.032300416311
      2850    1       53.928736104059      61.381947176134       0.000000000000
      2851    2       52.387915072515      58.713166864129       1.887112656116
      2852    2       52.387915072515      62.271540613470       6.919413072427
      2853    2       52.387915072515      60.492353738799       4.403262864272
      2854    2       53.928736104059      61.381947176134       1.887112656116
      2855    2       53.928736104059      63.161134050805       4.403262864272
      2856    2       53.928736104059      59.602760301464       6.919413072427
      2857    1       55.469557135604      58.713166864129       0.000000000000
      2858    1       55.469557135604      62.271540613470       5.032300416311
      2859    1       55.469557135604      60.492353738799       2.516150208155
      2860    1       57.010378167148      63.161134050805       2.516150208155
      2861    1       57.010378167148      59.602760301464       5.032300416311
      2862    1       57.010378167148      61.381947176134       0.000000000000
      2863    2       55.469557135604      58.713166864129       1.887112656116
      2864    2       55.469557135604      62.271540613470       6.919413072427
      2865    2       55.469557135604      60.492353738799       4.403262864272
      2866    2       57.010378167148      61.381947176134       1.887112656116
      2867    2       57.010378167148      63.161134050805       4.403262864272
      2868    2       57.010378167148      59.602760301464       6.919413072427
      2869    1       58.551199198693      58.713166864129       0.000000000000
      2870    1       58.551199198693      62.271540613470       5.032300416311
      2871    1       58.551199198693      60.492353738799       2.516150208155
      2872    1       60.092020230237      63.161134050805       2.516150208155
      2873    1       60.092020230237      59.602760301464       5.032300416311
      2874    1       60.092020230237      61.381947176134       0.000000000000
      2875    2       58.551199198693      58.713166864129       1.887112656116
      2876    2       58.551199198693      62.271540613470       6.919413072427
      2877    2       58.551199198693      60.492353738799       4.403262864272
      2878    2       60.092020230237      61.381947176134       1.887112656116
      2879    2       60.092020230237      63.161134050805       4.403262864272
      2880    2       60.092020230237      59.602760301464       6.919413072427
      2881    1        0.000000000000      64.050727488140       0.000000000000
      2882    1        0.000000000000      67.609101237481       5.032300416311
      2883    1        0.000000000000      65.829914362811       2.516150208155
      2884    1        1.540821031545      68.498694674817       2.516150208155
      2885    1        1.540821031545      64.940320925475       5.032300416311
      2886    1        1.540821031545      66.719507800146       0.000000000000
      2887    2        0.000000000000      64.050727488140       1.887112656116
      2888    2        0.000000000000      67.609101237481       6.919413072427
      2889    2        0.000000000000      65.829914362811       4.403262864272
      2890    2        1.540821031545      66.719507800146       1.887112656116
      2891    2        1.540821031545      68.498694674817       4.403262864272
      2892    2        1.540821031545      64.940320925475       6.919413072427
      2893    1        3.081642063089      64.050727488140       0.000000000000
      2894    1        3.081642063089      67.609101237481       5.032300416311
      2895    1        3.081642063089      65.829914362811       2.516150208155
      2896    1        4.622463094634      68.498694674817       2.516150208155
      2897    1        4.622463094634      64.940320925475       5.032300416311
      2898    1        4.622463094634      66.719507800146       0.000000000000
      2899    2        3.081642063089      64.050727488140       1.887112656116
      2900    2        3.081642063089      67.609101237481       6.919413072427
      2901    2        3.081642063089      65.829914362811       4.403262864272
      2902    2        4.622463094634      66.719507800146       1.887112656116
      2903    2        4.622463094634      68.498694674817       4.403262864272
      2904    2        4.622463094634      64.940320925475       6.919413072427
      2905    1        6.163284126178      64.050727488140       0.000000000000
      2906    1        6.163284126178      67.609101237481       5.032300416311
      2907    1        6.163284126178      65.829914362811       2.516150208155
      2908    1        7.704105157723      68.498694674817       2.516150208155
      2909    1        7.704105157723      64.940320925475       5.032300416311
      2910    1        7.704105157723      66.719507800146       0.000000000000
      2911    2        6.163284126178      64.050727488140       1.887112656116
      2912    2        6.163284126178      67.609101237481       6.919413072427
      2913    2        6.163284126178      65.829914362811       4.403262864272
      2914    2        7.704105157723      66.719507800146       1.887112656116
      2915    2        7.704105157723      68.498694674817       4.403262864272
      2916    2        7.704105157723      64.940320925475       6.919413072427
      2917    1        9.244926189267      64.050727488140       0.000000000000
      2918    1        9.244926189267      67.609101237481       5.032300416311
      2919    1        9.244926189267      65.829914362811       2.516150208155
      2920    1       10.785747220812      68.498694674817       2.516150208155
      2921    1       10.785747220812      64.940320925475       5.032300416311
      2922    1       10.785747220812      66.719507800146       0.000000000000
      2923    2        9.244926189267      64.050727488140       1.887112656116
      2924    2        9.244926189267      67.609101237481       6.919413072427
      2925    2        9.244926189267      65.829914362811       4.403262864272
      2926    2       10.785747220812      66.719507800146       1.887112656116
      2927    2       10.785747220812      68.498694674817       4.403262864272
      2928    2       10.785747220812      64.940320925475       6.919413072427
      2929    1       12.326568252356      64.050727488140       0.000000000000
      2930    1       12.326568252356      67.609101237481       5.032300416311
      2931    1       12.326568252356      65.829914362811       2.516150208155
      2932    1       13.867389283901      68.498694674817       2.516150208155
      2933    1       13.867389283901      64.940320925475       5.032300416311
      2934    1       13.867389283901      66.719507800146       0.000000000000
      2935    2       12.326568252356      64.050727488140       1.887112656116
      2936    2       12.326568252356      67.609101237481       6.919413072427
      2937    2       12.326568252356      65.829914362811       4.403262864272
      2938    2       13.867389283901      66.719507800146       1.887112656116
      2939    2       13.867389283901      68.498694674817       4.403262864272
      2940    2       13.867389283901      64.940320925475       6.919413072427
      2941    1       15.408210315445      64.050727488140       0.000000000000
      2942    1       15.408210315445      67.609101237481       5.032300416311
      2943    1       15.408210315445      65.829914362811       2.516150208155
      2944    1       16.949031346990      68.498694674817       2.516150208155
      2945    1       16.949031346990      64.940320925475       5.032300416311
      2946    1       16.949031346990      66.719507800146       0.000000000000
      2947    2       15.408210315445      64.050727488140       1.887112656116
      2948    2       15.408210315445      67.609101237481       6.919413072427
      2949    2       15.408210315445      65.829914362811       4.403262864272
      2950    2       16.949031346990      66.719507800146       1.887112656116
      2951    2       16.949031346990      68.498694674817       4.403262864272
      2952    2       16.949031346990      64.940320925475       6.919413072427
      2953    1       18.489852378535      64.050727488140       0.000000000000
      2954    1       18.489852378535      67.609101237481       5.032300416311
      2955    1       18.489852378535      65.829914362811       2.516150208155
      2956    1       20.030673410079      68.498694674817       2.516150208155
      2957    1       20.030673410079      64.940320925475       5.032300416311
      2958    1       20.030673410079      66.719507800146       0.000000000000
      2959    2       18.489852378535      64.050727488140       1.887112656116
      2960    2       18.489852378535      67.609101237481       6.919413072427
      2961    2       18.489852378535      65.829914362811       4.403262864272
      2962    2       20.030673410079      66.719507800146       1.887112656116
      2963    2       20.030673410079      68.498694674817       4.403262864272
      2964    2       20.030673410079      64.940320925475       6.919413072427
      2965    1       21.571494441624      64.050727488140       0.000000000000
      2966    1       21.571494441624      67.609101237481       5.032300416311
      2967    1       21.571494441624      65.829914362811       2.516150208155
      2968    1       23.112315473168      68.498694674817       2.516150208155
      2969    1       23.112315473168      64.940320925475       5.032300416311
      2970    1       23.112315473168      66.719507800146       0.000000000000
      2971    2       21.571494441624      64.050727488140       1.887112656116
      2972    2       21.571494441624      67.609101237481       6.919413072427
      2973    2       21.571494441624      65.829914362811       4.403262864272
      2974    2       23.112315473168      66.719507800146       1.887112656116
      2975    2       23.112315473168      68.498694674817       4.403262864272
      2976    2       23.112315473168      64.940320925475       6.919413072427
      2977    1       24.653136504713      64.050727488140       0.000000000000
      2978    1       24.653136504713      67.609101237481       5.032300416311
      2979    1       24.653136504713      65.829914362811       2.516150208155
      2980    1       26.193957536257      68.498694674817       2.516150208155
      2981    1       26.193957536257      64.940320925475       5.032300416311
      2982    1       26.193957536257      66.719507800146       0.000000000000
      2983    2       24.653136504713      64.050727488140       1.887112656116
      2984    2       24.653136504713      67.609101237481       6.919413072427
      2985    2       24.653136504713      65.829914362811       4.403262864272
      2986    2       26.193957536257      66.719507800146       1.887112656116
      2987    2       26.193957536257      68.498694674817       4.403262864272
      2988    2       26.193957536257      64.940320925475       6.919413072427
      2989    1       27.734778567802      64.050727488140       0.000000000000
      2990    1       27.734778567802      67.609101237481       5.032300416311
      2991    1       27.734778567802      65.829914362811       2.516150208155
      2992    1       29.275599599346      68.498694674817       2.516150208155
      2993    1       29.275599599346      64.940320925475       5.032300416311
      2994    1       29.275599599346      66.719507800146       0.000000000000
      2995    2       27.734778567802      64.050727488140       1.887112656116
      2996    2       27.734778567802      67.609101237481       6.919413072427
      2997    2       27.734778567802      65.829914362811       4.403262864272
      2998    2       29.275599599346      66.719507800146       1.887112656116
      2999    2       29.275599599346      68.498694674817       4.403262864272
      3000    2       29.275599599346      64.940320925475       6.919413072427
      3001    1       30.816420630891      64.050727488140       0.000000000000
      3002    1       30.816420630891      67.609101237481       5.032300416311
      3003    1       30.816420630891      65.829914362811       2.516150208155
      3004    1       32.357241662435      68.498694674817       2.516150208155
      3005    1       32.357241662435      64.940320925475       5.032300416311
      3006    1       32.357241662435      66.719507800146       0.000000000000
      3007    2       30.816420630891      64.050727488140       1.887112656116
      3008    2       30.816420630891      67.609101237481       6.919413072427
      3009    2       30.816420630891      65.829914362811       4.403262864272
      3010    2       32.357241662435      66.719507800146       1.887112656116
      3011    2       32.357241662435      68.498694674817       4.403262864272
      3012    2       32.357241662435      64.940320925475       6.919413072427
      3013    1       33.898062693980      64.050727488140       0.000000000000
      3014    1       33.898062693980      67.609101237481       5.032300416311
      3015    1       33.898062693980      65.829914362811       2.516150208155
      3016    1       35.438883725525      68.498694674817       2.516150208155
      3017    1       35.438883725525      64.940320925475       5.032300416311
      3018    1       35.438883725525      66.719507800146       0.000000000000
      3019    2       33.898062693980      64.050727488140       1.887112656116
      3020    2       33.898062693980      67.609101237481       6.919413072427
      3021    2       33.898062693980      65.829914362811       4.403262864272
      3022    2       35.438883725525      66.719507800146       1.887112656116
      3023    2       35.438883725525      68.498694674817       4.403262864272
      3024    2       35.438883725525      64.940320925475       6.919413072427
      3025    1       36.979704757069      64.050727488140       0.000000000000
      3026    1       36.979704757069      67.609101237481       5.032300416311
      3027    1       36.979704757069      65.829914362811       2.516150208155
      3028    1       38.520525788614      68.498694674817       2.516150208155
      3029    1       38.520525788614      64.940320925475       5.032300416311
      3030    1       38.520525788614      66.719507800146       0.000000000000
      3031    2       36.979704757069      64.050727488140       1.887112656116
      3032    2       36.979704757069      67.609101237481       6.919413072427
      3033    2       36.979704757069      65.829914362811       4.403262864272
      3034    2       38.520525788614      66.719507800146       1.887112656116
      3035    2       38.520525788614      68.498694674817       4.403262864272
      3036    2       38.520525788614      64.940320925475       6.919413072427
      3037    1       40.061346820158      64.050727488140       0.000000000000
      3038    1       40.061346820158      67.609101237481       5.032300416311
      3039    1       40.061346820158      65.829914362811       2.516150208155
      3040    1       41.602167851703      68.498694674817       2.516150208155
      3041    1       41.602167851703      64.940320925475       5.032300416311
      3042    1       41.602167851703      66.719507800146       0.000000000000
      3043    2       40.061346820158      64.050727488140       1.887112656116
      3044    2       40.061346820158      67.609101237481       6.919413072427
      3045    2       40.061346820158      65.829914362811       4.403262864272
      3046    2       41.602167851703      66.719507800146       1.887112656116
      3047    2       41.602167851703      68.498694674817       4.403262864272
      3048    2       41.602167851703      64.940320925475       6.919413072427
      3049    1       43.142988883247      64.050727488140       0.000000000000
      3050    1       43.142988883247      67.609101237481       5.032300416311
      3051    1       43.142988883247      65.829914362811       2.516150208155
      3052    1       44.683809914792      68.498694674817       2.516150208155
      3053    1       44.683809914792      64.940320925475       5.032300416311
      3054    1       44.683809914792      66.719507800146       0.000000000000
      3055    2       43.142988883247      64.050727488140       1.887112656116
      3056    2       43.142988883247      67.609101237481       6.919413072427
      3057    2       43.142988883247      65.829914362811       4.403262864272
      3058    2       44.683809914792      66.719507800146       1.887112656116
      3059    2       44.683809914792      68.498694674817       4.403262864272
      3060    2       44.683809914792      64.940320925475       6.919413072427
      3061    1       46.224630946336      64.050727488140       0.000000000000
      3062    1       46.224630946336      67.609101237481       5.032300416311
      3063    1       46.224630946336      65.829914362811       2.516150208155
      3064    1       47.765451977881      68.498694674817       2.516150208155
      3065    1       47.765451977881      64.940320925475       5.032300416311
      3066    1       47.765451977881      66.719507800146       0.000000000000
      3067    2       46.224630946336      64.050727488140       1.887112656116
      3068    2       46.224630946336      67.609101237481       6.919413072427
      3069    2       46.224630946336      65.829914362811       4.403262864272
      3070    2       47.765451977881      66.719507800146       1.887112656116
      3071    2       47.765451977881      68.498694674817       4.403262864272
      3072    2       47.765451977881      64.940320925475       6.919413072427
      3073    1       49.306273009425      64.050727488140       0.000000000000
      3074    1       49.306273009425      67.609101237481       5.032300416311
      3075    1       49.306273009425      65.829914362811       2.516150208155
      3076    1       50.847094040970      68.498694674817       2.516150208155
      3077    1       50.847094040970      64.940320925475       5.032300416311
      3078    1       50.847094040970      66.719507800146       0.000000000000
      3079    2       49.306273009425      64.050727488140       1.887112656116
      3080    2       49.306273009425      67.609101237481       6.919413072427
      3081    2       49.306273009425      65.829914362811       4.403262864272
      3082    2       50.847094040970      66.719507800146       1.887112656116
      3083    2       50.847094040970      68.498694674817       4.403262864272
      3084    2       50.847094040970      64.940320925475       6.919413072427
      3085    1       52.387915072515      64.050727488140       0.000000000000
      3086    1       52.387915072515      67.609101237481       5.032300416311
      3087    1       52.387915072515      65.829914362811       2.516150208155
      3088    1       53.928736104059      68.498694674817       2.516150208155
      3089    1       53.928736104059      64.940320925475       5.032300416311
      3090    1       53.928736104059      66.719507800146       0.000000000000
      3091    2       52.387915072515      64.050727488140       1.887112656116
      3092    2       52.387915072515      67.609101237481       6.919413072427
      3093    2       52.387915072515      65.829914362811       4.403262864272
      3094    2       53.928736104059      66.719507800146       1.887112656116
      3095    2       53.928736104059      68.498694674817       4.403262864272
      3096    2       53.928736104059      64.940320925475       6.919413072427
      3097    1       55.469557135604      64.050727488140       0.000000000000
      3098    1       55.469557135604      67.609101237481       5.032300416311
      3099    1       55.469557135604      65.829914362811       2.516150208155
      3100    1       57.010378167148      68.498694674817       2.516150208155
      3101    1       57.010378167148      64.940320925475       5.032300416311
      3102    1       57.010378167148      66.719507800146       0.000000000000
      3103    2       55.469557135604      64.050727488140       1.887112656116
      3104    2       55.469557135604      67.609101237481       6.919413072427
      3105    2       55.469557135604      65.829914362811       4.403262864272
      3106    2       57.010378167148      66.719507800146       1.887112656116
      3107    2       57.010378167148      68.498694674817       4.403262864272
      3108    2       57.010378167148      64.940320925475       6.919413072427
      3109    1       58.551199198693      64.050727488140       0.000000000000
      3110    1       58.551199198693      67.609101237481       5.032300416311
      3111    1       58.551199198693      65.829914362811       2.516150208155
      3112    1       60.092020230237      68.498694674817       2.516150208155
      3113    1       60.092020230237      64.940320925475       5.032300416311
      3114    1       60.092020230237      66.719507800146       0.000000000000
      3115    2       58.551199198693      64.050727488140       1.887112656116
      3116    2       58.551199198693      67.609101237481       6.919413072427
      3117    2       58.551199198693      65.829914362811       4.403262864272
      3118    2       60.092020230237      66.719507800146       1.887112656116
      3119    2       60.092020230237      68.498694674817       4.403262864272
      3120    2       60.092020230237      64.940320925475       6.919413072427
      3121    1        0.000000000000      69.388288112152       0.000000000000
      3122    1        0.000000000000      72.946661861493       5.032300416311
      3123    1        0.000000000000      71.167474986822       2.516150208155
      3124    1        1.540821031545      73.836255298828       2.516150208155
      3125    1        1.540821031545      70.277881549487       5.032300416311
      3126    1        1.540821031545      72.057068424158       0.000000000000
      3127    2        0.000000000000      69.388288112152       1.887112656116
      3128    2        0.000000000000      72.946661861493       6.919413072427
      3129    2        0.000000000000      71.167474986822       4.403262864272
      3130    2        1.540821031545      72.057068424158       1.887112656116
      3131    2        1.540821031545      73.836255298828       4.403262864272
      3132    2        1.540821031545      70.277881549487       6.919413072427
      3133    1        3.081642063089      69.388288112152       0.000000000000
      3134    1        3.081642063089      72.946661861493       5.032300416311
      3135    1        3.081642063089      71.167474986822       2.516150208155
      3136    1        4.622463094634      73.836255298828       2.516150208155
      3137    1        4.622463094634      70.277881549487       5.032300416311
      3138    1        4.622463094634      72.057068424158       0.000000000000
      3139    2        3.081642063089      69.388288112152       1.887112656116
      3140    2        3.081642063089      72.946661861493       6.919413072427
      3141    2        3.081642063089      71.167474986822       4.403262864272
      3142    2        4.622463094634      72.057068424158       1.887112656116
      3143    2        4.622463094634      73.836255298828       4.403262864272
      3144    2        4.622463094634      70.277881549487       6.919413072427
      3145    1        6.163284126178      69.388288112152       0.000000000000
      3146    1        6.163284126178      72.946661861493       5.032300416311
      3147    1        6.163284126178      71.167474986822       2.516150208155
      3148    1        7.704105157723      73.836255298828       2.516150208155
      3149    1        7.704105157723      70.277881549487       5.032300416311
      3150    1        7.704105157723      72.057068424158       0.000000000000
      3151    2        6.163284126178      69.388288112152       1.887112656116
      3152    2        6.163284126178      72.946661861493       6.919413072427
      3153    2        6.163284126178      71.167474986822       4.403262864272
      3154    2        7.704105157723      72.057068424158       1.887112656116
      3155    2        7.704105157723      73.836255298828       4.403262864272
      3156    2        7.704105157723      70.277881549487       6.919413072427
      3157    1        9.244926189267      69.388288112152       0.000000000000
      3158    1        9.244926189267      72.946661861493       5.032300416311
      3159    1        9.244926189267      71.167474986822       2.516150208155
      3160    1       10.785747220812      73.836255298828       2.516150208155
      3161    1       10.785747220812      70.277881549487       5.032300416311
      3162    1       10.785747220812      72.057068424158       0.000000000000
      3163    2        9.244926189267      69.388288112152       1.887112656116
      3164    2        9.244926189267      72.946661861493       6.919413072427
      3165    2        9.244926189267      71.167474986822       4.403262864272
      3166    2       10.785747220812      72.057068424158       1.887112656116
      3167    2       10.785747220812      73.836255298828       4.403262864272
      3168    2       10.785747220812      70.277881549487       6.919413072427
      3169    1       12.326568252356      69.388288112152       0.000000000000
      3170    1       12.326568252356      72.946661861493       5.032300416311
      3171    1       12.326568252356      71.167474986822       2.516150208155
      3172    1       13.867389283901      73.836255298828       2.516150208155
      3173    1       13.867389283901      70.277881549487       5.032300416311
      3174    1       13.867389283901      72.057068424158       0.000000000000
      3175    2       12.326568252356      69.388288112152       1.887112656116
      3176    2       12.326568252356      72.946661861493       6.919413072427
      3177    2       12.326568252356      71.167474986822       4.403262864272
      3178    2       13.867389283901      72.057068424158       1.887112656116
      3179    2       13.867389283901      73.836255298828       4.403262864272
      3180    2       13.867389283901      70.277881549487       6.919413072427
      3181    1       15.408210315445      69.388288112152       0.000000000000
      3182    1       15.408210315445      72.946661861493       5.032300416311
      3183    1       15.408210315445      71.167474986822       2.516150208155
      3184    1       16.949031346990      73.836255298828       2.516150208155
      3185    1       16.949031346990      70.277881549487       5.032300416311
      3186    1       16.949031346990      72.057068424158       0.000000000000
      3187    2       15.408210315445      69.388288112152       1.887112656116
      3188    2       15.408210315445      72.946661861493       6.919413072427
      3189    2       15.408210315445      71.167474986822       4.403262864272
      3190    2       16.949031346990      72.057068424158       1.887112656116
      3191    2       16.949031346990      73.836255298828       4.403262864272
      3192    2       16.949031346990      70.277881549487       6.919413072427
      3193    1       18.489852378535      69.388288112152       0.000000000000
      3194    1       18.489852378535      72.946661861493       5.032300416311
      3195    1       18.489852378535      71.167474986822       2.516150208155
      3196    1       20.030673410079      73.836255298828       2.516150208155
      3197    1       20.030673410079      70.277881549487       5.032300416311
      3198    1       20.030673410079      72.057068424158       0.000000000000
      3199    2       18.489852378535      69.388288112152       1.887112656116
      3200    2       18.489852378535      72.946661861493       6.919413072427
      3201    2       18.489852378535      71.167474986822       4.403262864272
      3202    2       20.030673410079      72.057068424158       1.887112656116
      3203    2       20.030673410079      73.836255298828       4.403262864272
      3204    2       20.030673410079      70.277881549487       6.919413072427
      3205    1       21.571494441624      69.388288112152       0.000000000000
      3206    1       21.571494441624      72.946661861493       5.032300416311
      3207    1       21.571494441624      71.167474986822       2.516150208155
      3208    1       23.112315473168      73.836255298828       2.516150208155
      3209    1       23.112315473168      70.277881549487       5.032300416311
      3210    1       23.112315473168      72.057068424158       0.000000000000
      3211    2       21.571494441624      69.388288112152       1.887112656116
      3212    2       21.571494441624      72.946661861493       6.919413072427
      3213    2       21.571494441624      71.167474986822       4.403262864272
      3214    2       23.112315473168      72.057068424158       1.887112656116
      3215    2       23.112315473168      73.836255298828       4.403262864272
      3216    2       23.112315473168      70.277881549487       6.919413072427
      3217    1       24.653136504713      69.388288112152       0.000000000000
      3218    1       24.653136504713      72.946661861493       5.032300416311
      3219    1       24.653136504713      71.167474986822       2.516150208155
      3220    1       26.193957536257      73.836255298828       2.516150208155
      3221    1       26.193957536257      70.277881549487       5.032300416311
      3222    1       26.193957536257      72.057068424158       0.000000000000
      3223    2       24.653136504713      69.388288112152       1.887112656116
      3224    2       24.653136504713      72.946661861493       6.919413072427
      3225    2       24.653136504713      71.167474986822       4.403262864272
      3226    2       26.193957536257      72.057068424158       1.887112656116
      3227    2       26.193957536257      73.836255298828       4.403262864272
      3228    2       26.193957536257      70.277881549487       6.919413072427
      3229    1       27.734778567802      69.388288112152       0.000000000000
      3230    1       27.734778567802      72.946661861493       5.032300416311
      3231    1       27.734778567802      71.167474986822       2.516150208155
      3232    1       29.275599599346      73.836255298828       2.516150208155
      3233    1       29.275599599346      70.277881549487       5.032300416311
      3234    1       29.275599599346      72.057068424158       0.000000000000
      3235    2       27.734778567802      69.388288112152       1.887112656116
      3236    2       27.734778567802      72.946661861493       6.919413072427
      3237    2       27.734778567802      71.167474986822       4.403262864272
      3238    2       29.275599599346      72.057068424158       1.887112656116
      3239    2       29.275599599346      73.836255298828       4.403262864272
      3240    2       29.275599599346      70.277881549487       6.919413072427
      3241    1       30.816420630891      69.388288112152       0.000000000000
      3242    1       30.816420630891      72.946661861493       5.032300416311
      3243    1       30.816420630891      71.167474986822       2.516150208155
      3244    1       32.357241662435      73.836255298828       2.516150208155
      3245    1       32.357241662435      70.277881549487       5.032300416311
      3246    1       32.357241662435      72.057068424158       0.000000000000
      3247    2       30.816420630891      69.388288112152       1.887112656116
      3248    2       30.816420630891      72.946661861493       6.919413072427
      3249    2       30.816420630891      71.167474986822       4.403262864272
      3250    2       32.357241662435      72.057068424158       1.887112656116
      3251    2       32.357241662435      73.836255298828       4.403262864272
      3252    2       32.357241662435      70.277881549487       6.919413072427
      3253    1       33.898062693980      69.388288112152       0.000000000000
      3254    1       33.898062693980      72.946661861493       5.032300416311
      3255    1       33.898062693980      71.167474986822       2.516150208155
      3256    1       35.438883725525      73.836255298828       2.516150208155
      3257    1       35.438883725525      70.277881549487       5.032300416311
      3258    1       35.438883725525      72.057068424158       0.000000000000
      3259    2       33.898062693980      69.388288112152       1.887112656116
      3260    2       33.898062693980      72.946661861493       6.919413072427
      3261    2       33.898062693980      71.167474986822       4.403262864272
      3262    2       35.438883725525      72.057068424158       1.887112656116
      3263    2       35.438883725525      73.836255298828       4.403262864272
      3264    2       35.438883725525      70.277881549487       6.919413072427
      3265    1       36.979704757069      69.388288112152       0.000000000000
      3266    1       36.979704757069      72.946661861493       5.032300416311
      3267    1       36.979704757069      71.167474986822       2.516150208155
      3268    1       38.520525788614      73.836255298828       2.516150208155
      3269    1       38.520525788614      70.277881549487       5.032300416311
      3270    1       38.520525788614      72.057068424158       0.000000000000
      3271    2       36.979704757069      69.388288112152       1.887112656116
      3272    2       36.979704757069      72.946661861493       6.919413072427
      3273    2       36.979704757069      71.167474986822       4.403262864272
      3274    2       38.520525788614      72.057068424158       1.887112656116
      3275    2       38.520525788614      73.836255298828       4.403262864272
      3276    2       38.520525788614      70.277881549487       6.919413072427
      3277    1       40.061346820158      69.388288112152       0.000000000000
      3278    1       40.061346820158      72.946661861493       5.032300416311
      3279    1       40.061346820158      71.167474986822       2.516150208155
      3280    1       41.602167851703      73.836255298828       2.516150208155
      3281    1       41.602167851703      70.277881549487       5.032300416311
      3282    1       41.602167851703      72.057068424158       0.000000000000
      3283    2       40.061346820158      69.388288112152       1.887112656116
      3284    2       40.061346820158      72.946661861493       6.919413072427
      3285    2       40.061346820158      71.167474986822       4.403262864272
      3286    2       41.602167851703      72.057068424158       1.887112656116
      3287    2       41.602167851703      73.836255298828       4.403262864272
      3288    2       41.602167851703      70.277881549487       6.919413072427
      3289    1       43.142988883247      69.388288112152       0.000000000000
      3290    1       43.142988883247      72.946661861493       5.032300416311
      3291    1       43.142988883247      71.167474986822       2.516150208155
      3292    1       44.683809914792      73.836255298828       2.516150208155
      3293    1       44.683809914792      70.277881549487       5.032300416311
      3294    1       44.683809914792      72.057068424158       0.000000000000
      3295    2       43.142988883247      69.388288112152       1.887112656116
      3296    2       43.142988883247      72.946661861493       6.919413072427
      3297    2       43.142988883247      71.167474986822       4.403262864272
      3298    2       44.683809914792      72.057068424158       1.887112656116
      3299    2       44.683809914792      73.836255298828       4.403262864272
      3300    2       44.683809914792      70.277881549487       6.919413072427
      3301    1       46.224630946336      69.388288112152       0.000000000000
      3302    1       46.224630946336      72.946661861493       5.032300416311
      3303    1       46.224630946336      71.167474986822       2.516150208155
      3304    1       47.765451977881      73.836255298828       2.516150208155
      3305    1       47.765451977881      70.277881549487       5.032300416311
      3306    1       47.765451977881      72.057068424158       0.000000000000
      3307    2       46.224630946336      69.388288112152       1.887112656116
      3308    2       46.224630946336      72.946661861493       6.919413072427
      3309    2       46.224630946336      71.167474986822       4.403262864272
      3310    2       47.765451977881      72.057068424158       1.887112656116
      3311    2       47.765451977881      73.836255298828       4.403262864272
      3312    2       47.765451977881      70.277881549487       6.919413072427
      3313    1       49.306273009425      69.388288112152       0.000000000000
      3314    1       49.306273009425      72.946661861493       5.032300416311
      3315    1       49.306273009425      71.167474986822       2.516150208155
      3316    1       50.847094040970      73.836255298828       2.516150208155
      3317    1       50.847094040970      70.277881549487       5.032300416311
      3318    1       50.847094040970      72.057068424158       0.000000000000
      3319    2       49.306273009425      69.388288112152       1.887112656116
      3320    2       49.306273009425      72.946661861493       6.919413072427
      3321    2       49.306273009425      71.167474986822       4.403262864272
      3322    2       50.847094040970      72.057068424158       1.887112656116
      3323    2       50.847094040970      73.836255298828       4.403262864272
      3324    2       50.847094040970      70.277881549487       6.919413072427
      3325    1       52.387915072515      69.388288112152       0.000000000000
      3326    1       52.387915072515      72.946661861493       5.032300416311
      3327    1       52.387915072515      71.167474986822       2.516150208155
      3328    1       53.928736104059      73.836255298828       2.516150208155
      3329    1       53.928736104059      70.277881549487       5.032300416311
      3330    1       53.928736104059      72.057068424158       0.000000000000
      3331    2       52.387915072515      69.388288112152       1.887112656116
      3332    2       52.387915072515      72.946661861493       6.919413072427
      3333    2       52.387915072515      71.167474986822       4.403262864272
      3334    2       53.928736104059      72.057068424158       1.887112656116
      3335    2       53.928736104059      73.836255298828       4.403262864272
      3336    2       53.928736104059      70.277881549487       6.919413072427
      3337    1       55.469557135604      69.388288112152       0.000000000000
      3338    1       55.469557135604      72.946661861493       5.032300416311
      3339    1       55.469557135604      71.167474986822       2.516150208155
      3340    1       57.010378167148      73.836255298828       2.516150208155
      3341    1       57.010378167148      70.277881549487       5.032300416311
      3342    1       57.010378167148      72.057068424158       0.000000000000
      3343    2       55.469557135604      69.388288112152       1.887112656116
      3344    2       55.469557135604      72.946661861493       6.919413072427
      3345    2       55.469557135604      71.167474986822       4.403262864272
      3346    2       57.010378167148      72.057068424158       1.887112656116
      3347    2       57.010378167148      73.836255298828       4.403262864272
      3348    2       57.010378167148      70.277881549487       6.919413072427
      3349    1       58.551199198693      69.388288112152       0.000000000000
      3350    1       58.551199198693      72.946661861493       5.032300416311
      3351    1       58.551199198693      71.167474986822       2.516150208155
      3352    1       60.092020230237      73.836255298828       2.516150208155
      3353    1       60.092020230237      70.277881549487       5.032300416311
      3354    1       60.092020230237      72.057068424158       0.000000000000
      3355    2       58.551199198693      69.388288112152       1.887112656116
      3356    2       58.551199198693      72.946661861493       6.919413072427
      3357    2       58.551199198693      71.167474986822       4.403262864272
      3358    2       60.092020230237      72.057068424158       1.887112656116
      3359    2       60.092020230237      73.836255298828       4.403262864272
      3360    2       60.092020230237      70.277881549487       6.919413072427
      3361    1        0.000000000000      74.725848736164       0.000000000000
      3362    1        0.000000000000      78.284222485505       5.032300416311
      3363    1        0.000000000000      76.505035610834       2.516150208155
      3364    1        1.540821031545      79.173815922840       2.516150208155
      3365    1        1.540821031545      75.615442173499       5.032300416311
      3366    1        1.540821031545      77.394629048169       0.000000000000
      3367    2        0.000000000000      74.725848736164       1.887112656116
      3368    2        0.000000000000      78.284222485505       6.919413072427
      3369    2        0.000000000000      76.505035610834       4.403262864272
      3370    2        1.540821031545      77.394629048169       1.887112656116
      3371    2        1.540821031545      79.173815922840       4.403262864272
      3372    2        1.540821031545      75.615442173499       6.919413072427
      3373    1        3.081642063089      74.725848736164       0.000000000000
      3374    1        3.081642063089      78.284222485505       5.032300416311
      3375    1        3.081642063089      76.505035610834       2.516150208155
      3376    1        4.622463094634      79.173815922840       2.516150208155
      3377    1        4.622463094634      75.615442173499       5.032300416311
      3378    1        4.622463094634      77.394629048169       0.000000000000
      3379    2        3.081642063089      74.725848736164       1.887112656116
      3380    2        3.081642063089      78.284222485505       6.919413072427
      3381    2        3.081642063089      76.505035610834       4.403262864272
      3382    2        4.622463094634      77.394629048169       1.887112656116
      3383    2        4.622463094634      79.173815922840       4.403262864272
      3384    2        4.622463094634      75.615442173499       6.919413072427
      3385    1        6.163284126178      74.725848736164       0.000000000000
      3386    1        6.163284126178      78.284222485505       5.032300416311
      3387    1        6.163284126178      76.505035610834       2.516150208155
      3388    1        7.704105157723      79.173815922840       2.516150208155
      3389    1        7.704105157723      75.615442173499       5.032300416311
      3390    1        7.704105157723      77.394629048169       0.000000000000
      3391    2        6.163284126178      74.725848736164       1.887112656116
      3392    2        6.163284126178      78.284222485505       6.919413072427
      3393    2        6.163284126178      76.505035610834       4.403262864272
      3394    2        7.704105157723      77.394629048169       1.887112656116
      3395    2        7.704105157723      79.173815922840       4.403262864272
      3396    2        7.704105157723      75.615442173499       6.919413072427
      3397    1        9.244926189267      74.725848736164       0.000000000000
      3398    1        9.244926189267      78.284222485505       5.032300416311
      3399    1        9.244926189267      76.505035610834       2.516150208155
      3400    1       10.785747220812      79.173815922840       2.516150208155
      3401    1       10.785747220812      75.615442173499       5.032300416311
      3402    1       10.785747220812      77.394629048169       0.000000000000
      3403    2        9.244926189267      74.725848736164       1.887112656116
      3404    2        9.244926189267      78.284222485505       6.919413072427
      3405    2        9.244926189267      76.505035610834       4.403262864272
      3406    2       10.785747220812      77.394629048169       1.887112656116
      3407    2       10.785747220812      79.173815922840       4.403262864272
      3408    2       10.785747220812      75.615442173499       6.919413072427
      3409    1       12.326568252356      74.725848736164       0.000000000000
      3410    1       12.326568252356      78.284222485505       5.032300416311
      3411    1       12.326568252356      76.505035610834       2.516150208155
      3412    1       13.867389283901      79.173815922840       2.516150208155
      3413    1       13.867389283901      75.615442173499       5.032300416311
      3414    1       13.867389283901      77.394629048169       0.000000000000
      3415    2       12.326568252356      74.725848736164       1.887112656116
      3416    2       12.326568252356      78.284222485505       6.919413072427
      3417    2       12.326568252356      76.505035610834       4.403262864272
      3418    2       13.867389283901      77.394629048169       1.887112656116
      3419    2       13.867389283901      79.173815922840       4.403262864272
      3420    2       13.867389283901      75.615442173499       6.919413072427
      3421    1       15.408210315445      74.725848736164       0.000000000000
      3422    1       15.408210315445      78.284222485505       5.032300416311
      3423    1       15.408210315445      76.505035610834       2.516150208155
      3424    1       16.949031346990      79.173815922840       2.516150208155
      3425    1       16.949031346990      75.615442173499       5.032300416311
      3426    1       16.949031346990      77.394629048169       0.000000000000
      3427    2       15.408210315445      74.725848736164       1.887112656116
      3428    2       15.408210315445      78.284222485505       6.919413072427
      3429    2       15.408210315445      76.505035610834       4.403262864272
      3430    2       16.949031346990      77.394629048169       1.887112656116
      3431    2       16.949031346990      79.173815922840       4.403262864272
      3432    2       16.949031346990      75.615442173499       6.919413072427
      3433    1       18.489852378535      74.725848736164       0.000000000000
      3434    1       18.489852378535      78.284222485505       5.032300416311
      3435    1       18.489852378535      76.505035610834       2.516150208155
      3436    1       20.030673410079      79.173815922840       2.516150208155
      3437    1       20.030673410079      75.615442173499       5.032300416311
      3438    1       20.030673410079      77.394629048169       0.000000000000
      3439    2       18.489852378535      74.725848736164       1.887112656116
      3440    2       18.489852378535      78.284222485505       6.919413072427
      3441    2       18.489852378535      76.505035610834       4.403262864272
      3442    2       20.030673410079      77.394629048169       1.887112656116
      3443    2       20.030673410079      79.173815922840       4.403262864272
      3444    2       20.030673410079      75.615442173499       6.919413072427
      3445    1       21.571494441624      74.725848736164       0.000000000000
      3446    1       21.571494441624      78.284222485505       5.032300416311
      3447    1       21.571494441624      76.505035610834       2.516150208155
      3448    1       23.112315473168      79.173815922840       2.516150208155
      3449    1       23.112315473168      75.615442173499       5.032300416311
      3450    1       23.112315473168      77.394629048169       0.000000000000
      3451    2       21.571494441624      74.725848736164       1.887112656116
      3452    2       21.571494441624      78.284222485505       6.919413072427
      3453    2       21.571494441624      76.505035610834       4.403262864272
      3454    2       23.112315473168      77.394629048169       1.887112656116
      3455    2       23.112315473168      79.173815922840       4.403262864272
      3456    2       23.112315473168      75.615442173499       6.919413072427
      3457    1       24.653136504713      74.725848736164       0.000000000000
      3458    1       24.653136504713      78.284222485505       5.032300416311
      3459    1       24.653136504713      76.505035610834       2.516150208155
      3460    1       26.193957536257      79.173815922840       2.516150208155
      3461    1       26.193957536257      75.615442173499       5.032300416311
      3462    1       26.193957536257      77.394629048169       0.000000000000
      3463    2       24.653136504713      74.725848736164       1.887112656116
      3464    2       24.653136504713      78.284222485505       6.919413072427
      3465    2       24.653136504713      76.505035610834       4.403262864272
      3466    2       26.193957536257      77.394629048169       1.887112656116
      3467    2       26.193957536257      79.173815922840       4.403262864272
      3468    2       26.193957536257      75.615442173499       6.919413072427
      3469    1       27.734778567802      74.725848736164       0.000000000000
      3470    1       27.734778567802      78.284222485505       5.032300416311
      3471    1       27.734778567802      76.505035610834       2.516150208155
      3472    1       29.275599599346      79.173815922840       2.516150208155
      3473    1       29.275599599346      75.615442173499       5.032300416311
      3474    1       29.275599599346      77.394629048169       0.000000000000
      3475    2       27.734778567802      74.725848736164       1.887112656116
      3476    2       27.734778567802      78.284222485505       6.919413072427
      3477    2       27.734778567802      76.505035610834       4.403262864272
      3478    2       29.275599599346      77.394629048169       1.887112656116
      3479    2       29.275599599346      79.173815922840       4.403262864272
      3480    2       29.275599599346      75.615442173499       6.919413072427
      3481    1       30.816420630891      74.725848736164       0.000000000000
      3482    1       30.816420630891      78.284222485505       5.032300416311
      3483    1       30.816420630891      76.505035610834       2.516150208155
      3484    1       32.357241662435      79.173815922840       2.516150208155
      3485    1       32.357241662435      75.615442173499       5.032300416311
      3486    1       32.357241662435      77.394629048169       0.000000000000
      3487    2       30.816420630891      74.725848736164       1.887112656116
      3488    2       30.816420630891      78.284222485505       6.919413072427
      3489    2       30.816420630891      76.505035610834       4.403262864272
      3490    2       32.357241662435      77.394629048169       1.887112656116
      3491    2       32.357241662435      79.173815922840       4.403262864272
      3492    2       32.357241662435      75.615442173499       6.919413072427
      3493    1       33.898062693980      74.725848736164       0.000000000000
      3494    1       33.898062693980      78.284222485505       5.032300416311
      3495    1       33.898062693980      76.505035610834       2.516150208155
      3496    1       35.438883725525      79.173815922840       2.516150208155
      3497    1       35.438883725525      75.615442173499       5.032300416311
      3498    1       35.438883725525      77.394629048169       0.000000000000
      3499    2       33.898062693980      74.725848736164       1.887112656116
      3500    2       33.898062693980      78.284222485505       6.919413072427
      3501    2       33.898062693980      76.505035610834       4.403262864272
      3502    2       35.438883725525      77.394629048169       1.887112656116
      3503    2       35.438883725525      79.173815922840       4.403262864272
      3504    2       35.438883725525      75.615442173499       6.919413072427
      3505    1       36.979704757069      74.725848736164       0.000000000000
      3506    1       36.979704757069      78.284222485505       5.032300416311
      3507    1       36.979704757069      76.505035610834       2.516150208155
      3508    1       38.520525788614      79.173815922840       2.516150208155
      3509    1       38.520525788614      75.615442173499       5.032300416311
      3510    1       38.520525788614      77.394629048169       0.000000000000
      3511    2       36.979704757069      74.725848736164       1.887112656116
      3512    2       36.979704757069      78.284222485505       6.919413072427
      3513    2       36.979704757069      76.505035610834       4.403262864272
      3514    2       38.520525788614      77.394629048169       1.887112656116
      3515    2       38.520525788614      79.173815922840       4.403262864272
      3516    2       38.520525788614      75.615442173499       6.919413072427
      3517    1       40.061346820158      74.725848736164       0.000000000000
      3518    1       40.061346820158      78.284222485505       5.032300416311
      3519    1       40.061346820158      76.505035610834       2.516150208155
      3520    1       41.602167851703      79.173815922840       2.516150208155
      3521    1       41.602167851703      75.615442173499       5.032300416311
      3522    1       41.602167851703      77.394629048169       0.000000000000
      3523    2       40.061346820158      74.725848736164       1.887112656116
      3524    2       40.061346820158      78.284222485505       6.919413072427
      3525    2       40.061346820158      76.505035610834       4.403262864272
      3526    2       41.602167851703      77.394629048169       1.887112656116
      3527    2       41.602167851703      79.173815922840       4.403262864272
      3528    2       41.602167851703      75.615442173499       6.919413072427
      3529    1       43.142988883247      74.725848736164       0.000000000000
      3530    1       43.142988883247      78.284222485505       5.032300416311
      3531    1       43.142988883247      76.505035610834       2.516150208155
      3532    1       44.683809914792      79.173815922840       2.516150208155
      3533    1       44.683809914792      75.615442173499       5.032300416311
      3534    1       44.683809914792      77.394629048169       0.000000000000
      3535    2       43.142988883247      74.725848736164       1.887112656116
      3536    2       43.142988883247      78.284222485505       6.919413072427
      3537    2       43.142988883247      76.505035610834       4.403262864272
      3538    2       44.683809914792      77.394629048169       1.887112656116
      3539    2       44.683809914792      79.173815922840       4.403262864272
      3540    2       44.683809914792      75.615442173499       6.919413072427
      3541    1       46.224630946336      74.725848736164       0.000000000000
      3542    1       46.224630946336      78.284222485505       5.032300416311
      3543    1       46.224630946336      76.505035610834       2.516150208155
      3544    1       47.765451977881      79.173815922840       2.516150208155
      3545    1       47.765451977881      75.615442173499       5.032300416311
      3546    1       47.765451977881      77.394629048169       0.000000000000
      3547    2       46.224630946336      74.725848736164       1.887112656116
      3548    2       46.224630946336      78.284222485505       6.919413072427
      3549    2       46.224630946336      76.505035610834       4.403262864272
      3550    2       47.765451977881      77.394629048169       1.887112656116
      3551    2       47.765451977881      79.173815922840       4.403262864272
      3552    2       47.765451977881      75.615442173499       6.919413072427
      3553    1       49.306273009425      74.725848736164       0.000000000000
      3554    1       49.306273009425      78.284222485505       5.032300416311
      3555    1       49.306273009425      76.505035610834       2.516150208155
      3556    1       50.847094040970      79.173815922840       2.516150208155
      3557    1       50.847094040970      75.615442173499       5.032300416311
      3558    1       50.847094040970      77.394629048169       0.000000000000
      3559    2       49.306273009425      74.725848736164       1.887112656116
      3560    2       49.306273009425      78.284222485505       6.919413072427
      3561    2       49.306273009425      76.505035610834       4.403262864272
      3562    2       50.847094040970      77.394629048169       1.887112656116
      3563    2       50.847094040970      79.173815922840       4.403262864272
      3564    2       50.847094040970      75.615442173499       6.919413072427
      3565    1       52.387915072515      74.725848736164       0.000000000000
      3566    1       52.387915072515      78.284222485505       5.032300416311
      3567    1       52.387915072515      76.505035610834       2.516150208155
      3568    1       53.928736104059      79.173815922840       2.516150208155
      3569    1       53.928736104059      75.615442173499       5.032300416311
      3570    1       53.928736104059      77.394629048169       0.000000000000
      3571    2       52.387915072515      74.725848736164       1.887112656116
      3572    2       52.387915072515      78.284222485505       6.919413072427
      3573    2       52.387915072515      76.505035610834       4.403262864272
      3574    2       53.928736104059      77.394629048169       1.887112656116
      3575    2       53.928736104059      79.173815922840       4.403262864272
      3576    2       53.928736104059      75.615442173499       6.919413072427
      3577    1       55.469557135604      74.725848736164       0.000000000000
      3578    1       55.469557135604      78.284222485505       5.032300416311
      3579    1       55.469557135604      76.505035610834       2.516150208155
      3580    1       57.010378167148      79.173815922840       2.516150208155
      3581    1       57.010378167148      75.615442173499       5.032300416311
      3582    1       57.010378167148      77.394629048169       0.000000000000
      3583    2       55.469557135604      74.725848736164       1.887112656116
      3584    2       55.469557135604      78.284222485505       6.919413072427
      3585    2       55.469557135604      76.505035610834       4.403262864272
      3586    2       57.010378167148      77.394629048169       1.887112656116
      3587    2       57.010378167148      79.173815922840       4.403262864272
      3588    2       57.010378167148      75.615442173499       6.919413072427
      3589    1       58.551199198693      74.725848736164       0.000000000000
      3590    1       58.551199198693      78.284222485505       5.032300416311
      3591    1       58.551199198693      76.505035610834       2.516150208155
      3592    1       60.092020230237      79.173815922840       2.516150208155
      3593    1       60.092020230237      75.615442173499       5.032300416311
      3594    1       60.092020230237      77.394629048169       0.000000000000
      3595    2       58.551199198693      74.725848736164       1.887112656116
      3596    2       58.551199198693      78.284222485505       6.919413072427
      3597    2       58.551199198693      76.505035610834       4.403262864272
      3598    2       60.092020230237      77.394629048169       1.887112656116
      3599    2       60.092020230237      79.173815922840       4.403262864272
      3600    2       60.092020230237      75.615442173499       6.919413072427
      3601    1        0.000000000000      80.063409360175       0.000000000000
      3602    1        0.000000000000      83.621783109516       5.032300416311
      3603    1        0.000000000000      81.842596234846       2.516150208155
      3604    1        1.540821031545      84.511376546852       2.516150208155
      3605    1        1.540821031545      80.953002797511       5.032300416311
      3606    1        1.540821031545      82.732189672181       0.000000000000
      3607    2        0.000000000000      80.063409360175       1.887112656116
      3608    2        0.000000000000      83.621783109516       6.919413072427
      3609    2        0.000000000000      81.842596234846       4.403262864272
      3610    2        1.540821031545      82.732189672181       1.887112656116
      3611    2        1.540821031545      84.511376546852       4.403262864272
      3612    2        1.540821031545      80.953002797511       6.919413072427
      3613    1        3.081642063089      80.063409360175       0.000000000000
      3614    1        3.081642063089      83.621783109516       5.032300416311
      3615    1        3.081642063089      81.842596234846       2.516150208155
      3616    1        4.622463094634      84.511376546852       2.516150208155
      3617    1        4.622463094634      80.953002797511       5.032300416311
      3618    1        4.622463094634      82.732189672181       0.000000000000
      3619    2        3.081642063089      80.063409360175       1.887112656116
      3620    2        3.081642063089      83.621783109516       6.919413072427
      3621    2        3.081642063089      81.842596234846       4.403262864272
      3622    2        4.622463094634      82.732189672181       1.887112656116
      3623    2        4.622463094634      84.511376546852       4.403262864272
      3624    2        4.622463094634      80.953002797511       6.919413072427
      3625    1        6.163284126178      80.063409360175       0.000000000000
      3626    1        6.163284126178      83.621783109516       5.032300416311
      3627    1        6.163284126178      81.842596234846       2.516150208155
      3628    1        7.704105157723      84.511376546852       2.516150208155
      3629    1        7.704105157723      80.953002797511       5.032300416311
      3630    1        7.704105157723      82.732189672181       0.000000000000
      3631    2        6.163284126178      80.063409360175       1.887112656116
      3632    2        6.163284126178      83.621783109516       6.919413072427
      3633    2        6.163284126178      81.842596234846       4.403262864272
      3634    2        7.704105157723      82.732189672181       1.887112656116
      3635    2        7.704105157723      84.511376546852       4.403262864272
      3636    2        7.704105157723      80.953002797511       6.919413072427
      3637    1        9.244926189267      80.063409360175       0.000000000000
      3638    1        9.244926189267      83.621783109516       5.032300416311
      3639    1        9.244926189267      81.842596234846       2.516150208155
      3640    1       10.785747220812      84.511376546852       2.516150208155
      3641    1       10.785747220812      80.953002797511       5.032300416311
      3642    1       10.785747220812      82.732189672181       0.000000000000
      3643    2        9.244926189267      80.063409360175       1.887112656116
      3644    2        9.244926189267      83.621783109516       6.919413072427
      3645    2        9.244926189267      81.842596234846       4.403262864272
      3646    2       10.785747220812      82.732189672181       1.887112656116
      3647    2       10.785747220812      84.511376546852       4.403262864272
      3648    2       10.785747220812      80.953002797511       6.919413072427
      3649    1       12.326568252356      80.063409360175       0.000000000000
      3650    1       12.326568252356      83.621783109516       5.032300416311
      3651    1       12.326568252356      81.842596234846       2.516150208155
      3652    1       13.867389283901      84.511376546852       2.516150208155
      3653    1       13.867389283901      80.953002797511       5.032300416311
      3654    1       13.867389283901      82.732189672181       0.000000000000
      3655    2       12.326568252356      80.063409360175       1.887112656116
      3656    2       12.326568252356      83.621783109516       6.919413072427
      3657    2       12.326568252356      81.842596234846       4.403262864272
      3658    2       13.867389283901      82.732189672181       1.887112656116
      3659    2       13.867389283901      84.511376546852       4.403262864272
      3660    2       13.867389283901      80.953002797511       6.919413072427
      3661    1       15.408210315445      80.063409360175       0.000000000000
      3662    1       15.408210315445      83.621783109516       5.032300416311
      3663    1       15.408210315445      81.842596234846       2.516150208155
      3664    1       16.949031346990      84.511376546852       2.516150208155
      3665    1       16.949031346990      80.953002797511       5.032300416311
      3666    1       16.949031346990      82.732189672181       0.000000000000
      3667    2       15.408210315445      80.063409360175       1.887112656116
      3668    2       15.408210315445      83.621783109516       6.919413072427
      3669    2       15.408210315445      81.842596234846       4.403262864272
      3670    2       16.949031346990      82.732189672181       1.887112656116
      3671    2       16.949031346990      84.511376546852       4.403262864272
      3672    2       16.949031346990      80.953002797511       6.919413072427
      3673    1       18.489852378535      80.063409360175       0.000000000000
      3674    1       18.489852378535      83.621783109516       5.032300416311
      3675    1       18.489852378535      81.842596234846       2.516150208155
      3676    1       20.030673410079      84.511376546852       2.516150208155
      3677    1       20.030673410079      80.953002797511       5.032300416311
      3678    1       20.030673410079      82.732189672181       0.000000000000
      3679    2       18.489852378535      80.063409360175       1.887112656116
      3680    2       18.489852378535      83.621783109516       6.919413072427
      3681    2       18.489852378535      81.842596234846       4.403262864272
      3682    2       20.030673410079      82.732189672181       1.887112656116
      3683    2       20.030673410079      84.511376546852       4.403262864272
      3684    2       20.030673410079      80.953002797511       6.919413072427
      3685    1       21.571494441624      80.063409360175       0.000000000000
      3686    1       21.571494441624      83.621783109516       5.032300416311
      3687    1       21.571494441624      81.842596234846       2.516150208155
      3688    1       23.112315473168      84.511376546852       2.516150208155
      3689    1       23.112315473168      80.953002797511       5.032300416311
      3690    1       23.112315473168      82.732189672181       0.000000000000
      3691    2       21.571494441624      80.063409360175       1.887112656116
      3692    2       21.571494441624      83.621783109516       6.919413072427
      3693    2       21.571494441624      81.842596234846       4.403262864272
      3694    2       23.112315473168      82.732189672181       1.887112656116
      3695    2       23.112315473168      84.511376546852       4.403262864272
      3696    2       23.112315473168      80.953002797511       6.919413072427
      3697    1       24.653136504713      80.063409360175       0.000000000000
      3698    1       24.653136504713      83.621783109516       5.032300416311
      3699    1       24.653136504713      81.842596234846       2.516150208155
      3700    1       26.193957536257      84.511376546852       2.516150208155
      3701    1       26.193957536257      80.953002797511       5.032300416311
      3702    1       26.193957536257      82.732189672181       0.000000000000
      3703    2       24.653136504713      80.063409360175       1.887112656116
      3704    2       24.653136504713      83.621783109516       6.919413072427
      3705    2       24.653136504713      81.842596234846       4.403262864272
      3706    2       26.193957536257      82.732189672181       1.887112656116
      3707    2       26.193957536257      84.511376546852       4.403262864272
      3708    2       26.193957536257      80.953002797511       6.919413072427
      3709    1       27.734778567802      80.063409360175       0.000000000000
      3710    1       27.734778567802      83.621783109516       5.032300416311
      3711    1       27.734778567802      81.842596234846       2.516150208155
      3712    1       29.275599599346      84.511376546852       2.516150208155
      3713    1       29.275599599346      80.953002797511       5.032300416311
      3714    1       29.275599599346      82.732189672181       0.000000000000
      3715    2       27.734778567802      80.063409360175       1.887112656116
      3716    2       27.734778567802      83.621783109516       6.919413072427
      3717    2       27.734778567802      81.842596234846       4.403262864272
      3718    2       29.275599599346      82.732189672181       1.887112656116
      3719    2       29.275599599346      84.511376546852       4.403262864272
      3720    2       29.275599599346      80.953002797511       6.919413072427
      3721    1       30.816420630891      80.063409360175       0.000000000000
      3722    1       30.816420630891      83.621783109516       5.032300416311
      3723    1       30.816420630891      81.842596234846       2.516150208155
      3724    1       32.357241662435      84.511376546852       2.516150208155
      3725    1       32.357241662435      80.953002797511       5.032300416311
      3726    1       32.357241662435      82.732189672181       0.000000000000
      3727    2       30.816420630891      80.063409360175       1.887112656116
      3728    2       30.816420630891      83.621783109516       6.919413072427
      3729    2       30.816420630891      81.842596234846       4.403262864272
      3730    2       32.357241662435      82.732189672181       1.887112656116
      3731    2       32.357241662435      84.511376546852       4.403262864272
      3732    2       32.357241662435      80.953002797511       6.919413072427
      3733    1       33.898062693980      80.063409360175       0.000000000000
      3734    1       33.898062693980      83.621783109516       5.032300416311
      3735    1       33.898062693980      81.842596234846       2.516150208155
      3736    1       35.438883725525      84.511376546852       2.516150208155
      3737    1       35.438883725525      80.953002797511       5.032300416311
      3738    1       35.438883725525      82.732189672181       0.000000000000
      3739    2       33.898062693980      80.063409360175       1.887112656116
      3740    2       33.898062693980      83.621783109516       6.919413072427
      3741    2       33.898062693980      81.842596234846       4.403262864272
      3742    2       35.438883725525      82.732189672181       1.887112656116
      3743    2       35.438883725525      84.511376546852       4.403262864272
      3744    2       35.438883725525      80.953002797511       6.919413072427
      3745    1       36.979704757069      80.063409360175       0.000000000000
      3746    1       36.979704757069      83.621783109516       5.032300416311
      3747    1       36.979704757069      81.842596234846       2.516150208155
      3748    1       38.520525788614      84.511376546852       2.516150208155
      3749    1       38.520525788614      80.953002797511       5.032300416311
      3750    1       38.520525788614      82.732189672181       0.000000000000
      3751    2       36.979704757069      80.063409360175       1.887112656116
      3752    2       36.979704757069      83.621783109516       6.919413072427
      3753    2       36.979704757069      81.842596234846       4.403262864272
      3754    2       38.520525788614      82.732189672181       1.887112656116
      3755    2       38.520525788614      84.511376546852       4.403262864272
      3756    2       38.520525788614      80.953002797511       6.919413072427
      3757    1       40.061346820158      80.063409360175       0.000000000000
      3758    1       40.061346820158      83.621783109516       5.032300416311
      3759    1       40.061346820158      81.842596234846       2.516150208155
      3760    1       41.602167851703      84.511376546852       2.516150208155
      3761    1       41.602167851703      80.953002797511       5.032300416311
      3762    1       41.602167851703      82.732189672181       0.000000000000
      3763    2       40.061346820158      80.063409360175       1.887112656116
      3764    2       40.061346820158      83.621783109516       6.919413072427
      3765    2       40.061346820158      81.842596234846       4.403262864272
      3766    2       41.602167851703      82.732189672181       1.887112656116
      3767    2       41.602167851703      84.511376546852       4.403262864272
      3768    2       41.602167851703      80.953002797511       6.919413072427
      3769    1       43.142988883247      80.063409360175       0.000000000000
      3770    1       43.142988883247      83.621783109516       5.032300416311
      3771    1       43.142988883247      81.842596234846       2.516150208155
      3772    1       44.683809914792      84.511376546852       2.516150208155
      3773    1       44.683809914792      80.953002797511       5.032300416311
      3774    1       44.683809914792      82.732189672181       0.000000000000
      3775    2       43.142988883247      80.063409360175       1.887112656116
      3776    2       43.142988883247      83.621783109516       6.919413072427
      3777    2       43.142988883247      81.842596234846       4.403262864272
      3778    2       44.683809914792      82.732189672181       1.887112656116
      3779    2       44.683809914792      84.511376546852       4.403262864272
      3780    2       44.683809914792      80.953002797511       6.919413072427
      3781    1       46.224630946336      80.063409360175       0.000000000000
      3782    1       46.224630946336      83.621783109516       5.032300416311
      3783    1       46.224630946336      81.842596234846       2.516150208155
      3784    1       47.765451977881      84.511376546852       2.516150208155
      3785    1       47.765451977881      80.953002797511       5.032300416311
      3786    1       47.765451977881      82.732189672181       0.000000000000
      3787    2       46.224630946336      80.063409360175       1.887112656116
      3788    2       46.224630946336      83.621783109516       6.919413072427
      3789    2       46.224630946336      81.842596234846       4.403262864272
      3790    2       47.765451977881      82.732189672181       1.887112656116
      3791    2       47.765451977881      84.511376546852       4.403262864272
      3792    2       47.765451977881      80.953002797511       6.919413072427
      3793    1       49.306273009425      80.063409360175       0.000000000000
      3794    1       49.306273009425      83.621783109516       5.032300416311
      3795    1       49.306273009425      81.842596234846       2.516150208155
      3796    1       50.847094040970      84.511376546852       2.516150208155
      3797    1       50.847094040970      80.953002797511       5.032300416311
      3798    1       50.847094040970      82.732189672181       0.000000000000
      3799    2       49.306273009425      80.063409360175       1.887112656116
      3800    2       49.306273009425      83.621783109516       6.919413072427
      3801    2       49.306273009425      81.842596234846       4.403262864272
      3802    2       50.847094040970      82.732189672181       1.887112656116
      3803    2       50.847094040970      84.511376546852       4.403262864272
      3804    2       50.847094040970      80.953002797511       6.919413072427
      3805    1       52.387915072515      80.063409360175       0.000000000000
      3806    1       52.387915072515      83.621783109516       5.032300416311
      3807    1       52.387915072515      81.842596234846       2.516150208155
      3808    1       53.928736104059      84.511376546852       2.516150208155
      3809    1       53.928736104059      80.953002797511       5.032300416311
      3810    1       53.928736104059      82.732189672181       0.000000000000
      3811    2       52.387915072515      80.063409360175       1.887112656116
      3812    2       52.387915072515      83.621783109516       6.919413072427
      3813    2       52.387915072515      81.842596234846       4.403262864272
      3814    2       53.928736104059      82.732189672181       1.887112656116
      3815    2       53.928736104059      84.511376546852       4.403262864272
      3816    2       53.928736104059      80.953002797511       6.919413072427
      3817    1       55.469557135604      80.063409360175       0.000000000000
      3818    1       55.469557135604      83.621783109516       5.032300416311
      3819    1       55.469557135604      81.842596234846       2.516150208155
      3820    1       57.010378167148      84.511376546852       2.516150208155
      3821    1       57.010378167148      80.953002797511       5.032300416311
      3822    1       57.010378167148      82.732189672181       0.000000000000
      3823    2       55.469557135604      80.063409360175       1.887112656116
      3824    2       55.469557135604      83.621783109516       6.919413072427
      3825    2       55.469557135604      81.842596234846       4.403262864272
      3826    2       57.010378167148      82.732189672181       1.887112656116
      3827    2       57.010378167148      84.511376546852       4.403262864272
      3828    2       57.010378167148      80.953002797511       6.919413072427
      3829    1       58.551199198693      80.063409360175       0.000000000000
      3830    1       58.551199198693      83.621783109516       5.032300416311
      3831    1       58.551199198693      81.842596234846       2.516150208155
      3832    1       60.092020230237      84.511376546852       2.516150208155
      3833    1       60.092020230237      80.953002797511       5.032300416311
      3834    1       60.092020230237      82.732189672181       0.000000000000
      3835    2       58.551199198693      80.063409360175       1.887112656116
      3836    2       58.551199198693      83.621783109516       6.919413072427
      3837    2       58.551199198693      81.842596234846       4.403262864272
      3838    2       60.092020230237      82.732189672181       1.887112656116
      3839    2       60.092020230237      84.511376546852       4.403262864272
      3840    2       60.092020230237      80.953002797511       6.919413072427
      3841    1        0.000000000000      85.400969984187       0.000000000000
      3842    1        0.000000000000      88.959343733528       5.032300416311
      3843    1        0.000000000000      87.180156858858       2.516150208155
      3844    1        1.540821031545      89.848937170863       2.516150208155
      3845    1        1.540821031545      86.290563421522       5.032300416311
      3846    1        1.540821031545      88.069750296193       0.000000000000
      3847    2        0.000000000000      85.400969984187       1.887112656116
      3848    2        0.000000000000      88.959343733528       6.919413072427
      3849    2        0.000000000000      87.180156858858       4.403262864272
      3850    2        1.540821031545      88.069750296193       1.887112656116
      3851    2        1.540821031545      89.848937170863       4.403262864272
      3852    2        1.540821031545      86.290563421522       6.919413072427
      3853    1        3.081642063089      85.400969984187       0.000000000000
      3854    1        3.081642063089      88.959343733528       5.032300416311
      3855    1        3.081642063089      87.180156858858       2.516150208155
      3856    1        4.622463094634      89.848937170863       2.516150208155
      3857    1        4.622463094634      86.290563421522       5.032300416311
      3858    1        4.622463094634      88.069750296193       0.000000000000
      3859    2        3.081642063089      85.400969984187       1.887112656116
      3860    2        3.081642063089      88.959343733528       6.919413072427
      3861    2        3.081642063089      87.180156858858       4.403262864272
      3862    2        4.622463094634      88.069750296193       1.887112656116
      3863    2        4.622463094634      89.848937170863       4.403262864272
      3864    2        4.622463094634      86.290563421522       6.919413072427
      3865    1        6.163284126178      85.400969984187       0.000000000000
      3866    1        6.163284126178      88.959343733528       5.032300416311
      3867    1        6.163284126178      87.180156858858       2.516150208155
      3868    1        7.704105157723      89.848937170863       2.516150208155
      3869    1        7.704105157723      86.290563421522       5.032300416311
      3870    1        7.704105157723      88.069750296193       0.000000000000
      3871    2        6.163284126178      85.400969984187       1.887112656116
      3872    2        6.163284126178      88.959343733528       6.919413072427
      3873    2        6.163284126178      87.180156858858       4.403262864272
      3874    2        7.704105157723      88.069750296193       1.887112656116
      3875    2        7.704105157723      89.848937170863       4.403262864272
      3876    2        7.704105157723      86.290563421522       6.919413072427
      3877    1        9.244926189267      85.400969984187       0.000000000000
      3878    1        9.244926189267      88.959343733528       5.032300416311
      3879    1        9.244926189267      87.180156858858       2.516150208155
      3880    1       10.785747220812      89.848937170863       2.516150208155
      3881    1       10.785747220812      86.290563421522       5.032300416311
      3882    1       10.785747220812      88.069750296193       0.000000000000
      3883    2        9.244926189267      85.400969984187       1.887112656116
      3884    2        9.244926189267      88.959343733528       6.919413072427
      3885    2        9.244926189267      87.180156858858       4.403262864272
      3886    2       10.785747220812      88.069750296193       1.887112656116
      3887    2       10.785747220812      89.848937170863       4.403262864272
      3888    2       10.785747220812      86.290563421522       6.919413072427
      3889    1       12.326568252356      85.400969984187       0.000000000000
      3890    1       12.326568252356      88.959343733528       5.032300416311
      3891    1       12.326568252356      87.180156858858       2.516150208155
      3892    1       13.867389283901      89.848937170863       2.516150208155
      3893    1       13.867389283901      86.290563421522       5.032300416311
      3894    1       13.867389283901      88.069750296193       0.000000000000
      3895    2       12.326568252356      85.400969984187       1.887112656116
      3896    2       12.326568252356      88.959343733528       6.919413072427
      3897    2       12.326568252356      87.180156858858       4.403262864272
      3898    2       13.867389283901      88.069750296193       1.887112656116
      3899    2       13.867389283901      89.848937170863       4.403262864272
      3900    2       13.867389283901      86.290563421522       6.919413072427
      3901    1       15.408210315445      85.400969984187       0.000000000000
      3902    1       15.408210315445      88.959343733528       5.032300416311
      3903    1       15.408210315445      87.180156858858       2.516150208155
      3904    1       16.949031346990      89.848937170863       2.516150208155
      3905    1       16.949031346990      86.290563421522       5.032300416311
      3906    1       16.949031346990      88.069750296193       0.000000000000
      3907    2       15.408210315445      85.400969984187       1.887112656116
      3908    2       15.408210315445      88.959343733528       6.919413072427
      3909    2       15.408210315445      87.180156858858       4.403262864272
      3910    2       16.949031346990      88.069750296193       1.887112656116
      3911    2       16.949031346990      89.848937170863       4.403262864272
      3912    2       16.949031346990      86.290563421522       6.919413072427
      3913    1       18.489852378535      85.400969984187       0.000000000000
      3914    1       18.489852378535      88.959343733528       5.032300416311
      3915    1       18.489852378535      87.180156858858       2.516150208155
      3916    1       20.030673410079      89.848937170863       2.516150208155
      3917    1       20.030673410079      86.290563421522       5.032300416311
      3918    1       20.030673410079      88.069750296193       0.000000000000
      3919    2       18.489852378535      85.400969984187       1.887112656116
      3920    2       18.489852378535      88.959343733528       6.919413072427
      3921    2       18.489852378535      87.180156858858       4.403262864272
      3922    2       20.030673410079      88.069750296193       1.887112656116
      3923    2       20.030673410079      89.848937170863       4.403262864272
      3924    2       20.030673410079      86.290563421522       6.919413072427
      3925    1       21.571494441624      85.400969984187       0.000000000000
      3926    1       21.571494441624      88.959343733528       5.032300416311
      3927    1       21.571494441624      87.180156858858       2.516150208155
      3928    1       23.112315473168      89.848937170863       2.516150208155
      3929    1       23.112315473168      86.290563421522       5.032300416311
      3930    1       23.112315473168      88.069750296193       0.000000000000
      3931    2       21.571494441624      85.400969984187       1.887112656116
      3932    2       21.571494441624      88.959343733528       6.919413072427
      3933    2       21.571494441624      87.180156858858       4.403262864272
      3934    2       23.112315473168      88.069750296193       1.887112656116
      3935    2       23.112315473168      89.848937170863       4.403262864272
      3936    2       23.112315473168      86.290563421522       6.919413072427
      3937    1       24.653136504713      85.400969984187       0.000000000000
      3938    1       24.653136504713      88.959343733528       5.032300416311
      3939    1       24.653136504713      87.180156858858       2.516150208155
      3940    1       26.193957536257      89.848937170863       2.516150208155
      3941    1       26.193957536257      86.290563421522       5.032300416311
      3942    1       26.193957536257      88.069750296193       0.000000000000
      3943    2       24.653136504713      85.400969984187       1.887112656116
      3944    2       24.653136504713      88.959343733528       6.919413072427
      3945    2       24.653136504713      87.180156858858       4.403262864272
      3946    2       26.193957536257      88.069750296193       1.887112656116
      3947    2       26.193957536257      89.848937170863       4.403262864272
      3948    2       26.193957536257      86.290563421522       6.919413072427
      3949    1       27.734778567802      85.400969984187       0.000000000000
      3950    1       27.734778567802      88.959343733528       5.032300416311
      3951    1       27.734778567802      87.180156858858       2.516150208155
      3952    1       29.275599599346      89.848937170863       2.516150208155
      3953    1       29.275599599346      86.290563421522       5.032300416311
      3954    1       29.275599599346      88.069750296193       0.000000000000
      3955    2       27.734778567802      85.400969984187       1.887112656116
      3956    2       27.734778567802      88.959343733528       6.919413072427
      3957    2       27.734778567802      87.180156858858       4.403262864272
      3958    2       29.275599599346      88.069750296193       1.887112656116
      3959    2       29.275599599346      89.848937170863       4.403262864272
      3960    2       29.275599599346      86.290563421522       6.919413072427
      3961    1       30.816420630891      85.400969984187       0.000000000000
      3962    1       30.816420630891      88.959343733528       5.032300416311
      3963    1       30.816420630891      87.180156858858       2.516150208155
      3964    1       32.357241662435      89.848937170863       2.516150208155
      3965    1       32.357241662435      86.290563421522       5.032300416311
      3966    1       32.357241662435      88.069750296193       0.000000000000
      3967    2       30.816420630891      85.400969984187       1.887112656116
      3968    2       30.816420630891      88.959343733528       6.919413072427
      3969    2       30.816420630891      87.180156858858       4.403262864272
      3970    2       32.357241662435      88.069750296193       1.887112656116
      3971    2       32.357241662435      89.848937170863       4.403262864272
      3972    2       32.357241662435      86.290563421522       6.919413072427
      3973    1       33.898062693980      85.400969984187       0.000000000000
      3974    1       33.898062693980      88.959343733528       5.032300416311
      3975    1       33.898062693980      87.180156858858       2.516150208155
      3976    1       35.438883725525      89.848937170863       2.516150208155
      3977    1       35.438883725525      86.290563421522       5.032300416311
      3978    1       35.438883725525      88.069750296193       0.000000000000
      3979    2       33.898062693980      85.400969984187       1.887112656116
      3980    2       33.898062693980      88.959343733528       6.919413072427
      3981    2       33.898062693980      87.180156858858       4.403262864272
      3982    2       35.438883725525      88.069750296193       1.887112656116
      3983    2       35.438883725525      89.848937170863       4.403262864272
      3984    2       35.438883725525      86.290563421522       6.919413072427
      3985    1       36.979704757069      85.400969984187       0.000000000000
      3986    1       36.979704757069      88.959343733528       5.032300416311
      3987    1       36.979704757069      87.180156858858       2.516150208155
      3988    1       38.520525788614      89.848937170863       2.516150208155
      3989    1       38.520525788614      86.290563421522       5.032300416311
      3990    1       38.520525788614      88.069750296193       0.000000000000
      3991    2       36.979704757069      85.400969984187       1.887112656116
      3992    2       36.979704757069      88.959343733528       6.919413072427
      3993    2       36.979704757069      87.180156858858       4.403262864272
      3994    2       38.520525788614      88.069750296193       1.887112656116
      3995    2       38.520525788614      89.848937170863       4.403262864272
      3996    2       38.520525788614      86.290563421522       6.919413072427
      3997    1       40.061346820158      85.400969984187       0.000000000000
      3998    1       40.061346820158      88.959343733528       5.032300416311
      3999    1       40.061346820158      87.180156858858       2.516150208155
      4000    1       41.602167851703      89.848937170863       2.516150208155
      4001    1       41.602167851703      86.290563421522       5.032300416311
      4002    1       41.602167851703      88.069750296193       0.000000000000
      4003    2       40.061346820158      85.400969984187       1.887112656116
      4004    2       40.061346820158      88.959343733528       6.919413072427
      4005    2       40.061346820158      87.180156858858       4.403262864272
      4006    2       41.602167851703      88.069750296193       1.887112656116
      4007    2       41.602167851703      89.848937170863       4.403262864272
      4008    2       41.602167851703      86.290563421522       6.919413072427
      4009    1       43.142988883247      85.400969984187       0.000000000000
      4010    1       43.142988883247      88.959343733528       5.032300416311
      4011    1       43.142988883247      87.180156858858       2.516150208155
      4012    1       44.683809914792      89.848937170863       2.516150208155
      4013    1       44.683809914792      86.290563421522       5.032300416311
      4014    1       44.683809914792      88.069750296193       0.000000000000
      4015    2       43.142988883247      85.400969984187       1.887112656116
      4016    2       43.142988883247      88.959343733528       6.919413072427
      4017    2       43.142988883247      87.180156858858       4.403262864272
      4018    2       44.683809914792      88.069750296193       1.887112656116
      4019    2       44.683809914792      89.848937170863       4.403262864272
      4020    2       44.683809914792      86.290563421522       6.919413072427
      4021    1       46.224630946336      85.400969984187       0.000000000000
      4022    1       46.224630946336      88.959343733528       5.032300416311
      4023    1       46.224630946336      87.180156858858       2.516150208155
      4024    1       47.765451977881      89.848937170863       2.516150208155
      4025    1       47.765451977881      86.290563421522       5.032300416311
      4026    1       47.765451977881      88.069750296193       0.000000000000
      4027    2       46.224630946336      85.400969984187       1.887112656116
      4028    2       46.224630946336      88.959343733528       6.919413072427
      4029    2       46.224630946336      87.180156858858       4.403262864272
      4030    2       47.765451977881      88.069750296193       1.887112656116
      4031    2       47.765451977881      89.848937170863       4.403262864272
      4032    2       47.765451977881      86.290563421522       6.919413072427
      4033    1       49.306273009425      85.400969984187       0.000000000000
      4034    1       49.306273009425      88.959343733528       5.032300416311
      4035    1       49.306273009425      87.180156858858       2.516150208155
      4036    1       50.847094040970      89.848937170863       2.516150208155
      4037    1       50.847094040970      86.290563421522       5.032300416311
      4038    1       50.847094040970      88.069750296193       0.000000000000
      4039    2       49.306273009425      85.400969984187       1.887112656116
      4040    2       49.306273009425      88.959343733528       6.919413072427
      4041    2       49.306273009425      87.180156858858       4.403262864272
      4042    2       50.847094040970      88.069750296193       1.887112656116
      4043    2       50.847094040970      89.848937170863       4.403262864272
      4044    2       50.847094040970      86.290563421522       6.919413072427
      4045    1       52.387915072515      85.400969984187       0.000000000000
      4046    1       52.387915072515      88.959343733528       5.032300416311
      4047    1       52.387915072515      87.180156858858       2.516150208155
      4048    1       53.928736104059      89.848937170863       2.516150208155
      4049    1       53.928736104059      86.290563421522       5.032300416311
      4050    1       53.928736104059      88.069750296193       0.000000000000
      4051    2       52.387915072515      85.400969984187       1.887112656116
      4052    2       52.387915072515      88.959343733528       6.919413072427
      4053    2       52.387915072515      87.180156858858       4.403262864272
      4054    2       53.928736104059      88.069750296193       1.887112656116
      4055    2       53.928736104059      89.848937170863       4.403262864272
      4056    2       53.928736104059      86.290563421522       6.919413072427
      4057    1       55.469557135604      85.400969984187       0.000000000000
      4058    1       55.469557135604      88.959343733528       5.032300416311
      4059    1       55.469557135604      87.180156858858       2.516150208155
      4060    1       57.010378167148      89.848937170863       2.516150208155
      4061    1       57.010378167148      86.290563421522       5.032300416311
      4062    1       57.010378167148      88.069750296193       0.000000000000
      4063    2       55.469557135604      85.400969984187       1.887112656116
      4064    2       55.469557135604      88.959343733528       6.919413072427
      4065    2       55.469557135604      87.180156858858       4.403262864272
      4066    2       57.010378167148      88.069750296193       1.887112656116
      4067    2       57.010378167148      89.848937170863       4.403262864272
      4068    2       57.010378167148      86.290563421522       6.919413072427
      4069    1       58.551199198693      85.400969984187       0.000000000000
      4070    1       58.551199198693      88.959343733528       5.032300416311
      4071    1       58.551199198693      87.180156858858       2.516150208155
      4072    1       60.092020230237      89.848937170863       2.516150208155
      4073    1       60.092020230237      86.290563421522       5.032300416311
      4074    1       60.092020230237      88.069750296193       0.000000000000
      4075    2       58.551199198693      85.400969984187       1.887112656116
      4076    2       58.551199198693      88.959343733528       6.919413072427
      4077    2       58.551199198693      87.180156858858       4.403262864272
      4078    2       60.092020230237      88.069750296193       1.887112656116
      4079    2       60.092020230237      89.848937170863       4.403262864272
      4080    2       60.092020230237      86.290563421522       6.919413072427
      4081    1        0.000000000000      90.738530608199       0.000000000000
      4082    1        0.000000000000      94.296904357540       5.032300416311
      4083    1        0.000000000000      92.517717482869       2.516150208155
      4084    1        1.540821031545      95.186497794875       2.516150208155
      4085    1        1.540821031545      91.628124045534       5.032300416311
      4086    1        1.540821031545      93.407310920204       0.000000000000
      4087    2        0.000000000000      90.738530608199       1.887112656116
      4088    2        0.000000000000      94.296904357540       6.919413072427
      4089    2        0.000000000000      92.517717482869       4.403262864272
      4090    2        1.540821031545      93.407310920204       1.887112656116
      4091    2        1.540821031545      95.186497794875       4.403262864272
      4092    2        1.540821031545      91.628124045534       6.919413072427
      4093    1        3.081642063089      90.738530608199       0.000000000000
      4094    1        3.081642063089      94.296904357540       5.032300416311
      4095    1        3.081642063089      92.517717482869       2.516150208155
      4096    1        4.622463094634      95.186497794875       2.516150208155
      4097    1        4.622463094634      91.628124045534       5.032300416311
      4098    1        4.622463094634      93.407310920204       0.000000000000
      4099    2        3.081642063089      90.738530608199       1.887112656116
      4100    2        3.081642063089      94.296904357540       6.919413072427
      4101    2        3.081642063089      92.517717482869       4.403262864272
      4102    2        4.622463094634      93.407310920204       1.887112656116
      4103    2        4.622463094634      95.186497794875       4.403262864272
      4104    2        4.622463094634      91.628124045534       6.919413072427
      4105    1        6.163284126178      90.738530608199       0.000000000000
      4106    1        6.163284126178      94.296904357540       5.032300416311
      4107    1        6.163284126178      92.517717482869       2.516150208155
      4108    1        7.704105157723      95.186497794875       2.516150208155
      4109    1        7.704105157723      91.628124045534       5.032300416311
      4110    1        7.704105157723      93.407310920204       0.000000000000
      4111    2        6.163284126178      90.738530608199       1.887112656116
      4112    2        6.163284126178      94.296904357540       6.919413072427
      4113    2        6.163284126178      92.517717482869       4.403262864272
      4114    2        7.704105157723      93.407310920204       1.887112656116
      4115    2        7.704105157723      95.186497794875       4.403262864272
      4116    2        7.704105157723      91.628124045534       6.919413072427
      4117    1        9.244926189267      90.738530608199       0.000000000000
      4118    1        9.244926189267      94.296904357540       5.032300416311
      4119    1        9.244926189267      92.517717482869       2.516150208155
      4120    1       10.785747220812      95.186497794875       2.516150208155
      4121    1       10.785747220812      91.628124045534       5.032300416311
      4122    1       10.785747220812      93.407310920204       0.000000000000
      4123    2        9.244926189267      90.738530608199       1.887112656116
      4124    2        9.244926189267      94.296904357540       6.919413072427
      4125    2        9.244926189267      92.517717482869       4.403262864272
      4126    2       10.785747220812      93.407310920204       1.887112656116
      4127    2       10.785747220812      95.186497794875       4.403262864272
      4128    2       10.785747220812      91.628124045534       6.919413072427
      4129    1       12.326568252356      90.738530608199       0.000000000000
      4130    1       12.326568252356      94.296904357540       5.032300416311
      4131    1       12.326568252356      92.517717482869       2.516150208155
      4132    1       13.867389283901      95.186497794875       2.516150208155
      4133    1       13.867389283901      91.628124045534       5.032300416311
      4134    1       13.867389283901      93.407310920204       0.000000000000
      4135    2       12.326568252356      90.738530608199       1.887112656116
      4136    2       12.326568252356      94.296904357540       6.919413072427
      4137    2       12.326568252356      92.517717482869       4.403262864272
      4138    2       13.867389283901      93.407310920204       1.887112656116
      4139    2       13.867389283901      95.186497794875       4.403262864272
      4140    2       13.867389283901      91.628124045534       6.919413072427
      4141    1       15.408210315445      90.738530608199       0.000000000000
      4142    1       15.408210315445      94.296904357540       5.032300416311
      4143    1       15.408210315445      92.517717482869       2.516150208155
      4144    1       16.949031346990      95.186497794875       2.516150208155
      4145    1       16.949031346990      91.628124045534       5.032300416311
      4146    1       16.949031346990      93.407310920204       0.000000000000
      4147    2       15.408210315445      90.738530608199       1.887112656116
      4148    2       15.408210315445      94.296904357540       6.919413072427
      4149    2       15.408210315445      92.517717482869       4.403262864272
      4150    2       16.949031346990      93.407310920204       1.887112656116
      4151    2       16.949031346990      95.186497794875       4.403262864272
      4152    2       16.949031346990      91.628124045534       6.919413072427
      4153    1       18.489852378535      90.738530608199       0.000000000000
      4154    1       18.489852378535      94.296904357540       5.032300416311
      4155    1       18.489852378535      92.517717482869       2.516150208155
      4156    1       20.030673410079      95.186497794875       2.516150208155
      4157    1       20.030673410079      91.628124045534       5.032300416311
      4158    1       20.030673410079      93.407310920204       0.000000000000
      4159    2       18.489852378535      90.738530608199       1.887112656116
      4160    2       18.489852378535      94.296904357540       6.919413072427
      4161    2       18.489852378535      92.517717482869       4.403262864272
      4162    2       20.030673410079      93.407310920204       1.887112656116
      4163    2       20.030673410079      95.186497794875       4.403262864272
      4164    2       20.030673410079      91.628124045534       6.919413072427
      4165    1       21.571494441624      90.738530608199       0.000000000000
      4166    1       21.571494441624      94.296904357540       5.032300416311
      4167    1       21.571494441624      92.517717482869       2.516150208155
      4168    1       23.112315473168      95.186497794875       2.516150208155
      4169    1       23.112315473168      91.628124045534       5.032300416311
      4170    1       23.112315473168      93.407310920204       0.000000000000
      4171    2       21.571494441624      90.738530608199       1.887112656116
      4172    2       21.571494441624      94.296904357540       6.919413072427
      4173    2       21.571494441624      92.517717482869       4.403262864272
      4174    2       23.112315473168      93.407310920204       1.887112656116
      4175    2       23.112315473168      95.186497794875       4.403262864272
      4176    2       23.112315473168      91.628124045534       6.919413072427
      4177    1       24.653136504713      90.738530608199       0.000000000000
      4178    1       24.653136504713      94.296904357540       5.032300416311
      4179    1       24.653136504713      92.517717482869       2.516150208155
      4180    1       26.193957536257      95.186497794875       2.516150208155
      4181    1       26.193957536257      91.628124045534       5.032300416311
      4182    1       26.193957536257      93.407310920204       0.000000000000
      4183    2       24.653136504713      90.738530608199       1.887112656116
      4184    2       24.653136504713      94.296904357540       6.919413072427
      4185    2       24.653136504713      92.517717482869       4.403262864272
      4186    2       26.193957536257      93.407310920204       1.887112656116
      4187    2       26.193957536257      95.186497794875       4.403262864272
      4188    2       26.193957536257      91.628124045534       6.919413072427
      4189    1       27.734778567802      90.738530608199       0.000000000000
      4190    1       27.734778567802      94.296904357540       5.032300416311
      4191    1       27.734778567802      92.517717482869       2.516150208155
      4192    1       29.275599599346      95.186497794875       2.516150208155
      4193    1       29.275599599346      91.628124045534       5.032300416311
      4194    1       29.275599599346      93.407310920204       0.000000000000
      4195    2       27.734778567802      90.738530608199       1.887112656116
      4196    2       27.734778567802      94.296904357540       6.919413072427
      4197    2       27.734778567802      92.517717482869       4.403262864272
      4198    2       29.275599599346      93.407310920204       1.887112656116
      4199    2       29.275599599346      95.186497794875       4.403262864272
      4200    2       29.275599599346      91.628124045534       6.919413072427
      4201    1       30.816420630891      90.738530608199       0.000000000000
      4202    1       30.816420630891      94.296904357540       5.032300416311
      4203    1       30.816420630891      92.517717482869       2.516150208155
      4204    1       32.357241662435      95.186497794875       2.516150208155
      4205    1       32.357241662435      91.628124045534       5.032300416311
      4206    1       32.357241662435      93.407310920204       0.000000000000
      4207    2       30.816420630891      90.738530608199       1.887112656116
      4208    2       30.816420630891      94.296904357540       6.919413072427
      4209    2       30.816420630891      92.517717482869       4.403262864272
      4210    2       32.357241662435      93.407310920204       1.887112656116
      4211    2       32.357241662435      95.186497794875       4.403262864272
      4212    2       32.357241662435      91.628124045534       6.919413072427
      4213    1       33.898062693980      90.738530608199       0.000000000000
      4214    1       33.898062693980      94.296904357540       5.032300416311
      4215    1       33.898062693980      92.517717482869       2.516150208155
      4216    1       35.438883725525      95.186497794875       2.516150208155
      4217    1       35.438883725525      91.628124045534       5.032300416311
      4218    1       35.438883725525      93.407310920204       0.000000000000
      4219    2       33.898062693980      90.738530608199       1.887112656116
      4220    2       33.898062693980      94.296904357540       6.919413072427
      4221    2       33.898062693980      92.517717482869       4.403262864272
      4222    2       35.438883725525      93.407310920204       1.887112656116
      4223    2       35.438883725525      95.186497794875       4.403262864272
      4224    2       35.438883725525      91.628124045534       6.919413072427
      4225    1       36.979704757069      90.738530608199       0.000000000000
      4226    1       36.979704757069      94.296904357540       5.032300416311
      4227    1       36.979704757069      92.517717482869       2.516150208155
      4228    1       38.520525788614      95.186497794875       2.516150208155
      4229    1       38.520525788614      91.628124045534       5.032300416311
      4230    1       38.520525788614      93.407310920204       0.000000000000
      4231    2       36.979704757069      90.738530608199       1.887112656116
      4232    2       36.979704757069      94.296904357540       6.919413072427
      4233    2       36.979704757069      92.517717482869       4.403262864272
      4234    2       38.520525788614      93.407310920204       1.887112656116
      4235    2       38.520525788614      95.186497794875       4.403262864272
      4236    2       38.520525788614      91.628124045534       6.919413072427
      4237    1       40.061346820158      90.738530608199       0.000000000000
      4238    1       40.061346820158      94.296904357540       5.032300416311
      4239    1       40.061346820158      92.517717482869       2.516150208155
      4240    1       41.602167851703      95.186497794875       2.516150208155
      4241    1       41.602167851703      91.628124045534       5.032300416311
      4242    1       41.602167851703      93.407310920204       0.000000000000
      4243    2       40.061346820158      90.738530608199       1.887112656116
      4244    2       40.061346820158      94.296904357540       6.919413072427
      4245    2       40.061346820158      92.517717482869       4.403262864272
      4246    2       41.602167851703      93.407310920204       1.887112656116
      4247    2       41.602167851703      95.186497794875       4.403262864272
      4248    2       41.602167851703      91.628124045534       6.919413072427
      4249    1       43.142988883247      90.738530608199       0.000000000000
      4250    1       43.142988883247      94.296904357540       5.032300416311
      4251    1       43.142988883247      92.517717482869       2.516150208155
      4252    1       44.683809914792      95.186497794875       2.516150208155
      4253    1       44.683809914792      91.628124045534       5.032300416311
      4254    1       44.683809914792      93.407310920204       0.000000000000
      4255    2       43.142988883247      90.738530608199       1.887112656116
      4256    2       43.142988883247      94.296904357540       6.919413072427
      4257    2       43.142988883247      92.517717482869       4.403262864272
      4258    2       44.683809914792      93.407310920204       1.887112656116
      4259    2       44.683809914792      95.186497794875       4.403262864272
      4260    2       44.683809914792      91.628124045534       6.919413072427
      4261    1       46.224630946336      90.738530608199       0.000000000000
      4262    1       46.224630946336      94.296904357540       5.032300416311
      4263    1       46.224630946336      92.517717482869       2.516150208155
      4264    1       47.765451977881      95.186497794875       2.516150208155
      4265    1       47.765451977881      91.628124045534       5.032300416311
      4266    1       47.765451977881      93.407310920204       0.000000000000
      4267    2       46.224630946336      90.738530608199       1.887112656116
      4268    2       46.224630946336      94.296904357540       6.919413072427
      4269    2       46.224630946336      92.517717482869       4.403262864272
      4270    2       47.765451977881      93.407310920204       1.887112656116
      4271    2       47.765451977881      95.186497794875       4.403262864272
      4272    2       47.765451977881      91.628124045534       6.919413072427
      4273    1       49.306273009425      90.738530608199       0.000000000000
      4274    1       49.306273009425      94.296904357540       5.032300416311
      4275    1       49.306273009425      92.517717482869       2.516150208155
      4276    1       50.847094040970      95.186497794875       2.516150208155
      4277    1       50.847094040970      91.628124045534       5.032300416311
      4278    1       50.847094040970      93.407310920204       0.000000000000
      4279    2       49.306273009425      90.738530608199       1.887112656116
      4280    2       49.306273009425      94.296904357540       6.919413072427
      4281    2       49.306273009425      92.517717482869       4.403262864272
      4282    2       50.847094040970      93.407310920204       1.887112656116
      4283    2       50.847094040970      95.186497794875       4.403262864272
      4284    2       50.847094040970      91.628124045534       6.919413072427
      4285    1       52.387915072515      90.738530608199       0.000000000000
      4286    1       52.387915072515      94.296904357540       5.032300416311
      4287    1       52.387915072515      92.517717482869       2.516150208155
      4288    1       53.928736104059      95.186497794875       2.516150208155
      4289    1       53.928736104059      91.628124045534       5.032300416311
      4290    1       53.928736104059      93.407310920204       0.000000000000
      4291    2       52.387915072515      90.738530608199       1.887112656116
      4292    2       52.387915072515      94.296904357540       6.919413072427
      4293    2       52.387915072515      92.517717482869       4.403262864272
      4294    2       53.928736104059      93.407310920204       1.887112656116
      4295    2       53.928736104059      95.186497794875       4.403262864272
      4296    2       53.928736104059      91.628124045534       6.919413072427
      4297    1       55.469557135604      90.738530608199       0.000000000000
      4298    1       55.469557135604      94.296904357540       5.032300416311
      4299    1       55.469557135604      92.517717482869       2.516150208155
      4300    1       57.010378167148      95.186497794875       2.516150208155
      4301    1       57.010378167148      91.628124045534       5.032300416311
      4302    1       57.010378167148      93.407310920204       0.000000000000
      4303    2       55.469557135604      90.738530608199       1.887112656116
      4304    2       55.469557135604      94.296904357540       6.919413072427
      4305    2       55.469557135604      92.517717482869       4.403262864272
      4306    2       57.010378167148      93.407310920204       1.887112656116
      4307    2       57.010378167148      95.186497794875       4.403262864272
      4308    2       57.010378167148      91.628124045534       6.919413072427
      4309    1       58.551199198693      90.738530608199       0.000000000000
      4310    1       58.551199198693      94.296904357540       5.032300416311
      4311    1       58.551199198693      92.517717482869       2.516150208155
      4312    1       60.092020230237      95.186497794875       2.516150208155
      4313    1       60.092020230237      91.628124045534       5.032300416311
      4314    1       60.092020230237      93.407310920204       0.000000000000
      4315    2       58.551199198693      90.738530608199       1.887112656116
      4316    2       58.551199198693      94.296904357540       6.919413072427
      4317    2       58.551199198693      92.517717482869       4.403262864272
      4318    2       60.092020230237      93.407310920204       1.887112656116
      4319    2       60.092020230237      95.186497794875       4.403262864272
      4320    2       60.092020230237      91.628124045534       6.919413072427
      4321    1        0.000000000000      96.076091232210       0.000000000000
      4322    1        0.000000000000      99.634464981551       5.032300416311
      4323    1        0.000000000000      97.855278106881       2.516150208155
      4324    1        1.540821031545     100.524058418887       2.516150208155
      4325    1        1.540821031545      96.965684669546       5.032300416311
      4326    1        1.540821031545      98.744871544216       0.000000000000
      4327    2        0.000000000000      96.076091232210       1.887112656116
      4328    2        0.000000000000      99.634464981551       6.919413072427
      4329    2        0.000000000000      97.855278106881       4.403262864272
      4330    2        1.540821031545      98.744871544216       1.887112656116
      4331    2        1.540821031545     100.524058418887       4.403262864272
      4332    2        1.540821031545      96.965684669546       6.919413072427
      4333    1        3.081642063089      96.076091232210       0.000000000000
      4334    1        3.081642063089      99.634464981551       5.032300416311
      4335    1        3.081642063089      97.855278106881       2.516150208155
      4336    1        4.622463094634     100.524058418887       2.516150208155
      4337    1        4.622463094634      96.965684669546       5.032300416311
      4338    1        4.622463094634      98.744871544216       0.000000000000
      4339    2        3.081642063089      96.076091232210       1.887112656116
      4340    2        3.081642063089      99.634464981551       6.919413072427
      4341    2        3.081642063089      97.855278106881       4.403262864272
      4342    2        4.622463094634      98.744871544216       1.887112656116
      4343    2        4.622463094634     100.524058418887       4.403262864272
      4344    2        4.622463094634      96.965684669546       6.919413072427
      4345    1        6.163284126178      96.076091232210       0.000000000000
      4346    1        6.163284126178      99.634464981551       5.032300416311
      4347    1        6.163284126178      97.855278106881       2.516150208155
      4348    1        7.704105157723     100.524058418887       2.516150208155
      4349    1        7.704105157723      96.965684669546       5.032300416311
      4350    1        7.704105157723      98.744871544216       0.000000000000
      4351    2        6.163284126178      96.076091232210       1.887112656116
      4352    2        6.163284126178      99.634464981551       6.919413072427
      4353    2        6.163284126178      97.855278106881       4.403262864272
      4354    2        7.704105157723      98.744871544216       1.887112656116
      4355    2        7.704105157723     100.524058418887       4.403262864272
      4356    2        7.704105157723      96.965684669546       6.919413072427
      4357    1        9.244926189267      96.076091232210       0.000000000000
      4358    1        9.244926189267      99.634464981551       5.032300416311
      4359    1        9.244926189267      97.855278106881       2.516150208155
      4360    1       10.785747220812     100.524058418887       2.516150208155
      4361    1       10.785747220812      96.965684669546       5.032300416311
      4362    1       10.785747220812      98.744871544216       0.000000000000
      4363    2        9.244926189267      96.076091232210       1.887112656116
      4364    2        9.244926189267      99.634464981551       6.919413072427
      4365    2        9.244926189267      97.855278106881       4.403262864272
      4366    2       10.785747220812      98.744871544216       1.887112656116
      4367    2       10.785747220812     100.524058418887       4.403262864272
      4368    2       10.785747220812      96.965684669546       6.919413072427
      4369    1       12.326568252356      96.076091232210       0.000000000000
      4370    1       12.326568252356      99.634464981551       5.032300416311
      4371    1       12.326568252356      97.855278106881       2.516150208155
      4372    1       13.867389283901     100.524058418887       2.516150208155
      4373    1       13.867389283901      96.965684669546       5.032300416311
      4374    1       13.867389283901      98.744871544216       0.000000000000
      4375    2       12.326568252356      96.076091232210       1.887112656116
      4376    2       12.326568252356      99.634464981551       6.919413072427
      4377    2       12.326568252356      97.855278106881       4.403262864272
      4378    2       13.867389283901      98.744871544216       1.887112656116
      4379    2       13.867389283901     100.524058418887       4.403262864272
      4380    2       13.867389283901      96.965684669546       6.919413072427
      4381    1       15.408210315445      96.076091232210       0.000000000000
      4382    1       15.408210315445      99.634464981551       5.032300416311
      4383    1       15.408210315445      97.855278106881       2.516150208155
      4384    1       16.949031346990     100.524058418887       2.516150208155
      4385    1       16.949031346990      96.965684669546       5.032300416311
      4386    1       16.949031346990      98.744871544216       0.000000000000
      4387    2       15.408210315445      96.076091232210       1.887112656116
      4388    2       15.408210315445      99.634464981551       6.919413072427
      4389    2       15.408210315445      97.855278106881       4.403262864272
      4390    2       16.949031346990      98.744871544216       1.887112656116
      4391    2       16.949031346990     100.524058418887       4.403262864272
      4392    2       16.949031346990      96.965684669546       6.919413072427
      4393    1       18.489852378535      96.076091232210       0.000000000000
      4394    1       18.489852378535      99.634464981551       5.032300416311
      4395    1       18.489852378535      97.855278106881       2.516150208155
      4396    1       20.030673410079     100.524058418887       2.516150208155
      4397    1       20.030673410079      96.965684669546       5.032300416311
      4398    1       20.030673410079      98.744871544216       0.000000000000
      4399    2       18.489852378535      96.076091232210       1.887112656116
      4400    2       18.489852378535      99.634464981551       6.919413072427
      4401    2       18.489852378535      97.855278106881       4.403262864272
      4402    2       20.030673410079      98.744871544216       1.887112656116
      4403    2       20.030673410079     100.524058418887       4.403262864272
      4404    2       20.030673410079      96.965684669546       6.919413072427
      4405    1       21.571494441624      96.076091232210       0.000000000000
      4406    1       21.571494441624      99.634464981551       5.032300416311
      4407    1       21.571494441624      97.855278106881       2.516150208155
      4408    1       23.112315473168     100.524058418887       2.516150208155
      4409    1       23.112315473168      96.965684669546       5.032300416311
      4410    1       23.112315473168      98.744871544216       0.000000000000
      4411    2       21.571494441624      96.076091232210       1.887112656116
      4412    2       21.571494441624      99.634464981551       6.919413072427
      4413    2       21.571494441624      97.855278106881       4.403262864272
      4414    2       23.112315473168      98.744871544216       1.887112656116
      4415    2       23.112315473168     100.524058418887       4.403262864272
      4416    2       23.112315473168      96.965684669546       6.919413072427
      4417    1       24.653136504713      96.076091232210       0.000000000000
      4418    1       24.653136504713      99.634464981551       5.032300416311
      4419    1       24.653136504713      97.855278106881       2.516150208155
      4420    1       26.193957536257     100.524058418887       2.516150208155
      4421    1       26.193957536257      96.965684669546       5.032300416311
      4422    1       26.193957536257      98.744871544216       0.000000000000
      4423    2       24.653136504713      96.076091232210       1.887112656116
      4424    2       24.653136504713      99.634464981551       6.919413072427
      4425    2       24.653136504713      97.855278106881       4.403262864272
      4426    2       26.193957536257      98.744871544216       1.887112656116
      4427    2       26.193957536257     100.524058418887       4.403262864272
      4428    2       26.193957536257      96.965684669546       6.919413072427
      4429    1       27.734778567802      96.076091232210       0.000000000000
      4430    1       27.734778567802      99.634464981551       5.032300416311
      4431    1       27.734778567802      97.855278106881       2.516150208155
      4432    1       29.275599599346     100.524058418887       2.516150208155
      4433    1       29.275599599346      96.965684669546       5.032300416311
      4434    1       29.275599599346      98.744871544216       0.000000000000
      4435    2       27.734778567802      96.076091232210       1.887112656116
      4436    2       27.734778567802      99.634464981551       6.919413072427
      4437    2       27.734778567802      97.855278106881       4.403262864272
      4438    2       29.275599599346      98.744871544216       1.887112656116
      4439    2       29.275599599346     100.524058418887       4.403262864272
      4440    2       29.275599599346      96.965684669546       6.919413072427
      4441    1       30.816420630891      96.076091232210       0.000000000000
      4442    1       30.816420630891      99.634464981551       5.032300416311
      4443    1       30.816420630891      97.855278106881       2.516150208155
      4444    1       32.357241662435     100.524058418887       2.516150208155
      4445    1       32.357241662435      96.965684669546       5.032300416311
      4446    1       32.357241662435      98.744871544216       0.000000000000
      4447    2       30.816420630891      96.076091232210       1.887112656116
      4448    2       30.816420630891      99.634464981551       6.919413072427
      4449    2       30.816420630891      97.855278106881       4.403262864272
      4450    2       32.357241662435      98.744871544216       1.887112656116
      4451    2       32.357241662435     100.524058418887       4.403262864272
      4452    2       32.357241662435      96.965684669546       6.919413072427
      4453    1       33.898062693980      96.076091232210       0.000000000000
      4454    1       33.898062693980      99.634464981551       5.032300416311
      4455    1       33.898062693980      97.855278106881       2.516150208155
      4456    1       35.438883725525     100.524058418887       2.516150208155
      4457    1       35.438883725525      96.965684669546       5.032300416311
      4458    1       35.438883725525      98.744871544216       0.000000000000
      4459    2       33.898062693980      96.076091232210       1.887112656116
      4460    2       33.898062693980      99.634464981551       6.919413072427
      4461    2       33.898062693980      97.855278106881       4.403262864272
      4462    2       35.438883725525      98.744871544216       1.887112656116
      4463    2       35.438883725525     100.524058418887       4.403262864272
      4464    2       35.438883725525      96.965684669546       6.919413072427
      4465    1       36.979704757069      96.076091232210       0.000000000000
      4466    1       36.979704757069      99.634464981551       5.032300416311
      4467    1       36.979704757069      97.855278106881       2.516150208155
      4468    1       38.520525788614     100.524058418887       2.516150208155
      4469    1       38.520525788614      96.965684669546       5.032300416311
      4470    1       38.520525788614      98.744871544216       0.000000000000
      4471    2       36.979704757069      96.076091232210       1.887112656116
      4472    2       36.979704757069      99.634464981551       6.919413072427
      4473    2       36.979704757069      97.855278106881       4.403262864272
      4474    2       38.520525788614      98.744871544216       1.887112656116
      4475    2       38.520525788614     100.524058418887       4.403262864272
      4476    2       38.520525788614      96.965684669546       6.919413072427
      4477    1       40.061346820158      96.076091232210       0.000000000000
      4478    1       40.061346820158      99.634464981551       5.032300416311
      4479    1       40.061346820158      97.855278106881       2.516150208155
      4480    1       41.602167851703     100.524058418887       2.516150208155
      4481    1       41.602167851703      96.965684669546       5.032300416311
      4482    1       41.602167851703      98.744871544216       0.000000000000
      4483    2       40.061346820158      96.076091232210       1.887112656116
      4484    2       40.061346820158      99.634464981551       6.919413072427
      4485    2       40.061346820158      97.855278106881       4.403262864272
      4486    2       41.602167851703      98.744871544216       1.887112656116
      4487    2       41.602167851703     100.524058418887       4.403262864272
      4488    2       41.602167851703      96.965684669546       6.919413072427
      4489    1       43.142988883247      96.076091232210       0.000000000000
      4490    1       43.142988883247      99.634464981551       5.032300416311
      4491    1       43.142988883247      97.855278106881       2.516150208155
      4492    1       44.683809914792     100.524058418887       2.516150208155
      4493    1       44.683809914792      96.965684669546       5.032300416311
      4494    1       44.683809914792      98.744871544216       0.000000000000
      4495    2       43.142988883247      96.076091232210       1.887112656116
      4496    2       43.142988883247      99.634464981551       6.919413072427
      4497    2       43.142988883247      97.855278106881       4.403262864272
      4498    2       44.683809914792      98.744871544216       1.887112656116
      4499    2       44.683809914792     100.524058418887       4.403262864272
      4500    2       44.683809914792      96.965684669546       6.919413072427
      4501    1       46.224630946336      96.076091232210       0.000000000000
      4502    1       46.224630946336      99.634464981551       5.032300416311
      4503    1       46.224630946336      97.855278106881       2.516150208155
      4504    1       47.765451977881     100.524058418887       2.516150208155
      4505    1       47.765451977881      96.965684669546       5.032300416311
      4506    1       47.765451977881      98.744871544216       0.000000000000
      4507    2       46.224630946336      96.076091232210       1.887112656116
      4508    2       46.224630946336      99.634464981551       6.919413072427
      4509    2       46.224630946336      97.855278106881       4.403262864272
      4510    2       47.765451977881      98.744871544216       1.887112656116
      4511    2       47.765451977881     100.524058418887       4.403262864272
      4512    2       47.765451977881      96.965684669546       6.919413072427
      4513    1       49.306273009425      96.076091232210       0.000000000000
      4514    1       49.306273009425      99.634464981551       5.032300416311
      4515    1       49.306273009425      97.855278106881       2.516150208155
      4516    1       50.847094040970     100.524058418887       2.516150208155
      4517    1       50.847094040970      96.965684669546       5.032300416311
      4518    1       50.847094040970      98.744871544216       0.000000000000
      4519    2       49.306273009425      96.076091232210       1.887112656116
      4520    2       49.306273009425      99.634464981551       6.919413072427
      4521    2       49.306273009425      97.855278106881       4.403262864272
      4522    2       50.847094040970      98.744871544216       1.887112656116
      4523    2       50.847094040970     100.524058418887       4.403262864272
      4524    2       50.847094040970      96.965684669546       6.919413072427
      4525    1       52.387915072515      96.076091232210       0.000000000000
      4526    1       52.387915072515      99.634464981551       5.032300416311
      4527    1       52.387915072515      97.855278106881       2.516150208155
      4528    1       53.928736104059     100.524058418887       2.516150208155
      4529    1       53.928736104059      96.965684669546       5.032300416311
      4530    1       53.928736104059      98.744871544216       0.000000000000
      4531    2       52.387915072515      96.076091232210       1.887112656116
      4532    2       52.387915072515      99.634464981551       6.919413072427
      4533    2       52.387915072515      97.855278106881       4.403262864272
      4534    2       53.928736104059      98.744871544216       1.887112656116
      4535    2       53.928736104059     100.524058418887       4.403262864272
      4536    2       53.928736104059      96.965684669546       6.919413072427
      4537    1       55.469557135604      96.076091232210       0.000000000000
      4538    1       55.469557135604      99.634464981551       5.032300416311
      4539    1       55.469557135604      97.855278106881       2.516150208155
      4540    1       57.010378167148     100.524058418887       2.516150208155
      4541    1       57.010378167148      96.965684669546       5.032300416311
      4542    1       57.010378167148      98.744871544216       0.000000000000
      4543    2       55.469557135604      96.076091232210       1.887112656116
      4544    2       55.469557135604      99.634464981551       6.919413072427
      4545    2       55.469557135604      97.855278106881       4.403262864272
      4546    2       57.010378167148      98.744871544216       1.887112656116
      4547    2       57.010378167148     100.524058418887       4.403262864272
      4548    2       57.010378167148      96.965684669546       6.919413072427
      4549    1       58.551199198693      96.076091232210       0.000000000000
      4550    1       58.551199198693      99.634464981551       5.032300416311
      4551    1       58.551199198693      97.855278106881       2.516150208155
      4552    1       60.092020230237     100.524058418887       2.516150208155
      4553    1       60.092020230237      96.965684669546       5.032300416311
      4554    1       60.092020230237      98.744871544216       0.000000000000
      4555    2       58.551199198693      96.076091232210       1.887112656116
      4556    2       58.551199198693      99.634464981551       6.919413072427
      4557    2       58.551199198693      97.855278106881       4.403262864272
      4558    2       60.092020230237      98.744871544216       1.887112656116
      4559    2       60.092020230237     100.524058418887       4.403262864272
      4560    2       60.092020230237      96.965684669546       6.919413072427
      4561    1        0.000000000000     101.413651856222       0.000000000000
      4562    1        0.000000000000     104.972025605563       5.032300416311
      4563    1        0.000000000000     103.192838730893       2.516150208155
      4564    1        1.540821031545     105.861619042898       2.516150208155
      4565    1        1.540821031545     102.303245293557       5.032300416311
      4566    1        1.540821031545     104.082432168228       0.000000000000
      4567    2        0.000000000000     101.413651856222       1.887112656116
      4568    2        0.000000000000     104.972025605563       6.919413072427
      4569    2        0.000000000000     103.192838730893       4.403262864272
      4570    2        1.540821031545     104.082432168228       1.887112656116
      4571    2        1.540821031545     105.861619042898       4.403262864272
      4572    2        1.540821031545     102.303245293557       6.919413072427
      4573    1        3.081642063089     101.413651856222       0.000000000000
      4574    1        3.081642063089     104.972025605563       5.032300416311
      4575    1        3.081642063089     103.192838730893       2.516150208155
      4576    1        4.622463094634     105.861619042898       2.516150208155
      4577    1        4.622463094634     102.303245293557       5.032300416311
      4578    1        4.622463094634     104.082432168228       0.000000000000
      4579    2        3.081642063089     101.413651856222       1.887112656116
      4580    2        3.081642063089     104.972025605563       6.919413072427
      4581    2        3.081642063089     103.192838730893       4.403262864272
      4582    2        4.622463094634     104.082432168228       1.887112656116
      4583    2        4.622463094634     105.861619042898       4.403262864272
      4584    2        4.622463094634     102.303245293557       6.919413072427
      4585    1        6.163284126178     101.413651856222       0.000000000000
      4586    1        6.163284126178     104.972025605563       5.032300416311
      4587    1        6.163284126178     103.192838730893       2.516150208155
      4588    1        7.704105157723     105.861619042898       2.516150208155
      4589    1        7.704105157723     102.303245293557       5.032300416311
      4590    1        7.704105157723     104.082432168228       0.000000000000
      4591    2        6.163284126178     101.413651856222       1.887112656116
      4592    2        6.163284126178     104.972025605563       6.919413072427
      4593    2        6.163284126178     103.192838730893       4.403262864272
      4594    2        7.704105157723     104.082432168228       1.887112656116
      4595    2        7.704105157723     105.861619042898       4.403262864272
      4596    2        7.704105157723     102.303245293557       6.919413072427
      4597    1        9.244926189267     101.413651856222       0.000000000000
      4598    1        9.244926189267     104.972025605563       5.032300416311
      4599    1        9.244926189267     103.192838730893       2.516150208155
      4600    1       10.785747220812     105.861619042898       2.516150208155
      4601    1       10.785747220812     102.303245293557       5.032300416311
      4602    1       10.785747220812     104.082432168228       0.000000000000
      4603    2        9.244926189267     101.413651856222       1.887112656116
      4604    2        9.244926189267     104.972025605563       6.919413072427
      4605    2        9.244926189267     103.192838730893       4.403262864272
      4606    2       10.785747220812     104.082432168228       1.887112656116
      4607    2       10.785747220812     105.861619042898       4.403262864272
      4608    2       10.785747220812     102.303245293557       6.919413072427
      4609    1       12.326568252356     101.413651856222       0.000000000000
      4610    1       12.326568252356     104.972025605563       5.032300416311
      4611    1       12.326568252356     103.192838730893       2.516150208155
      4612    1       13.867389283901     105.861619042898       2.516150208155
      4613    1       13.867389283901     102.303245293557       5.032300416311
      4614    1       13.867389283901     104.082432168228       0.000000000000
      4615    2       12.326568252356     101.413651856222       1.887112656116
      4616    2       12.326568252356     104.972025605563       6.919413072427
      4617    2       12.326568252356     103.192838730893       4.403262864272
      4618    2       13.867389283901     104.082432168228       1.887112656116
      4619    2       13.867389283901     105.861619042898       4.403262864272
      4620    2       13.867389283901     102.303245293557       6.919413072427
      4621    1       15.408210315445     101.413651856222       0.000000000000
      4622    1       15.408210315445     104.972025605563       5.032300416311
      4623    1       15.408210315445     103.192838730893       2.516150208155
      4624    1       16.949031346990     105.861619042898       2.516150208155
      4625    1       16.949031346990     102.303245293557       5.032300416311
      4626    1       16.949031346990     104.082432168228       0.000000000000
      4627    2       15.408210315445     101.413651856222       1.887112656116
      4628    2       15.408210315445     104.972025605563       6.919413072427
      4629    2       15.408210315445     103.192838730893       4.403262864272
      4630    2       16.949031346990     104.082432168228       1.887112656116
      4631    2       16.949031346990     105.861619042898       4.403262864272
      4632    2       16.949031346990     102.303245293557       6.919413072427
      4633    1       18.489852378535     101.413651856222       0.000000000000
      4634    1       18.489852378535     104.972025605563       5.032300416311
      4635    1       18.489852378535     103.192838730893       2.516150208155
      4636    1       20.030673410079     105.861619042898       2.516150208155
      4637    1       20.030673410079     102.303245293557       5.032300416311
      4638    1       20.030673410079     104.082432168228       0.000000000000
      4639    2       18.489852378535     101.413651856222       1.887112656116
      4640    2       18.489852378535     104.972025605563       6.919413072427
      4641    2       18.489852378535     103.192838730893       4.403262864272
      4642    2       20.030673410079     104.082432168228       1.887112656116
      4643    2       20.030673410079     105.861619042898       4.403262864272
      4644    2       20.030673410079     102.303245293557       6.919413072427
      4645    1       21.571494441624     101.413651856222       0.000000000000
      4646    1       21.571494441624     104.972025605563       5.032300416311
      4647    1       21.571494441624     103.192838730893       2.516150208155
      4648    1       23.112315473168     105.861619042898       2.516150208155
      4649    1       23.112315473168     102.303245293557       5.032300416311
      4650    1       23.112315473168     104.082432168228       0.000000000000
      4651    2       21.571494441624     101.413651856222       1.887112656116
      4652    2       21.571494441624     104.972025605563       6.919413072427
      4653    2       21.571494441624     103.192838730893       4.403262864272
      4654    2       23.112315473168     104.082432168228       1.887112656116
      4655    2       23.112315473168     105.861619042898       4.403262864272
      4656    2       23.112315473168     102.303245293557       6.919413072427
      4657    1       24.653136504713     101.413651856222       0.000000000000
      4658    1       24.653136504713     104.972025605563       5.032300416311
      4659    1       24.653136504713     103.192838730893       2.516150208155
      4660    1       26.193957536257     105.861619042898       2.516150208155
      4661    1       26.193957536257     102.303245293557       5.032300416311
      4662    1       26.193957536257     104.082432168228       0.000000000000
      4663    2       24.653136504713     101.413651856222       1.887112656116
      4664    2       24.653136504713     104.972025605563       6.919413072427
      4665    2       24.653136504713     103.192838730893       4.403262864272
      4666    2       26.193957536257     104.082432168228       1.887112656116
      4667    2       26.193957536257     105.861619042898       4.403262864272
      4668    2       26.193957536257     102.303245293557       6.919413072427
      4669    1       27.734778567802     101.413651856222       0.000000000000
      4670    1       27.734778567802     104.972025605563       5.032300416311
      4671    1       27.734778567802     103.192838730893       2.516150208155
      4672    1       29.275599599346     105.861619042898       2.516150208155
      4673    1       29.275599599346     102.303245293557       5.032300416311
      4674    1       29.275599599346     104.082432168228       0.000000000000
      4675    2       27.734778567802     101.413651856222       1.887112656116
      4676    2       27.734778567802     104.972025605563       6.919413072427
      4677    2       27.734778567802     103.192838730893       4.403262864272
      4678    2       29.275599599346     104.082432168228       1.887112656116
      4679    2       29.275599599346     105.861619042898       4.403262864272
      4680    2       29.275599599346     102.303245293557       6.919413072427
      4681    1       30.816420630891     101.413651856222       0.000000000000
      4682    1       30.816420630891     104.972025605563       5.032300416311
      4683    1       30.816420630891     103.192838730893       2.516150208155
      4684    1       32.357241662435     105.861619042898       2.516150208155
      4685    1       32.357241662435     102.303245293557       5.032300416311
      4686    1       32.357241662435     104.082432168228       0.000000000000
      4687    2       30.816420630891     101.413651856222       1.887112656116
      4688    2       30.816420630891     104.972025605563       6.919413072427
      4689    2       30.816420630891     103.192838730893       4.403262864272
      4690    2       32.357241662435     104.082432168228       1.887112656116
      4691    2       32.357241662435     105.861619042898       4.403262864272
      4692    2       32.357241662435     102.303245293557       6.919413072427
      4693    1       33.898062693980     101.413651856222       0.000000000000
      4694    1       33.898062693980     104.972025605563       5.032300416311
      4695    1       33.898062693980     103.192838730893       2.516150208155
      4696    1       35.438883725525     105.861619042898       2.516150208155
      4697    1       35.438883725525     102.303245293557       5.032300416311
      4698    1       35.438883725525     104.082432168228       0.000000000000
      4699    2       33.898062693980     101.413651856222       1.887112656116
      4700    2       33.898062693980     104.972025605563       6.919413072427
      4701    2       33.898062693980     103.192838730893       4.403262864272
      4702    2       35.438883725525     104.082432168228       1.887112656116
      4703    2       35.438883725525     105.861619042898       4.403262864272
      4704    2       35.438883725525     102.303245293557       6.919413072427
      4705    1       36.979704757069     101.413651856222       0.000000000000
      4706    1       36.979704757069     104.972025605563       5.032300416311
      4707    1       36.979704757069     103.192838730893       2.516150208155
      4708    1       38.520525788614     105.861619042898       2.516150208155
      4709    1       38.520525788614     102.303245293557       5.032300416311
      4710    1       38.520525788614     104.082432168228       0.000000000000
      4711    2       36.979704757069     101.413651856222       1.887112656116
      4712    2       36.979704757069     104.972025605563       6.919413072427
      4713    2       36.979704757069     103.192838730893       4.403262864272
      4714    2       38.520525788614     104.082432168228       1.887112656116
      4715    2       38.520525788614     105.861619042898       4.403262864272
      4716    2       38.520525788614     102.303245293557       6.919413072427
      4717    1       40.061346820158     101.413651856222       0.000000000000
      4718    1       40.061346820158     104.972025605563       5.032300416311
      4719    1       40.061346820158     103.192838730893       2.516150208155
      4720    1       41.602167851703     105.861619042898       2.516150208155
      4721    1       41.602167851703     102.303245293557       5.032300416311
      4722    1       41.602167851703     104.082432168228       0.000000000000
      4723    2       40.061346820158     101.413651856222       1.887112656116
      4724    2       40.061346820158     104.972025605563       6.919413072427
      4725    2       40.061346820158     103.192838730893       4.403262864272
      4726    2       41.602167851703     104.082432168228       1.887112656116
      4727    2       41.602167851703     105.861619042898       4.403262864272
      4728    2       41.602167851703     102.303245293557       6.919413072427
      4729    1       43.142988883247     101.413651856222       0.000000000000
      4730    1       43.142988883247     104.972025605563       5.032300416311
      4731    1       43.142988883247     103.192838730893       2.516150208155
      4732    1       44.683809914792     105.861619042898       2.516150208155
      4733    1       44.683809914792     102.303245293557       5.032300416311
      4734    1       44.683809914792     104.082432168228       0.000000000000
      4735    2       43.142988883247     101.413651856222       1.887112656116
      4736    2       43.142988883247     104.972025605563       6.919413072427
      4737    2       43.142988883247     103.192838730893       4.403262864272
      4738    2       44.683809914792     104.082432168228       1.887112656116
      4739    2       44.683809914792     105.861619042898       4.403262864272
      4740    2       44.683809914792     102.303245293557       6.919413072427
      4741    1       46.224630946336     101.413651856222       0.000000000000
      4742    1       46.224630946336     104.972025605563       5.032300416311
      4743    1       46.224630946336     103.192838730893       2.516150208155
      4744    1       47.765451977881     105.861619042898       2.516150208155
      4745    1       47.765451977881     102.303245293557       5.032300416311
      4746    1       47.765451977881     104.082432168228       0.000000000000
      4747    2       46.224630946336     101.413651856222       1.887112656116
      4748    2       46.224630946336     104.972025605563       6.919413072427
      4749    2       46.224630946336     103.192838730893       4.403262864272
      4750    2       47.765451977881     104.082432168228       1.887112656116
      4751    2       47.765451977881     105.861619042898       4.403262864272
      4752    2       47.765451977881     102.303245293557       6.919413072427
      4753    1       49.306273009425     101.413651856222       0.000000000000
      4754    1       49.306273009425     104.972025605563       5.032300416311
      4755    1       49.306273009425     103.192838730893       2.516150208155
      4756    1       50.847094040970     105.861619042898       2.516150208155
      4757    1       50.847094040970     102.303245293557       5.032300416311
      4758    1       50.847094040970     104.082432168228       0.000000000000
      4759    2       49.306273009425     101.413651856222       1.887112656116
      4760    2       49.306273009425     104.972025605563       6.919413072427
      4761    2       49.306273009425     103.192838730893       4.403262864272
      4762    2       50.847094040970     104.082432168228       1.887112656116
      4763    2       50.847094040970     105.861619042898       4.403262864272
      4764    2       50.847094040970     102.303245293557       6.919413072427
      4765    1       52.387915072515     101.413651856222       0.000000000000
      4766    1       52.387915072515     104.972025605563       5.032300416311
      4767    1       52.387915072515     103.192838730893       2.516150208155
      4768    1       53.928736104059     105.861619042898       2.516150208155
      4769    1       53.928736104059     102.303245293557       5.032300416311
      4770    1       53.928736104059     104.082432168228       0.000000000000
      4771    2       52.387915072515     101.413651856222       1.887112656116
      4772    2       52.387915072515     104.972025605563       6.919413072427
      4773    2       52.387915072515     103.192838730893       4.403262864272
      4774    2       53.928736104059     104.082432168228       1.887112656116
      4775    2       53.928736104059     105.861619042898       4.403262864272
      4776    2       53.928736104059     102.303245293557       6.919413072427
      4777    1       55.469557135604     101.413651856222       0.000000000000
      4778    1       55.469557135604     104.972025605563       5.032300416311
      4779    1       55.469557135604     103.192838730893       2.516150208155
      4780    1       57.010378167148     105.861619042898       2.516150208155
      4781    1       57.010378167148     102.303245293557       5.032300416311
      4782    1       57.010378167148     104.082432168228       0.000000000000
      4783    2       55.469557135604     101.413651856222       1.887112656116
      4784    2       55.469557135604     104.972025605563       6.919413072427
      4785    2       55.469557135604     103.192838730893       4.403262864272
      4786    2       57.010378167148     104.082432168228       1.887112656116
      4787    2       57.010378167148     105.861619042898       4.403262864272
      4788    2       57.010378167148     102.303245293557       6.919413072427
      4789    1       58.551199198693     101.413651856222       0.000000000000
      4790    1       58.551199198693     104.972025605563       5.032300416311
      4791    1       58.551199198693     103.192838730893       2.516150208155
      4792    1       60.092020230237     105.861619042898       2.516150208155
      4793    1       60.092020230237     102.303245293557       5.032300416311
      4794    1       60.092020230237     104.082432168228       0.000000000000
      4795    2       58.551199198693     101.413651856222       1.887112656116
      4796    2       58.551199198693     104.972025605563       6.919413072427
      4797    2       58.551199198693     103.192838730893       4.403262864272
      4798    2       60.092020230237     104.082432168228       1.887112656116
      4799    2       60.092020230237     105.861619042898       4.403262864272
      4800    2       60.092020230237     102.303245293557       6.919413072427
      4801    1        0.000000000000       0.000000000000       7.548450624466
      4802    1        0.000000000000       3.558373749341      12.580751040777
      4803    1        0.000000000000       1.779186874671      10.064600832621
      4804    1        1.540821031545       4.447967186676      10.064600832621
      4805    1        1.540821031545       0.889593437335      12.580751040777
      4806    1        1.540821031545       2.668780312006       7.548450624466
      4807    2        0.000000000000       0.000000000000       9.435563280582
      4808    2        0.000000000000       3.558373749341      14.467863696893
      4809    2        0.000000000000       1.779186874671      11.951713488738
      4810    2        1.540821031545       2.668780312006       9.435563280582
      4811    2        1.540821031545       4.447967186676      11.951713488738
      4812    2        1.540821031545       0.889593437335      14.467863696893
      4813    1        3.081642063089       0.000000000000       7.548450624466
      4814    1        3.081642063089       3.558373749341      12.580751040777
      4815    1        3.081642063089       1.779186874671      10.064600832621
      4816    1        4.622463094634       4.447967186676      10.064600832621
      4817    1        4.622463094634       0.889593437335      12.580751040777
      4818    1        4.622463094634       2.668780312006       7.548450624466
      4819    2        3.081642063089       0.000000000000       9.435563280582
      4820    2        3.081642063089       3.558373749341      14.467863696893
      4821    2        3.081642063089       1.779186874671      11.951713488738
      4822    2        4.622463094634       2.668780312006       9.435563280582
      4823    2        4.622463094634       4.447967186676      11.951713488738
      4824    2        4.622463094634       0.889593437335      14.467863696893
      4825    1        6.163284126178       0.000000000000       7.548450624466
      4826    1        6.163284126178       3.558373749341      12.580751040777
      4827    1        6.163284126178       1.779186874671      10.064600832621
      4828    1        7.704105157723       4.447967186676      10.064600832621
      4829    1        7.704105157723       0.889593437335      12.580751040777
      4830    1        7.704105157723       2.668780312006       7.548450624466
      4831    2        6.163284126178       0.000000000000       9.435563280582
      4832    2        6.163284126178       3.558373749341      14.467863696893
      4833    2        6.163284126178       1.779186874671      11.951713488738
      4834    2        7.704105157723       2.668780312006       9.435563280582
      4835    2        7.704105157723       4.447967186676      11.951713488738
      4836    2        7.704105157723       0.889593437335      14.467863696893
      4837    1        9.244926189267       0.000000000000       7.548450624466
      4838    1        9.244926189267       3.558373749341      12.580751040777
      4839    1        9.244926189267       1.779186874671      10.064600832621
      4840    1       10.785747220812       4.447967186676      10.064600832621
      4841    1       10.785747220812       0.889593437335      12.580751040777
      4842    1       10.785747220812       2.668780312006       7.548450624466
      4843    2        9.244926189267       0.000000000000       9.435563280582
      4844    2        9.244926189267       3.558373749341      14.467863696893
      4845    2        9.244926189267       1.779186874671      11.951713488738
      4846    2       10.785747220812       2.668780312006       9.435563280582
      4847    2       10.785747220812       4.447967186676      11.951713488738
      4848    2       10.785747220812       0.889593437335      14.467863696893
      4849    1       12.326568252356       0.000000000000       7.548450624466
      4850    1       12.326568252356       3.558373749341      12.580751040777
      4851    1       12.326568252356       1.779186874671      10.064600832621
      4852    1       13.867389283901       4.447967186676      10.064600832621
      4853    1       13.867389283901       0.889593437335      12.580751040777
      4854    1       13.867389283901       2.668780312006       7.548450624466
      4855    2       12.326568252356       0.000000000000       9.435563280582
      4856    2       12.326568252356       3.558373749341      14.467863696893
      4857    2       12.326568252356       1.779186874671      11.951713488738
      4858    2       13.867389283901       2.668780312006       9.435563280582
      4859    2       13.867389283901       4.447967186676      11.951713488738
      4860    2       13.867389283901       0.889593437335      14.467863696893
      4861    1       15.408210315445       0.000000000000       7.548450624466
      4862    1       15.408210315445       3.558373749341      12.580751040777
      4863    1       15.408210315445       1.779186874671      10.064600832621
      4864    1       16.949031346990       4.447967186676      10.064600832621
      4865    1       16.949031346990       0.889593437335      12.580751040777
      4866    1       16.949031346990       2.668780312006       7.548450624466
      4867    2       15.408210315445       0.000000000000       9.435563280582
      4868    2       15.408210315445       3.558373749341      14.467863696893
      4869    2       15.408210315445       1.779186874671      11.951713488738
      4870    2       16.949031346990       2.668780312006       9.435563280582
      4871    2       16.949031346990       4.447967186676      11.951713488738
      4872    2       16.949031346990       0.889593437335      14.467863696893
      4873    1       18.489852378535       0.000000000000       7.548450624466
      4874    1       18.489852378535       3.558373749341      12.580751040777
      4875    1       18.489852378535       1.779186874671      10.064600832621
      4876    1       20.030673410079       4.447967186676      10.064600832621
      4877    1       20.030673410079       0.889593437335      12.580751040777
      4878    1       20.030673410079       2.668780312006       7.548450624466
      4879    2       18.489852378535       0.000000000000       9.435563280582
      4880    2       18.489852378535       3.558373749341      14.467863696893
      4881    2       18.489852378535       1.779186874671      11.951713488738
      4882    2       20.030673410079       2.668780312006       9.435563280582
      4883    2       20.030673410079       4.447967186676      11.951713488738
      4884    2       20.030673410079       0.889593437335      14.467863696893
      4885    1       21.571494441624       0.000000000000       7.548450624466
      4886    1       21.571494441624       3.558373749341      12.580751040777
      4887    1       21.571494441624       1.779186874671      10.064600832621
      4888    1       23.112315473168       4.447967186676      10.064600832621
      4889    1       23.112315473168       0.889593437335      12.580751040777
      4890    1       23.112315473168       2.668780312006       7.548450624466
      4891    2       21.571494441624       0.000000000000       9.435563280582
      4892    2       21.571494441624       3.558373749341      14.467863696893
      4893    2       21.571494441624       1.779186874671      11.951713488738
      4894    2       23.112315473168       2.668780312006       9.435563280582
      4895    2       23.112315473168       4.447967186676      11.951713488738
      4896    2       23.112315473168       0.889593437335      14.467863696893
      4897    1       24.653136504713       0.000000000000       7.548450624466
      4898    1       24.653136504713       3.558373749341      12.580751040777
      4899    1       24.653136504713       1.779186874671      10.064600832621
      4900    1       26.193957536257       4.447967186676      10.064600832621
      4901    1       26.193957536257       0.889593437335      12.580751040777
      4902    1       26.193957536257       2.668780312006       7.548450624466
      4903    2       24.653136504713       0.000000000000       9.435563280582
      4904    2       24.653136504713       3.558373749341      14.467863696893
      4905    2       24.653136504713       1.779186874671      11.951713488738
      4906    2       26.193957536257       2.668780312006       9.435563280582
      4907    2       26.193957536257       4.447967186676      11.951713488738
      4908    2       26.193957536257       0.889593437335      14.467863696893
      4909    1       27.734778567802       0.000000000000       7.548450624466
      4910    1       27.734778567802       3.558373749341      12.580751040777
      4911    1       27.734778567802       1.779186874671      10.064600832621
      4912    1       29.275599599346       4.447967186676      10.064600832621
      4913    1       29.275599599346       0.889593437335      12.580751040777
      4914    1       29.275599599346       2.668780312006       7.548450624466
      4915    2       27.734778567802       0.000000000000       9.435563280582
      4916    2       27.734778567802       3.558373749341      14.467863696893
      4917    2       27.734778567802       1.779186874671      11.951713488738
      4918    2       29.275599599346       2.668780312006       9.435563280582
      4919    2       29.275599599346       4.447967186676      11.951713488738
      4920    2       29.275599599346       0.889593437335      14.467863696893
      4921    1       30.816420630891       0.000000000000       7.548450624466
      4922    1       30.816420630891       3.558373749341      12.580751040777
      4923    1       30.816420630891       1.779186874671      10.064600832621
      4924    1       32.357241662435       4.447967186676      10.064600832621
      4925    1       32.357241662435       0.889593437335      12.580751040777
      4926    1       32.357241662435       2.668780312006       7.548450624466
      4927    2       30.816420630891       0.000000000000       9.435563280582
      4928    2       30.816420630891       3.558373749341      14.467863696893
      4929    2       30.816420630891       1.779186874671      11.951713488738
      4930    2       32.357241662435       2.668780312006       9.435563280582
      4931    2       32.357241662435       4.447967186676      11.951713488738
      4932    2       32.357241662435       0.889593437335      14.467863696893
      4933    1       33.898062693980       0.000000000000       7.548450624466
      4934    1       33.898062693980       3.558373749341      12.580751040777
      4935    1       33.898062693980       1.779186874671      10.064600832621
      4936    1       35.438883725525       4.447967186676      10.064600832621
      4937    1       35.438883725525       0.889593437335      12.580751040777
      4938    1       35.438883725525       2.668780312006       7.548450624466
      4939    2       33.898062693980       0.000000000000       9.435563280582
      4940    2       33.898062693980       3.558373749341      14.467863696893
      4941    2       33.898062693980       1.779186874671      11.951713488738
      4942    2       35.438883725525       2.668780312006       9.435563280582
      4943    2       35.438883725525       4.447967186676      11.951713488738
      4944    2       35.438883725525       0.889593437335      14.467863696893
      4945    1       36.979704757069       0.000000000000       7.548450624466
      4946    1       36.979704757069       3.558373749341      12.580751040777
      4947    1       36.979704757069       1.779186874671      10.064600832621
      4948    1       38.520525788614       4.447967186676      10.064600832621
      4949    1       38.520525788614       0.889593437335      12.580751040777
      4950    1       38.520525788614       2.668780312006       7.548450624466
      4951    2       36.979704757069       0.000000000000       9.435563280582
      4952    2       36.979704757069       3.558373749341      14.467863696893
      4953    2       36.979704757069       1.779186874671      11.951713488738
      4954    2       38.520525788614       2.668780312006       9.435563280582
      4955    2       38.520525788614       4.447967186676      11.951713488738
      4956    2       38.520525788614       0.889593437335      14.467863696893
      4957    1       40.061346820158       0.000000000000       7.548450624466
      4958    1       40.061346820158       3.558373749341      12.580751040777
      4959    1       40.061346820158       1.779186874671      10.064600832621
      4960    1       41.602167851703       4.447967186676      10.064600832621
      4961    1       41.602167851703       0.889593437335      12.580751040777
      4962    1       41.602167851703       2.668780312006       7.548450624466
      4963    2       40.061346820158       0.000000000000       9.435563280582
      4964    2       40.061346820158       3.558373749341      14.467863696893
      4965    2       40.061346820158       1.779186874671      11.951713488738
      4966    2       41.602167851703       2.668780312006       9.435563280582
      4967    2       41.602167851703       4.447967186676      11.951713488738
      4968    2       41.602167851703       0.889593437335      14.467863696893
      4969    1       43.142988883247       0.000000000000       7.548450624466
      4970    1       43.142988883247       3.558373749341      12.580751040777
      4971    1       43.142988883247       1.779186874671      10.064600832621
      4972    1       44.683809914792       4.447967186676      10.064600832621
      4973    1       44.683809914792       0.889593437335      12.580751040777
      4974    1       44.683809914792       2.668780312006       7.548450624466
      4975    2       43.142988883247       0.000000000000       9.435563280582
      4976    2       43.142988883247       3.558373749341      14.467863696893
      4977    2       43.142988883247       1.779186874671      11.951713488738
      4978    2       44.683809914792       2.668780312006       9.435563280582
      4979    2       44.683809914792       4.447967186676      11.951713488738
      4980    2       44.683809914792       0.889593437335      14.467863696893
      4981    1       46.224630946336       0.000000000000       7.548450624466
      4982    1       46.224630946336       3.558373749341      12.580751040777
      4983    1       46.224630946336       1.779186874671      10.064600832621
      4984    1       47.765451977881       4.447967186676      10.064600832621
      4985    1       47.765451977881       0.889593437335      12.580751040777
      4986    1       47.765451977881       2.668780312006       7.548450624466
      4987    2       46.224630946336       0.000000000000       9.435563280582
      4988    2       46.224630946336       3.558373749341      14.467863696893
      4989    2       46.224630946336       1.779186874671      11.951713488738
      4990    2       47.765451977881       2.668780312006       9.435563280582
      4991    2       47.765451977881       4.447967186676      11.951713488738
      4992    2       47.765451977881       0.889593437335      14.467863696893
      4993    1       49.306273009425       0.000000000000       7.548450624466
      4994    1       49.306273009425       3.558373749341      12.580751040777
      4995    1       49.306273009425       1.779186874671      10.064600832621
[truncated: 14,960,401 more chars]
