# Supplementary material for: Comparison and Assessment of Different Interatomic Potentials for Simulation of Silicon Carbide
Source: Materials (Basel). 2023 Dec 27;17(1):150. doi: 10.3390/ma17010150 (PMC10779864; doi:10.3390/ma17010150)
Supplement: Supplementary file 1 [file materials-17-00150-s001.zip › band.conf]

ATOM_NAME = C Si   
DIM = 8   8   8
BAND = 0.0 0.0 0.0 0.5 0.0 0.5 0.625 0.25 0.625, 0.375 0.375 0.75 0.0 0.0 0.0 0.5 0.5 0.5 
BAND_POINTS = 21  
