# Supplementary material for: Comparison and Assessment of Different Interatomic Potentials for Simulation of Silicon Carbide
Source: Materials (Basel). 2023 Dec 27;17(1):150. doi: 10.3390/ma17010150 (PMC10779864; doi:10.3390/ma17010150)
Supplement: Supplementary file 1 [file materials-17-00150-s001.zip › data.pos]

# USER_LATT cell with dimension 8 x 8 x 8 and a = 1
      1024  atoms
         2  atom types

 0.    24.65839958160000  xlo xhi
 0.    21.35480045440000  ylo yhi
 0.    20.13349894960000  zlo zhi
   12.32919979120000    12.32919979120000     7.11826681840000 xy xz yz

Masses

   2  12.011150 # c
   1  28.086000 # sz

Atoms

1 1     1.54114997387500     0.88978335227500     0.62917184217500
2 1     4.62344992157500     0.88978335227500     0.62917184217500
3 1     7.70574986927500     0.88978335227500     0.62917184217500
4 1    10.78804981697500     0.88978335227500     0.62917184217500
5 1    13.87034976467500     0.88978335227500     0.62917184217500
6 1    16.95264971237500     0.88978335227500     0.62917184217500
7 1    20.03494966007500     0.88978335227500     0.62917184217500
8 1    23.11724960777500     0.88978335227500     0.62917184217500
9 1     3.08229994777500     3.55913340907500     0.62917184217500
10 1     6.16459989547500     3.55913340907500     0.62917184217500
11 1     9.24689984317500     3.55913340907500     0.62917184217500
12 1    12.32919979087500     3.55913340907500     0.62917184217500
13 1    15.41149973857500     3.55913340907500     0.62917184217500
14 1    18.49379968627500     3.55913340907500     0.62917184217500
15 1    21.57609963397500     3.55913340907500     0.62917184217500
16 1    24.65839958167500     3.55913340907500     0.62917184217500
17 1     4.62344992167500     6.22848346587500     0.62917184217500
18 1     7.70574986937500     6.22848346587500     0.62917184217500
19 1    10.78804981707500     6.22848346587500     0.62917184217500
20 1    13.87034976477500     6.22848346587500     0.62917184217500
21 1    16.95264971247500     6.22848346587500     0.62917184217500
22 1    20.03494966017500     6.22848346587500     0.62917184217500
23 1    23.11724960787500     6.22848346587500     0.62917184217500
24 1    26.19954955557500     6.22848346587500     0.62917184217500
25 1     6.16459989557500     8.89783352267500     0.62917184217500
26 1     9.24689984327500     8.89783352267500     0.62917184217500
27 1    12.32919979097500     8.89783352267500     0.62917184217500
28 1    15.41149973867500     8.89783352267500     0.62917184217500
29 1    18.49379968637500     8.89783352267500     0.62917184217500
30 1    21.57609963407500     8.89783352267500     0.62917184217500
31 1    24.65839958177500     8.89783352267500     0.62917184217500
32 1    27.74069952947501     8.89783352267500     0.62917184217500
33 1     7.70574986947500    11.56718357947500     0.62917184217500
34 1    10.78804981717500    11.56718357947500     0.62917184217500
35 1    13.87034976487500    11.56718357947500     0.62917184217500
36 1    16.95264971257500    11.56718357947500     0.62917184217500
37 1    20.03494966027500    11.56718357947500     0.62917184217500
38 1    23.11724960797500    11.56718357947500     0.62917184217500
39 1    26.19954955567500    11.56718357947500     0.62917184217500
40 1    29.28184950337500    11.56718357947500     0.62917184217500
41 1     9.24689984337500    14.23653363627500     0.62917184217500
42 1    12.32919979107500    14.23653363627500     0.62917184217500
43 1    15.41149973877500    14.23653363627500     0.62917184217500
44 1    18.49379968647500    14.23653363627500     0.62917184217500
45 1    21.57609963417501    14.23653363627500     0.62917184217500
46 1    24.65839958187500    14.23653363627500     0.62917184217500
47 1    27.74069952957500    14.23653363627500     0.62917184217500
48 1    30.82299947727500    14.23653363627500     0.62917184217500
49 1    10.78804981727500    16.90588369307500     0.62917184217500
50 1    13.87034976497500    16.90588369307500     0.62917184217500
51 1    16.95264971267500    16.90588369307500     0.62917184217500
52 1    20.03494966037500    16.90588369307500     0.62917184217500
53 1    23.11724960807500    16.90588369307500     0.62917184217500
54 1    26.19954955577500    16.90588369307500     0.62917184217500
55 1    29.28184950347501    16.90588369307500     0.62917184217500
56 1    32.36414945117500    16.90588369307500     0.62917184217500
57 1    12.32919979117500    19.57523374987500     0.62917184217500
58 1    15.41149973887500    19.57523374987500     0.62917184217500
59 1    18.49379968657500    19.57523374987500     0.62917184217500
60 1    21.57609963427500    19.57523374987500     0.62917184217500
61 1    24.65839958197500    19.57523374987500     0.62917184217500
62 1    27.74069952967500    19.57523374987500     0.62917184217500
63 1    30.82299947737500    19.57523374987500     0.62917184217500
64 1    33.90529942507500    19.57523374987500     0.62917184217500
65 1     3.08229994777500     1.77956670457500     3.14585921087500
66 1     6.16459989547500     1.77956670457500     3.14585921087500
67 1     9.24689984317500     1.77956670457500     3.14585921087500
68 1    12.32919979087500     1.77956670457500     3.14585921087500
69 1    15.41149973857500     1.77956670457500     3.14585921087500
70 1    18.49379968627500     1.77956670457500     3.14585921087500
71 1    21.57609963397500     1.77956670457500     3.14585921087500
72 1    24.65839958167500     1.77956670457500     3.14585921087500
73 1     4.62344992167500     4.44891676137500     3.14585921087500
74 1     7.70574986937500     4.44891676137500     3.14585921087500
75 1    10.78804981707500     4.44891676137500     3.14585921087500
76 1    13.87034976477500     4.44891676137500     3.14585921087500
77 1    16.95264971247500     4.44891676137500     3.14585921087500
78 1    20.03494966017500     4.44891676137500     3.14585921087500
79 1    23.11724960787500     4.44891676137500     3.14585921087500
80 1    26.19954955557500     4.44891676137500     3.14585921087500
81 1     6.16459989557500     7.11826681817500     3.14585921087500
82 1     9.24689984327500     7.11826681817500     3.14585921087500
83 1    12.32919979097500     7.11826681817500     3.14585921087500
84 1    15.41149973867500     7.11826681817500     3.14585921087500
85 1    18.49379968637500     7.11826681817500     3.14585921087500
86 1    21.57609963407500     7.11826681817500     3.14585921087500
87 1    24.65839958177500     7.11826681817500     3.14585921087500
88 1    27.74069952947500     7.11826681817500     3.14585921087500
89 1     7.70574986947500     9.78761687497500     3.14585921087500
90 1    10.78804981717500     9.78761687497500     3.14585921087500
91 1    13.87034976487500     9.78761687497500     3.14585921087500
92 1    16.95264971257500     9.78761687497500     3.14585921087500
93 1    20.03494966027500     9.78761687497500     3.14585921087500
94 1    23.11724960797500     9.78761687497500     3.14585921087500
95 1    26.19954955567500     9.78761687497500     3.14585921087500
96 1    29.28184950337500     9.78761687497500     3.14585921087500
97 1     9.24689984337500    12.45696693177500     3.14585921087500
98 1    12.32919979107500    12.45696693177500     3.14585921087500
99 1    15.41149973877500    12.45696693177500     3.14585921087500
100 1    18.49379968647500    12.45696693177500     3.14585921087500
101 1    21.57609963417500    12.45696693177500     3.14585921087500
102 1    24.65839958187500    12.45696693177500     3.14585921087500
103 1    27.74069952957500    12.45696693177500     3.14585921087500
104 1    30.82299947727500    12.45696693177500     3.14585921087500
105 1    10.78804981727500    15.12631698857500     3.14585921087500
106 1    13.87034976497500    15.12631698857500     3.14585921087500
107 1    16.95264971267500    15.12631698857500     3.14585921087500
108 1    20.03494966037500    15.12631698857500     3.14585921087500
109 1    23.11724960807500    15.12631698857500     3.14585921087500
110 1    26.19954955577500    15.12631698857500     3.14585921087500
111 1    29.28184950347500    15.12631698857500     3.14585921087500
112 1    32.36414945117500    15.12631698857500     3.14585921087500
113 1    12.32919979117500    17.79566704537500     3.14585921087500
114 1    15.41149973887500    17.79566704537500     3.14585921087500
115 1    18.49379968657500    17.79566704537500     3.14585921087500
116 1    21.57609963427500    17.79566704537500     3.14585921087500
117 1    24.65839958197500    17.79566704537500     3.14585921087500
118 1    27.74069952967500    17.79566704537500     3.14585921087500
119 1    30.82299947737500    17.79566704537500     3.14585921087500
120 1    33.90529942507501    17.79566704537500     3.14585921087500
121 1    13.87034976507500    20.46501710217500     3.14585921087500
122 1    16.95264971277500    20.46501710217500     3.14585921087500
123 1    20.03494966047500    20.46501710217500     3.14585921087500
124 1    23.11724960817500    20.46501710217500     3.14585921087500
125 1    26.19954955587500    20.46501710217500     3.14585921087500
126 1    29.28184950357500    20.46501710217500     3.14585921087500
127 1    32.36414945127500    20.46501710217500     3.14585921087500
128 1    35.44644939897501    20.46501710217500     3.14585921087500
129 1     4.62344992167500     2.66935005687500     5.66254657957500
130 1     7.70574986937500     2.66935005687500     5.66254657957500
131 1    10.78804981707500     2.66935005687500     5.66254657957500
132 1    13.87034976477500     2.66935005687500     5.66254657957500
133 1    16.95264971247500     2.66935005687500     5.66254657957500
134 1    20.03494966017500     2.66935005687500     5.66254657957500
135 1    23.11724960787500     2.66935005687500     5.66254657957500
136 1    26.19954955557500     2.66935005687500     5.66254657957500
137 1     6.16459989557500     5.33870011367500     5.66254657957500
138 1     9.24689984327500     5.33870011367500     5.66254657957500
139 1    12.32919979097500     5.33870011367500     5.66254657957500
140 1    15.41149973867500     5.33870011367500     5.66254657957500
141 1    18.49379968637500     5.33870011367500     5.66254657957500
142 1    21.57609963407500     5.33870011367500     5.66254657957500
143 1    24.65839958177500     5.33870011367500     5.66254657957500
144 1    27.74069952947500     5.33870011367500     5.66254657957500
145 1     7.70574986947500     8.00805017047500     5.66254657957500
146 1    10.78804981717500     8.00805017047500     5.66254657957500
147 1    13.87034976487500     8.00805017047500     5.66254657957500
148 1    16.95264971257500     8.00805017047500     5.66254657957500
149 1    20.03494966027500     8.00805017047500     5.66254657957500
150 1    23.11724960797500     8.00805017047500     5.66254657957500
151 1    26.19954955567500     8.00805017047500     5.66254657957500
152 1    29.28184950337500     8.00805017047500     5.66254657957500
153 1     9.24689984337500    10.67740022727500     5.66254657957500
154 1    12.32919979107500    10.67740022727500     5.66254657957500
155 1    15.41149973877500    10.67740022727500     5.66254657957500
156 1    18.49379968647500    10.67740022727500     5.66254657957500
157 1    21.57609963417500    10.67740022727500     5.66254657957500
158 1    24.65839958187500    10.67740022727500     5.66254657957500
159 1    27.74069952957500    10.67740022727500     5.66254657957500
160 1    30.82299947727500    10.67740022727500     5.66254657957500
161 1    10.78804981727500    13.34675028407500     5.66254657957500
162 1    13.87034976497500    13.34675028407500     5.66254657957500
163 1    16.95264971267500    13.34675028407500     5.66254657957500
164 1    20.03494966037500    13.34675028407500     5.66254657957500
165 1    23.11724960807500    13.34675028407500     5.66254657957500
166 1    26.19954955577500    13.34675028407500     5.66254657957500
167 1    29.28184950347500    13.34675028407500     5.66254657957500
168 1    32.36414945117500    13.34675028407500     5.66254657957500
169 1    12.32919979117500    16.01610034087500     5.66254657957500
170 1    15.41149973887500    16.01610034087500     5.66254657957500
171 1    18.49379968657500    16.01610034087500     5.66254657957500
172 1    21.57609963427500    16.01610034087500     5.66254657957500
173 1    24.65839958197500    16.01610034087500     5.66254657957500
174 1    27.74069952967500    16.01610034087500     5.66254657957500
175 1    30.82299947737500    16.01610034087500     5.66254657957500
176 1    33.90529942507500    16.01610034087500     5.66254657957500
177 1    13.87034976507500    18.68545039767500     5.66254657957500
178 1    16.95264971277500    18.68545039767500     5.66254657957500
179 1    20.03494966047500    18.68545039767500     5.66254657957500
180 1    23.11724960817500    18.68545039767500     5.66254657957500
181 1    26.19954955587500    18.68545039767500     5.66254657957500
182 1    29.28184950357500    18.68545039767500     5.66254657957500
183 1    32.36414945127500    18.68545039767500     5.66254657957500
184 1    35.44644939897501    18.68545039767500     5.66254657957500
185 1    15.41149973897500    21.35480045447500     5.66254657957500
186 1    18.49379968667500    21.35480045447500     5.66254657957500
187 1    21.57609963437500    21.35480045447500     5.66254657957500
188 1    24.65839958207500    21.35480045447500     5.66254657957500
189 1    27.74069952977500    21.35480045447500     5.66254657957500
190 1    30.82299947747500    21.35480045447500     5.66254657957500
191 1    33.90529942517500    21.35480045447500     5.66254657957500
192 1    36.98759937287500    21.35480045447500     5.66254657957500
193 1     6.16459989557500     3.55913340917500     8.17923394827500
194 1     9.24689984327500     3.55913340917500     8.17923394827500
195 1    12.32919979097500     3.55913340917500     8.17923394827500
196 1    15.41149973867500     3.55913340917500     8.17923394827500
197 1    18.49379968637500     3.55913340917500     8.17923394827500
198 1    21.57609963407500     3.55913340917500     8.17923394827500
199 1    24.65839958177500     3.55913340917500     8.17923394827500
200 1    27.74069952947500     3.55913340917500     8.17923394827500
201 1     7.70574986947500     6.22848346597500     8.17923394827500
202 1    10.78804981717500     6.22848346597500     8.17923394827500
203 1    13.87034976487500     6.22848346597500     8.17923394827500
204 1    16.95264971257500     6.22848346597500     8.17923394827500
205 1    20.03494966027500     6.22848346597500     8.17923394827500
206 1    23.11724960797500     6.22848346597500     8.17923394827500
207 1    26.19954955567500     6.22848346597500     8.17923394827500
208 1    29.28184950337500     6.22848346597500     8.17923394827500
209 1     9.24689984337500     8.89783352277500     8.17923394827500
210 1    12.32919979107500     8.89783352277500     8.17923394827500
211 1    15.41149973877500     8.89783352277500     8.17923394827500
212 1    18.49379968647500     8.89783352277500     8.17923394827500
213 1    21.57609963417500     8.89783352277500     8.17923394827500
214 1    24.65839958187500     8.89783352277500     8.17923394827500
215 1    27.74069952957500     8.89783352277500     8.17923394827500
216 1    30.82299947727500     8.89783352277500     8.17923394827500
217 1    10.78804981727500    11.56718357957500     8.17923394827500
218 1    13.87034976497500    11.56718357957500     8.17923394827500
219 1    16.95264971267500    11.56718357957500     8.17923394827500
220 1    20.03494966037500    11.56718357957500     8.17923394827500
221 1    23.11724960807500    11.56718357957500     8.17923394827500
222 1    26.19954955577500    11.56718357957500     8.17923394827500
223 1    29.28184950347500    11.56718357957500     8.17923394827500
224 1    32.36414945117500    11.56718357957500     8.17923394827500
225 1    12.32919979117500    14.23653363637500     8.17923394827500
226 1    15.41149973887500    14.23653363637500     8.17923394827500
227 1    18.49379968657500    14.23653363637500     8.17923394827500
228 1    21.57609963427500    14.23653363637500     8.17923394827500
229 1    24.65839958197500    14.23653363637500     8.17923394827500
230 1    27.74069952967500    14.23653363637500     8.17923394827500
231 1    30.82299947737500    14.23653363637500     8.17923394827500
232 1    33.90529942507500    14.23653363637500     8.17923394827500
233 1    13.87034976507500    16.90588369317500     8.17923394827500
234 1    16.95264971277500    16.90588369317500     8.17923394827500
235 1    20.03494966047500    16.90588369317500     8.17923394827500
236 1    23.11724960817500    16.90588369317500     8.17923394827500
237 1    26.19954955587500    16.90588369317500     8.17923394827500
238 1    29.28184950357500    16.90588369317500     8.17923394827500
239 1    32.36414945127500    16.90588369317500     8.17923394827500
240 1    35.44644939897501    16.90588369317500     8.17923394827500
241 1    15.41149973897500    19.57523374997500     8.17923394827500
242 1    18.49379968667500    19.57523374997500     8.17923394827500
243 1    21.57609963437500    19.57523374997500     8.17923394827500
244 1    24.65839958207500    19.57523374997500     8.17923394827500
245 1    27.74069952977500    19.57523374997500     8.17923394827500
246 1    30.82299947747500    19.57523374997500     8.17923394827500
247 1    33.90529942517500    19.57523374997500     8.17923394827500
248 1    36.98759937287500    19.57523374997500     8.17923394827500
249 1    16.95264971287500    22.24458380677500     8.17923394827500
250 1    20.03494966057500    22.24458380677500     8.17923394827500
251 1    23.11724960827500    22.24458380677500     8.17923394827500
252 1    26.19954955597500    22.24458380677500     8.17923394827500
253 1    29.28184950367500    22.24458380677500     8.17923394827500
254 1    32.36414945137500    22.24458380677500     8.17923394827500
255 1    35.44644939907500    22.24458380677500     8.17923394827500
256 1    38.52874934677500    22.24458380677500     8.17923394827500
257 1     7.70574986947500     4.44891676147500    10.69592131697500
258 1    10.78804981717500     4.44891676147500    10.69592131697500
259 1    13.87034976487500     4.44891676147500    10.69592131697500
260 1    16.95264971257500     4.44891676147500    10.69592131697500
261 1    20.03494966027500     4.44891676147500    10.69592131697500
262 1    23.11724960797500     4.44891676147500    10.69592131697500
263 1    26.19954955567500     4.44891676147500    10.69592131697500
264 1    29.28184950337500     4.44891676147500    10.69592131697500
265 1     9.24689984337500     7.11826681827500    10.69592131697500
266 1    12.32919979107500     7.11826681827500    10.69592131697500
267 1    15.41149973877500     7.11826681827500    10.69592131697500
268 1    18.49379968647500     7.11826681827500    10.69592131697500
269 1    21.57609963417500     7.11826681827500    10.69592131697500
270 1    24.65839958187500     7.11826681827500    10.69592131697500
271 1    27.74069952957500     7.11826681827500    10.69592131697500
272 1    30.82299947727500     7.11826681827500    10.69592131697500
273 1    10.78804981727500     9.78761687507500    10.69592131697500
274 1    13.87034976497500     9.78761687507500    10.69592131697500
275 1    16.95264971267500     9.78761687507500    10.69592131697500
276 1    20.03494966037500     9.78761687507500    10.69592131697500
277 1    23.11724960807500     9.78761687507500    10.69592131697500
278 1    26.19954955577500     9.78761687507500    10.69592131697500
279 1    29.28184950347500     9.78761687507500    10.69592131697500
280 1    32.36414945117500     9.78761687507500    10.69592131697500
281 1    12.32919979117500    12.45696693187500    10.69592131697500
282 1    15.41149973887500    12.45696693187500    10.69592131697500
283 1    18.49379968657500    12.45696693187500    10.69592131697500
284 1    21.57609963427500    12.45696693187500    10.69592131697500
285 1    24.65839958197500    12.45696693187500    10.69592131697500
286 1    27.74069952967500    12.45696693187500    10.69592131697500
287 1    30.82299947737500    12.45696693187500    10.69592131697500
288 1    33.90529942507501    12.45696693187500    10.69592131697500
289 1    13.87034976507500    15.12631698867500    10.69592131697500
290 1    16.95264971277500    15.12631698867500    10.69592131697500
291 1    20.03494966047500    15.12631698867500    10.69592131697500
292 1    23.11724960817500    15.12631698867500    10.69592131697500
293 1    26.19954955587500    15.12631698867500    10.69592131697500
294 1    29.28184950357500    15.12631698867500    10.69592131697500
295 1    32.36414945127500    15.12631698867500    10.69592131697500
296 1    35.44644939897501    15.12631698867500    10.69592131697500
297 1    15.41149973897500    17.79566704547500    10.69592131697500
298 1    18.49379968667500    17.79566704547500    10.69592131697500
299 1    21.57609963437500    17.79566704547500    10.69592131697500
300 1    24.65839958207500    17.79566704547500    10.69592131697500
301 1    27.74069952977500    17.79566704547500    10.69592131697500
302 1    30.82299947747500    17.79566704547500    10.69592131697500
303 1    33.90529942517500    17.79566704547500    10.69592131697500
304 1    36.98759937287500    17.79566704547500    10.69592131697500
305 1    16.95264971287500    20.46501710227500    10.69592131697500
306 1    20.03494966057500    20.46501710227500    10.69592131697500
307 1    23.11724960827500    20.46501710227500    10.69592131697500
308 1    26.19954955597500    20.46501710227500    10.69592131697500
309 1    29.28184950367500    20.46501710227500    10.69592131697500
310 1    32.36414945137501    20.46501710227500    10.69592131697500
311 1    35.44644939907501    20.46501710227500    10.69592131697500
312 1    38.52874934677501    20.46501710227500    10.69592131697500
313 1    18.49379968677500    23.13436715907500    10.69592131697500
314 1    21.57609963447500    23.13436715907500    10.69592131697500
315 1    24.65839958217500    23.13436715907500    10.69592131697500
316 1    27.74069952987500    23.13436715907500    10.69592131697500
317 1    30.82299947757500    23.13436715907500    10.69592131697500
318 1    33.90529942527500    23.13436715907500    10.69592131697500
319 1    36.98759937297500    23.13436715907500    10.69592131697500
320 1    40.06989932067501    23.13436715907500    10.69592131697500
321 1     9.24689984337500     5.33870011377500    13.21260868567500
322 1    12.32919979107500     5.33870011377500    13.21260868567500
323 1    15.41149973877500     5.33870011377500    13.21260868567500
324 1    18.49379968647500     5.33870011377500    13.21260868567500
325 1    21.57609963417500     5.33870011377500    13.21260868567500
326 1    24.65839958187500     5.33870011377500    13.21260868567500
327 1    27.74069952957500     5.33870011377500    13.21260868567500
328 1    30.82299947727500     5.33870011377500    13.21260868567500
329 1    10.78804981727500     8.00805017057500    13.21260868567500
330 1    13.87034976497500     8.00805017057500    13.21260868567500
331 1    16.95264971267500     8.00805017057500    13.21260868567500
332 1    20.03494966037500     8.00805017057500    13.21260868567500
333 1    23.11724960807500     8.00805017057500    13.21260868567500
334 1    26.19954955577500     8.00805017057500    13.21260868567500
335 1    29.28184950347500     8.00805017057500    13.21260868567500
336 1    32.36414945117500     8.00805017057500    13.21260868567500
337 1    12.32919979117500    10.67740022737500    13.21260868567500
338 1    15.41149973887500    10.67740022737500    13.21260868567500
339 1    18.49379968657500    10.67740022737500    13.21260868567500
340 1    21.57609963427500    10.67740022737500    13.21260868567500
341 1    24.65839958197500    10.67740022737500    13.21260868567500
342 1    27.74069952967500    10.67740022737500    13.21260868567500
343 1    30.82299947737500    10.67740022737500    13.21260868567500
344 1    33.90529942507500    10.67740022737500    13.21260868567500
345 1    13.87034976507500    13.34675028417500    13.21260868567500
346 1    16.95264971277500    13.34675028417500    13.21260868567500
347 1    20.03494966047500    13.34675028417500    13.21260868567500
348 1    23.11724960817500    13.34675028417500    13.21260868567500
349 1    26.19954955587500    13.34675028417500    13.21260868567500
350 1    29.28184950357500    13.34675028417500    13.21260868567500
351 1    32.36414945127500    13.34675028417500    13.21260868567500
352 1    35.44644939897501    13.34675028417500    13.21260868567500
353 1    15.41149973897500    16.01610034097500    13.21260868567500
354 1    18.49379968667500    16.01610034097500    13.21260868567500
355 1    21.57609963437500    16.01610034097500    13.21260868567500
356 1    24.65839958207500    16.01610034097500    13.21260868567500
357 1    27.74069952977500    16.01610034097500    13.21260868567500
358 1    30.82299947747500    16.01610034097500    13.21260868567500
359 1    33.90529942517500    16.01610034097500    13.21260868567500
360 1    36.98759937287500    16.01610034097500    13.21260868567500
361 1    16.95264971287500    18.68545039777500    13.21260868567500
362 1    20.03494966057500    18.68545039777500    13.21260868567500
363 1    23.11724960827500    18.68545039777500    13.21260868567500
364 1    26.19954955597500    18.68545039777500    13.21260868567500
365 1    29.28184950367501    18.68545039777500    13.21260868567500
366 1    32.36414945137500    18.68545039777500    13.21260868567500
367 1    35.44644939907501    18.68545039777500    13.21260868567500
368 1    38.52874934677500    18.68545039777500    13.21260868567500
369 1    18.49379968677500    21.35480045457500    13.21260868567500
370 1    21.57609963447500    21.35480045457500    13.21260868567500
371 1    24.65839958217500    21.35480045457500    13.21260868567500
372 1    27.74069952987500    21.35480045457500    13.21260868567500
373 1    30.82299947757500    21.35480045457500    13.21260868567500
374 1    33.90529942527500    21.35480045457500    13.21260868567500
375 1    36.98759937297500    21.35480045457500    13.21260868567500
376 1    40.06989932067501    21.35480045457500    13.21260868567500
377 1    20.03494966067500    24.02415051137500    13.21260868567500
378 1    23.11724960837500    24.02415051137500    13.21260868567500
379 1    26.19954955607500    24.02415051137500    13.21260868567500
380 1    29.28184950377500    24.02415051137500    13.21260868567500
381 1    32.36414945147500    24.02415051137500    13.21260868567500
382 1    35.44644939917500    24.02415051137500    13.21260868567500
383 1    38.52874934687500    24.02415051137500    13.21260868567500
384 1    41.61104929457500    24.02415051137500    13.21260868567500
385 1    10.78804981727500     6.22848346607500    15.72929605437500
386 1    13.87034976497500     6.22848346607500    15.72929605437500
387 1    16.95264971267500     6.22848346607500    15.72929605437500
388 1    20.03494966037500     6.22848346607500    15.72929605437500
389 1    23.11724960807500     6.22848346607500    15.72929605437500
390 1    26.19954955577500     6.22848346607500    15.72929605437500
391 1    29.28184950347500     6.22848346607500    15.72929605437500
392 1    32.36414945117500     6.22848346607500    15.72929605437500
393 1    12.32919979117500     8.89783352287500    15.72929605437500
394 1    15.41149973887500     8.89783352287500    15.72929605437500
395 1    18.49379968657500     8.89783352287500    15.72929605437500
396 1    21.57609963427500     8.89783352287500    15.72929605437500
397 1    24.65839958197500     8.89783352287500    15.72929605437500
398 1    27.74069952967500     8.89783352287500    15.72929605437500
399 1    30.82299947737500     8.89783352287500    15.72929605437500
400 1    33.90529942507500     8.89783352287500    15.72929605437500
401 1    13.87034976507500    11.56718357967500    15.72929605437500
402 1    16.95264971277500    11.56718357967500    15.72929605437500
403 1    20.03494966047500    11.56718357967500    15.72929605437500
404 1    23.11724960817500    11.56718357967500    15.72929605437500
405 1    26.19954955587500    11.56718357967500    15.72929605437500
406 1    29.28184950357500    11.56718357967500    15.72929605437500
407 1    32.36414945127500    11.56718357967500    15.72929605437500
408 1    35.44644939897501    11.56718357967500    15.72929605437500
409 1    15.41149973897500    14.23653363647500    15.72929605437500
410 1    18.49379968667500    14.23653363647500    15.72929605437500
411 1    21.57609963437500    14.23653363647500    15.72929605437500
412 1    24.65839958207500    14.23653363647500    15.72929605437500
413 1    27.74069952977500    14.23653363647500    15.72929605437500
414 1    30.82299947747500    14.23653363647500    15.72929605437500
415 1    33.90529942517500    14.23653363647500    15.72929605437500
416 1    36.98759937287500    14.23653363647500    15.72929605437500
417 1    16.95264971287500    16.90588369327500    15.72929605437500
418 1    20.03494966057500    16.90588369327500    15.72929605437500
419 1    23.11724960827500    16.90588369327500    15.72929605437500
420 1    26.19954955597500    16.90588369327500    15.72929605437500
421 1    29.28184950367501    16.90588369327500    15.72929605437500
422 1    32.36414945137500    16.90588369327500    15.72929605437500
423 1    35.44644939907500    16.90588369327500    15.72929605437500
424 1    38.52874934677500    16.90588369327500    15.72929605437500
425 1    18.49379968677500    19.57523375007500    15.72929605437500
426 1    21.57609963447500    19.57523375007500    15.72929605437500
427 1    24.65839958217500    19.57523375007500    15.72929605437500
428 1    27.74069952987500    19.57523375007500    15.72929605437500
429 1    30.82299947757500    19.57523375007500    15.72929605437500
430 1    33.90529942527500    19.57523375007500    15.72929605437500
431 1    36.98759937297500    19.57523375007500    15.72929605437500
432 1    40.06989932067501    19.57523375007500    15.72929605437500
433 1    20.03494966067500    22.24458380687500    15.72929605437500
434 1    23.11724960837500    22.24458380687500    15.72929605437500
435 1    26.19954955607500    22.24458380687500    15.72929605437500
436 1    29.28184950377500    22.24458380687500    15.72929605437500
437 1    32.36414945147500    22.24458380687500    15.72929605437500
438 1    35.44644939917500    22.24458380687500    15.72929605437500
439 1    38.52874934687500    22.24458380687500    15.72929605437500
440 1    41.61104929457500    22.24458380687500    15.72929605437500
441 1    21.57609963457500    24.91393386367500    15.72929605437500
442 1    24.65839958227500    24.91393386367500    15.72929605437500
443 1    27.74069952997500    24.91393386367500    15.72929605437500
444 1    30.82299947767500    24.91393386367500    15.72929605437500
445 1    33.90529942537500    24.91393386367500    15.72929605437500
446 1    36.98759937307500    24.91393386367500    15.72929605437500
447 1    40.06989932077500    24.91393386367500    15.72929605437500
448 1    43.15219926847500    24.91393386367500    15.72929605437500
449 1    12.32919979117500     7.11826681837500    18.24598342307500
450 1    15.41149973887500     7.11826681837500    18.24598342307500
451 1    18.49379968657500     7.11826681837500    18.24598342307500
452 1    21.57609963427500     7.11826681837500    18.24598342307500
453 1    24.65839958197500     7.11826681837500    18.24598342307500
454 1    27.74069952967500     7.11826681837500    18.24598342307500
455 1    30.82299947737500     7.11826681837500    18.24598342307500
456 1    33.90529942507500     7.11826681837500    18.24598342307500
457 1    13.87034976507500     9.78761687517500    18.24598342307500
458 1    16.95264971277500     9.78761687517500    18.24598342307500
459 1    20.03494966047500     9.78761687517500    18.24598342307500
460 1    23.11724960817500     9.78761687517500    18.24598342307500
461 1    26.19954955587500     9.78761687517500    18.24598342307500
462 1    29.28184950357500     9.78761687517500    18.24598342307500
463 1    32.36414945127500     9.78761687517500    18.24598342307500
464 1    35.44644939897501     9.78761687517500    18.24598342307500
465 1    15.41149973897500    12.45696693197500    18.24598342307500
466 1    18.49379968667500    12.45696693197500    18.24598342307500
467 1    21.57609963437500    12.45696693197500    18.24598342307500
468 1    24.65839958207500    12.45696693197500    18.24598342307500
469 1    27.74069952977500    12.45696693197500    18.24598342307500
470 1    30.82299947747500    12.45696693197500    18.24598342307500
471 1    33.90529942517500    12.45696693197500    18.24598342307500
472 1    36.98759937287500    12.45696693197500    18.24598342307500
473 1    16.95264971287500    15.12631698877500    18.24598342307500
474 1    20.03494966057500    15.12631698877500    18.24598342307500
475 1    23.11724960827500    15.12631698877500    18.24598342307500
476 1    26.19954955597500    15.12631698877500    18.24598342307500
477 1    29.28184950367500    15.12631698877500    18.24598342307500
478 1    32.36414945137500    15.12631698877500    18.24598342307500
479 1    35.44644939907501    15.12631698877500    18.24598342307500
480 1    38.52874934677500    15.12631698877500    18.24598342307500
481 1    18.49379968677500    17.79566704557500    18.24598342307500
482 1    21.57609963447500    17.79566704557500    18.24598342307500
483 1    24.65839958217500    17.79566704557500    18.24598342307500
484 1    27.74069952987500    17.79566704557500    18.24598342307500
485 1    30.82299947757500    17.79566704557500    18.24598342307500
486 1    33.90529942527500    17.79566704557500    18.24598342307500
487 1    36.98759937297500    17.79566704557500    18.24598342307500
488 1    40.06989932067501    17.79566704557500    18.24598342307500
489 1    20.03494966067500    20.46501710237500    18.24598342307500
490 1    23.11724960837500    20.46501710237500    18.24598342307500
491 1    26.19954955607500    20.46501710237500    18.24598342307500
492 1    29.28184950377500    20.46501710237500    18.24598342307500
493 1    32.36414945147500    20.46501710237500    18.24598342307500
494 1    35.44644939917500    20.46501710237500    18.24598342307500
495 1    38.52874934687500    20.46501710237500    18.24598342307500
496 1    41.61104929457500    20.46501710237500    18.24598342307500
497 1    21.57609963457500    23.13436715917500    18.24598342307500
498 1    24.65839958227500    23.13436715917500    18.24598342307500
499 1    27.74069952997500    23.13436715917500    18.24598342307500
500 1    30.82299947767500    23.13436715917500    18.24598342307500
501 1    33.90529942537501    23.13436715917500    18.24598342307500
502 1    36.98759937307500    23.13436715917500    18.24598342307500
503 1    40.06989932077501    23.13436715917500    18.24598342307500
504 1    43.15219926847500    23.13436715917500    18.24598342307500
505 1    23.11724960847500    25.80371721597500    18.24598342307500
506 1    26.19954955617500    25.80371721597500    18.24598342307500
507 1    29.28184950387500    25.80371721597500    18.24598342307500
508 1    32.36414945157500    25.80371721597500    18.24598342307500
509 1    35.44644939927500    25.80371721597500    18.24598342307500
510 1    38.52874934697500    25.80371721597500    18.24598342307500
511 1    41.61104929467500    25.80371721597500    18.24598342307500
512 1    44.69334924237501    25.80371721597500    18.24598342307500
513 2     0.00000000000000     0.00000000000000     0.00000000000000
514 2     3.08229994770000     0.00000000000000     0.00000000000000
515 2     6.16459989540000     0.00000000000000     0.00000000000000
516 2     9.24689984310000     0.00000000000000     0.00000000000000
517 2    12.32919979080000     0.00000000000000     0.00000000000000
518 2    15.41149973850000     0.00000000000000     0.00000000000000
519 2    18.49379968620000     0.00000000000000     0.00000000000000
520 2    21.57609963390000     0.00000000000000     0.00000000000000
521 2     1.54114997390000     2.66935005680000     0.00000000000000
522 2     4.62344992160000     2.66935005680000     0.00000000000000
523 2     7.70574986930000     2.66935005680000     0.00000000000000
524 2    10.78804981700000     2.66935005680000     0.00000000000000
525 2    13.87034976470000     2.66935005680000     0.00000000000000
526 2    16.95264971240000     2.66935005680000     0.00000000000000
527 2    20.03494966010000     2.66935005680000     0.00000000000000
528 2    23.11724960780000     2.66935005680000     0.00000000000000
529 2     3.08229994780000     5.33870011360000     0.00000000000000
530 2     6.16459989550000     5.33870011360000     0.00000000000000
531 2     9.24689984320000     5.33870011360000     0.00000000000000
532 2    12.32919979090000     5.33870011360000     0.00000000000000
533 2    15.41149973860000     5.33870011360000     0.00000000000000
534 2    18.49379968630000     5.33870011360000     0.00000000000000
535 2    21.57609963400000     5.33870011360000     0.00000000000000
536 2    24.65839958170000     5.33870011360000     0.00000000000000
537 2     4.62344992170000     8.00805017040000     0.00000000000000
538 2     7.70574986940000     8.00805017040000     0.00000000000000
539 2    10.78804981710000     8.00805017040000     0.00000000000000
540 2    13.87034976480000     8.00805017040000     0.00000000000000
541 2    16.95264971250000     8.00805017040000     0.00000000000000
542 2    20.03494966020000     8.00805017040000     0.00000000000000
543 2    23.11724960790000     8.00805017040000     0.00000000000000
544 2    26.19954955560000     8.00805017040000     0.00000000000000
545 2     6.16459989560000    10.67740022720000     0.00000000000000
546 2     9.24689984330000    10.67740022720000     0.00000000000000
547 2    12.32919979100000    10.67740022720000     0.00000000000000
548 2    15.41149973870000    10.67740022720000     0.00000000000000
549 2    18.49379968640000    10.67740022720000     0.00000000000000
550 2    21.57609963410000    10.67740022720000     0.00000000000000
551 2    24.65839958180000    10.67740022720000     0.00000000000000
552 2    27.74069952950000    10.67740022720000     0.00000000000000
553 2     7.70574986950000    13.34675028400000     0.00000000000000
554 2    10.78804981720000    13.34675028400000     0.00000000000000
555 2    13.87034976490000    13.34675028400000     0.00000000000000
556 2    16.95264971260000    13.34675028400000     0.00000000000000
557 2    20.03494966030000    13.34675028400000     0.00000000000000
558 2    23.11724960800000    13.34675028400000     0.00000000000000
559 2    26.19954955570000    13.34675028400000     0.00000000000000
560 2    29.28184950340000    13.34675028400000     0.00000000000000
561 2     9.24689984340000    16.01610034080000     0.00000000000000
562 2    12.32919979110000    16.01610034080000     0.00000000000000
563 2    15.41149973880000    16.01610034080000     0.00000000000000
564 2    18.49379968650000    16.01610034080000     0.00000000000000
565 2    21.57609963420000    16.01610034080000     0.00000000000000
566 2    24.65839958190000    16.01610034080000     0.00000000000000
567 2    27.74069952960000    16.01610034080000     0.00000000000000
568 2    30.82299947730000    16.01610034080000     0.00000000000000
569 2    10.78804981730000    18.68545039760000     0.00000000000000
570 2    13.87034976500000    18.68545039760000     0.00000000000000
571 2    16.95264971270000    18.68545039760000     0.00000000000000
572 2    20.03494966040000    18.68545039760000     0.00000000000000
573 2    23.11724960810000    18.68545039760000     0.00000000000000
574 2    26.19954955580000    18.68545039760000     0.00000000000000
575 2    29.28184950350000    18.68545039760000     0.00000000000000
576 2    32.36414945120000    18.68545039760000     0.00000000000000
577 2     1.54114997390000     0.88978335230000     2.51668736870000
578 2     4.62344992160000     0.88978335230000     2.51668736870000
579 2     7.70574986930000     0.88978335230000     2.51668736870000
580 2    10.78804981700000     0.88978335230000     2.51668736870000
581 2    13.87034976470000     0.88978335230000     2.51668736870000
582 2    16.95264971240000     0.88978335230000     2.51668736870000
583 2    20.03494966010000     0.88978335230000     2.51668736870000
584 2    23.11724960780000     0.88978335230000     2.51668736870000
585 2     3.08229994780000     3.55913340910000     2.51668736870000
586 2     6.16459989550000     3.55913340910000     2.51668736870000
587 2     9.24689984320000     3.55913340910000     2.51668736870000
588 2    12.32919979090000     3.55913340910000     2.51668736870000
589 2    15.41149973860000     3.55913340910000     2.51668736870000
590 2    18.49379968630000     3.55913340910000     2.51668736870000
591 2    21.57609963400000     3.55913340910000     2.51668736870000
592 2    24.65839958170000     3.55913340910000     2.51668736870000
593 2     4.62344992170000     6.22848346590000     2.51668736870000
594 2     7.70574986940000     6.22848346590000     2.51668736870000
595 2    10.78804981710000     6.22848346590000     2.51668736870000
596 2    13.87034976480000     6.22848346590000     2.51668736870000
597 2    16.95264971250000     6.22848346590000     2.51668736870000
598 2    20.03494966020000     6.22848346590000     2.51668736870000
599 2    23.11724960790000     6.22848346590000     2.51668736870000
600 2    26.19954955560000     6.22848346590000     2.51668736870000
601 2     6.16459989560000     8.89783352270000     2.51668736870000
602 2     9.24689984330000     8.89783352270000     2.51668736870000
603 2    12.32919979100000     8.89783352270000     2.51668736870000
604 2    15.41149973870000     8.89783352270000     2.51668736870000
605 2    18.49379968640000     8.89783352270000     2.51668736870000
606 2    21.57609963410000     8.89783352270000     2.51668736870000
607 2    24.65839958180000     8.89783352270000     2.51668736870000
608 2    27.74069952950000     8.89783352270000     2.51668736870000
609 2     7.70574986950000    11.56718357950000     2.51668736870000
610 2    10.78804981720000    11.56718357950000     2.51668736870000
611 2    13.87034976490000    11.56718357950000     2.51668736870000
612 2    16.95264971260000    11.56718357950000     2.51668736870000
613 2    20.03494966030000    11.56718357950000     2.51668736870000
614 2    23.11724960800001    11.56718357950000     2.51668736870000
615 2    26.19954955570000    11.56718357950000     2.51668736870000
616 2    29.28184950340000    11.56718357950000     2.51668736870000
617 2     9.24689984340000    14.23653363630000     2.51668736870000
618 2    12.32919979110000    14.23653363630000     2.51668736870000
619 2    15.41149973880000    14.23653363630000     2.51668736870000
620 2    18.49379968650000    14.23653363630000     2.51668736870000
621 2    21.57609963420000    14.23653363630000     2.51668736870000
622 2    24.65839958190000    14.23653363630000     2.51668736870000
623 2    27.74069952960000    14.23653363630000     2.51668736870000
624 2    30.82299947730000    14.23653363630000     2.51668736870000
625 2    10.78804981730000    16.90588369310000     2.51668736870000
626 2    13.87034976500000    16.90588369310000     2.51668736870000
627 2    16.95264971270000    16.90588369310000     2.51668736870000
628 2    20.03494966040000    16.90588369310000     2.51668736870000
629 2    23.11724960810000    16.90588369310000     2.51668736870000
630 2    26.19954955580000    16.90588369310000     2.51668736870000
631 2    29.28184950350000    16.90588369310000     2.51668736870000
632 2    32.36414945120000    16.90588369310000     2.51668736870000
633 2    12.32919979120000    19.57523374990000     2.51668736870000
634 2    15.41149973890000    19.57523374990000     2.51668736870000
635 2    18.49379968660000    19.57523374990000     2.51668736870000
636 2    21.57609963430000    19.57523374990000     2.51668736870000
637 2    24.65839958200000    19.57523374990000     2.51668736870000
638 2    27.74069952970001    19.57523374990000     2.51668736870000
639 2    30.82299947740000    19.57523374990000     2.51668736870000
640 2    33.90529942510000    19.57523374990000     2.51668736870000
641 2     3.08229994780000     1.77956670460000     5.03337473740000
642 2     6.16459989550000     1.77956670460000     5.03337473740000
643 2     9.24689984320000     1.77956670460000     5.03337473740000
644 2    12.32919979090000     1.77956670460000     5.03337473740000
645 2    15.41149973860000     1.77956670460000     5.03337473740000
646 2    18.49379968630000     1.77956670460000     5.03337473740000
647 2    21.57609963400000     1.77956670460000     5.03337473740000
648 2    24.65839958170000     1.77956670460000     5.03337473740000
649 2     4.62344992170000     4.44891676140000     5.03337473740000
650 2     7.70574986940000     4.44891676140000     5.03337473740000
651 2    10.78804981710000     4.44891676140000     5.03337473740000
652 2    13.87034976480000     4.44891676140000     5.03337473740000
653 2    16.95264971250000     4.44891676140000     5.03337473740000
654 2    20.03494966020000     4.44891676140000     5.03337473740000
655 2    23.11724960790000     4.44891676140000     5.03337473740000
656 2    26.19954955560000     4.44891676140000     5.03337473740000
657 2     6.16459989560000     7.11826681820000     5.03337473740000
658 2     9.24689984330000     7.11826681820000     5.03337473740000
659 2    12.32919979100000     7.11826681820000     5.03337473740000
660 2    15.41149973870000     7.11826681820000     5.03337473740000
661 2    18.49379968640000     7.11826681820000     5.03337473740000
662 2    21.57609963410000     7.11826681820000     5.03337473740000
663 2    24.65839958180000     7.11826681820000     5.03337473740000
664 2    27.74069952950000     7.11826681820000     5.03337473740000
665 2     7.70574986950000     9.78761687500000     5.03337473740000
666 2    10.78804981720000     9.78761687500000     5.03337473740000
667 2    13.87034976490000     9.78761687500000     5.03337473740000
668 2    16.95264971260000     9.78761687500000     5.03337473740000
669 2    20.03494966030000     9.78761687500000     5.03337473740000
670 2    23.11724960800000     9.78761687500000     5.03337473740000
671 2    26.19954955570000     9.78761687500000     5.03337473740000
672 2    29.28184950340000     9.78761687500000     5.03337473740000
673 2     9.24689984340000    12.45696693180000     5.03337473740000
674 2    12.32919979110000    12.45696693180000     5.03337473740000
675 2    15.41149973880000    12.45696693180000     5.03337473740000
676 2    18.49379968650000    12.45696693180000     5.03337473740000
677 2    21.57609963420000    12.45696693180000     5.03337473740000
678 2    24.65839958190000    12.45696693180000     5.03337473740000
679 2    27.74069952960000    12.45696693180000     5.03337473740000
680 2    30.82299947730000    12.45696693180000     5.03337473740000
681 2    10.78804981730000    15.12631698860000     5.03337473740000
682 2    13.87034976500000    15.12631698860000     5.03337473740000
683 2    16.95264971270000    15.12631698860000     5.03337473740000
684 2    20.03494966040000    15.12631698860000     5.03337473740000
685 2    23.11724960810000    15.12631698860000     5.03337473740000
686 2    26.19954955580000    15.12631698860000     5.03337473740000
687 2    29.28184950350000    15.12631698860000     5.03337473740000
688 2    32.36414945120000    15.12631698860000     5.03337473740000
689 2    12.32919979120000    17.79566704540000     5.03337473740000
690 2    15.41149973890000    17.79566704540000     5.03337473740000
691 2    18.49379968660000    17.79566704540000     5.03337473740000
692 2    21.57609963430000    17.79566704540000     5.03337473740000
693 2    24.65839958200000    17.79566704540000     5.03337473740000
694 2    27.74069952970000    17.79566704540000     5.03337473740000
695 2    30.82299947740000    17.79566704540000     5.03337473740000
696 2    33.90529942510000    17.79566704540000     5.03337473740000
697 2    13.87034976510000    20.46501710220000     5.03337473740000
698 2    16.95264971280000    20.46501710220000     5.03337473740000
699 2    20.03494966050000    20.46501710220000     5.03337473740000
700 2    23.11724960820000    20.46501710220000     5.03337473740000
701 2    26.19954955590000    20.46501710220000     5.03337473740000
702 2    29.28184950360000    20.46501710220000     5.03337473740000
703 2    32.36414945130000    20.46501710220000     5.03337473740000
704 2    35.44644939900000    20.46501710220000     5.03337473740000
705 2     4.62344992170000     2.66935005690000     7.55006210610000
706 2     7.70574986940000     2.66935005690000     7.55006210610000
707 2    10.78804981710000     2.66935005690000     7.55006210610000
708 2    13.87034976480000     2.66935005690000     7.55006210610000
709 2    16.95264971250000     2.66935005690000     7.55006210610000
710 2    20.03494966020000     2.66935005690000     7.55006210610000
711 2    23.11724960790000     2.66935005690000     7.55006210610000
712 2    26.19954955560000     2.66935005690000     7.55006210610000
713 2     6.16459989560000     5.33870011370000     7.55006210610000
714 2     9.24689984330000     5.33870011370000     7.55006210610000
715 2    12.32919979100000     5.33870011370000     7.55006210610000
716 2    15.41149973870000     5.33870011370000     7.55006210610000
717 2    18.49379968640000     5.33870011370000     7.55006210610000
718 2    21.57609963410000     5.33870011370000     7.55006210610000
719 2    24.65839958180000     5.33870011370000     7.55006210610000
720 2    27.74069952950000     5.33870011370000     7.55006210610000
721 2     7.70574986950000     8.00805017050000     7.55006210610000
722 2    10.78804981720000     8.00805017050000     7.55006210610000
723 2    13.87034976490000     8.00805017050000     7.55006210610000
724 2    16.95264971260000     8.00805017050000     7.55006210610000
725 2    20.03494966030000     8.00805017050000     7.55006210610000
726 2    23.11724960800000     8.00805017050000     7.55006210610000
727 2    26.19954955570000     8.00805017050000     7.55006210610000
728 2    29.28184950340000     8.00805017050000     7.55006210610000
729 2     9.24689984340000    10.67740022730000     7.55006210610000
730 2    12.32919979110000    10.67740022730000     7.55006210610000
731 2    15.41149973880000    10.67740022730000     7.55006210610000
732 2    18.49379968650000    10.67740022730000     7.55006210610000
733 2    21.57609963420000    10.67740022730000     7.55006210610000
734 2    24.65839958190000    10.67740022730000     7.55006210610000
735 2    27.74069952960000    10.67740022730000     7.55006210610000
736 2    30.82299947730000    10.67740022730000     7.55006210610000
737 2    10.78804981730000    13.34675028410000     7.55006210610000
738 2    13.87034976500000    13.34675028410000     7.55006210610000
739 2    16.95264971270000    13.34675028410000     7.55006210610000
740 2    20.03494966040000    13.34675028410000     7.55006210610000
741 2    23.11724960810000    13.34675028410000     7.55006210610000
742 2    26.19954955580000    13.34675028410000     7.55006210610000
743 2    29.28184950350000    13.34675028410000     7.55006210610000
744 2    32.36414945120000    13.34675028410000     7.55006210610000
745 2    12.32919979120000    16.01610034090000     7.55006210610000
746 2    15.41149973890000    16.01610034090000     7.55006210610000
747 2    18.49379968660000    16.01610034090000     7.55006210610000
748 2    21.57609963430000    16.01610034090000     7.55006210610000
749 2    24.65839958200000    16.01610034090000     7.55006210610000
750 2    27.74069952970000    16.01610034090000     7.55006210610000
751 2    30.82299947740000    16.01610034090000     7.55006210610000
752 2    33.90529942510000    16.01610034090000     7.55006210610000
753 2    13.87034976510000    18.68545039770000     7.55006210610000
754 2    16.95264971280000    18.68545039770000     7.55006210610000
755 2    20.03494966050000    18.68545039770000     7.55006210610000
756 2    23.11724960820000    18.68545039770000     7.55006210610000
757 2    26.19954955590000    18.68545039770000     7.55006210610000
758 2    29.28184950360000    18.68545039770000     7.55006210610000
759 2    32.36414945130000    18.68545039770000     7.55006210610000
760 2    35.44644939900000    18.68545039770000     7.55006210610000
761 2    15.41149973900000    21.35480045450000     7.55006210610000
762 2    18.49379968670000    21.35480045450000     7.55006210610000
763 2    21.57609963440000    21.35480045450000     7.55006210610000
764 2    24.65839958210000    21.35480045450000     7.55006210610000
765 2    27.74069952980000    21.35480045450000     7.55006210610000
766 2    30.82299947750001    21.35480045450000     7.55006210610000
767 2    33.90529942520000    21.35480045450000     7.55006210610000
768 2    36.98759937290000    21.35480045450000     7.55006210610000
769 2     6.16459989560000     3.55913340920000    10.06674947480000
770 2     9.24689984330000     3.55913340920000    10.06674947480000
771 2    12.32919979100000     3.55913340920000    10.06674947480000
772 2    15.41149973870000     3.55913340920000    10.06674947480000
773 2    18.49379968640000     3.55913340920000    10.06674947480000
774 2    21.57609963410000     3.55913340920000    10.06674947480000
775 2    24.65839958180000     3.55913340920000    10.06674947480000
776 2    27.74069952950000     3.55913340920000    10.06674947480000
777 2     7.70574986950000     6.22848346600000    10.06674947480000
778 2    10.78804981720000     6.22848346600000    10.06674947480000
779 2    13.87034976490000     6.22848346600000    10.06674947480000
780 2    16.95264971260000     6.22848346600000    10.06674947480000
781 2    20.03494966030000     6.22848346600000    10.06674947480000
782 2    23.11724960800000     6.22848346600000    10.06674947480000
783 2    26.19954955570000     6.22848346600000    10.06674947480000
784 2    29.28184950340000     6.22848346600000    10.06674947480000
785 2     9.24689984340000     8.89783352280000    10.06674947480000
786 2    12.32919979110000     8.89783352280000    10.06674947480000
787 2    15.41149973880000     8.89783352280000    10.06674947480000
788 2    18.49379968650000     8.89783352280000    10.06674947480000
789 2    21.57609963420000     8.89783352280000    10.06674947480000
790 2    24.65839958190000     8.89783352280000    10.06674947480000
791 2    27.74069952960000     8.89783352280000    10.06674947480000
792 2    30.82299947730000     8.89783352280000    10.06674947480000
793 2    10.78804981730000    11.56718357960000    10.06674947480000
794 2    13.87034976500000    11.56718357960000    10.06674947480000
795 2    16.95264971270000    11.56718357960000    10.06674947480000
796 2    20.03494966040000    11.56718357960000    10.06674947480000
797 2    23.11724960810000    11.56718357960000    10.06674947480000
798 2    26.19954955580000    11.56718357960000    10.06674947480000
799 2    29.28184950350000    11.56718357960000    10.06674947480000
800 2    32.36414945120000    11.56718357960000    10.06674947480000
801 2    12.32919979120000    14.23653363640000    10.06674947480000
802 2    15.41149973890000    14.23653363640000    10.06674947480000
803 2    18.49379968660000    14.23653363640000    10.06674947480000
804 2    21.57609963430000    14.23653363640000    10.06674947480000
805 2    24.65839958200000    14.23653363640000    10.06674947480000
806 2    27.74069952970000    14.23653363640000    10.06674947480000
807 2    30.82299947740000    14.23653363640000    10.06674947480000
808 2    33.90529942510000    14.23653363640000    10.06674947480000
809 2    13.87034976510000    16.90588369320000    10.06674947480000
810 2    16.95264971280000    16.90588369320000    10.06674947480000
811 2    20.03494966050000    16.90588369320000    10.06674947480000
812 2    23.11724960820000    16.90588369320000    10.06674947480000
813 2    26.19954955590000    16.90588369320000    10.06674947480000
814 2    29.28184950360000    16.90588369320000    10.06674947480000
815 2    32.36414945130000    16.90588369320000    10.06674947480000
816 2    35.44644939900000    16.90588369320000    10.06674947480000
817 2    15.41149973900000    19.57523375000000    10.06674947480000
818 2    18.49379968670000    19.57523375000000    10.06674947480000
819 2    21.57609963440000    19.57523375000000    10.06674947480000
820 2    24.65839958210000    19.57523375000000    10.06674947480000
821 2    27.74069952980000    19.57523375000000    10.06674947480000
822 2    30.82299947750001    19.57523375000000    10.06674947480000
823 2    33.90529942520000    19.57523375000000    10.06674947480000
824 2    36.98759937290000    19.57523375000000    10.06674947480000
825 2    16.95264971290000    22.24458380680000    10.06674947480000
826 2    20.03494966060000    22.24458380680000    10.06674947480000
827 2    23.11724960830000    22.24458380680000    10.06674947480000
828 2    26.19954955600000    22.24458380680000    10.06674947480000
829 2    29.28184950370000    22.24458380680000    10.06674947480000
830 2    32.36414945140000    22.24458380680000    10.06674947480000
831 2    35.44644939910000    22.24458380680000    10.06674947480000
832 2    38.52874934680000    22.24458380680000    10.06674947480000
833 2     7.70574986950000     4.44891676150000    12.58343684350000
834 2    10.78804981720000     4.44891676150000    12.58343684350000
835 2    13.87034976490000     4.44891676150000    12.58343684350000
836 2    16.95264971260000     4.44891676150000    12.58343684350000
837 2    20.03494966030000     4.44891676150000    12.58343684350000
838 2    23.11724960800000     4.44891676150000    12.58343684350000
839 2    26.19954955570000     4.44891676150000    12.58343684350000
840 2    29.28184950340000     4.44891676150000    12.58343684350000
841 2     9.24689984340000     7.11826681830000    12.58343684350000
842 2    12.32919979110000     7.11826681830000    12.58343684350000
843 2    15.41149973880000     7.11826681830000    12.58343684350000
844 2    18.49379968650000     7.11826681830000    12.58343684350000
845 2    21.57609963420000     7.11826681830000    12.58343684350000
846 2    24.65839958190000     7.11826681830000    12.58343684350000
847 2    27.74069952960000     7.11826681830000    12.58343684350000
848 2    30.82299947730000     7.11826681830000    12.58343684350000
849 2    10.78804981730000     9.78761687510000    12.58343684350000
850 2    13.87034976500000     9.78761687510000    12.58343684350000
851 2    16.95264971270000     9.78761687510000    12.58343684350000
852 2    20.03494966040000     9.78761687510000    12.58343684350000
853 2    23.11724960810000     9.78761687510000    12.58343684350000
854 2    26.19954955580000     9.78761687510000    12.58343684350000
855 2    29.28184950350000     9.78761687510000    12.58343684350000
856 2    32.36414945120000     9.78761687510000    12.58343684350000
857 2    12.32919979120000    12.45696693190000    12.58343684350000
858 2    15.41149973890000    12.45696693190000    12.58343684350000
859 2    18.49379968660000    12.45696693190000    12.58343684350000
860 2    21.57609963430000    12.45696693190000    12.58343684350000
861 2    24.65839958200000    12.45696693190000    12.58343684350000
862 2    27.74069952970000    12.45696693190000    12.58343684350000
863 2    30.82299947740000    12.45696693190000    12.58343684350000
864 2    33.90529942510000    12.45696693190000    12.58343684350000
865 2    13.87034976510000    15.12631698870000    12.58343684350000
866 2    16.95264971280000    15.12631698870000    12.58343684350000
867 2    20.03494966050000    15.12631698870000    12.58343684350000
868 2    23.11724960820000    15.12631698870000    12.58343684350000
869 2    26.19954955590000    15.12631698870000    12.58343684350000
870 2    29.28184950360000    15.12631698870000    12.58343684350000
871 2    32.36414945129999    15.12631698870000    12.58343684350000
872 2    35.44644939900000    15.12631698870000    12.58343684350000
873 2    15.41149973900000    17.79566704550000    12.58343684350000
874 2    18.49379968670000    17.79566704550000    12.58343684350000
875 2    21.57609963440000    17.79566704550000    12.58343684350000
876 2    24.65839958210000    17.79566704550000    12.58343684350000
877 2    27.74069952980000    17.79566704550000    12.58343684350000
878 2    30.82299947750000    17.79566704550000    12.58343684350000
879 2    33.90529942520000    17.79566704550000    12.58343684350000
880 2    36.98759937290000    17.79566704550000    12.58343684350000
881 2    16.95264971290000    20.46501710230000    12.58343684350000
882 2    20.03494966060000    20.46501710230000    12.58343684350000
883 2    23.11724960830000    20.46501710230000    12.58343684350000
884 2    26.19954955600000    20.46501710230000    12.58343684350000
885 2    29.28184950370000    20.46501710230000    12.58343684350000
886 2    32.36414945140000    20.46501710230000    12.58343684350000
887 2    35.44644939910000    20.46501710230000    12.58343684350000
888 2    38.52874934680000    20.46501710230000    12.58343684350000
889 2    18.49379968680000    23.13436715910000    12.58343684350000
890 2    21.57609963450000    23.13436715910000    12.58343684350000
891 2    24.65839958220000    23.13436715910000    12.58343684350000
892 2    27.74069952990000    23.13436715910000    12.58343684350000
893 2    30.82299947760000    23.13436715910000    12.58343684350000
894 2    33.90529942530000    23.13436715910000    12.58343684350000
895 2    36.98759937299999    23.13436715910000    12.58343684350000
896 2    40.06989932070000    23.13436715910000    12.58343684350000
897 2     9.24689984340000     5.33870011380000    15.10012421220000
898 2    12.32919979110000     5.33870011380000    15.10012421220000
899 2    15.41149973880000     5.33870011380000    15.10012421220000
900 2    18.49379968650000     5.33870011380000    15.10012421220000
901 2    21.57609963420000     5.33870011380000    15.10012421220000
902 2    24.65839958190000     5.33870011380000    15.10012421220000
903 2    27.74069952960000     5.33870011380000    15.10012421220000
904 2    30.82299947730000     5.33870011380000    15.10012421220000
905 2    10.78804981730000     8.00805017060000    15.10012421220000
906 2    13.87034976500000     8.00805017060000    15.10012421220000
907 2    16.95264971270000     8.00805017060000    15.10012421220000
908 2    20.03494966040000     8.00805017060000    15.10012421220000
909 2    23.11724960810000     8.00805017060000    15.10012421220000
910 2    26.19954955580000     8.00805017060000    15.10012421220000
911 2    29.28184950350000     8.00805017060000    15.10012421220000
912 2    32.36414945120001     8.00805017060000    15.10012421220000
913 2    12.32919979120000    10.67740022740000    15.10012421220000
914 2    15.41149973890000    10.67740022740000    15.10012421220000
915 2    18.49379968660000    10.67740022740000    15.10012421220000
916 2    21.57609963430000    10.67740022740000    15.10012421220000
917 2    24.65839958200000    10.67740022740000    15.10012421220000
918 2    27.74069952970000    10.67740022740000    15.10012421220000
919 2    30.82299947740000    10.67740022740000    15.10012421220000
920 2    33.90529942510000    10.67740022740000    15.10012421220000
921 2    13.87034976510000    13.34675028420000    15.10012421220000
922 2    16.95264971280000    13.34675028420000    15.10012421220000
923 2    20.03494966050000    13.34675028420000    15.10012421220000
924 2    23.11724960820000    13.34675028420000    15.10012421220000
925 2    26.19954955590000    13.34675028420000    15.10012421220000
926 2    29.28184950360000    13.34675028420000    15.10012421220000
927 2    32.36414945130000    13.34675028420000    15.10012421220000
928 2    35.44644939900000    13.34675028420000    15.10012421220000
929 2    15.41149973900000    16.01610034100000    15.10012421220000
930 2    18.49379968670000    16.01610034100000    15.10012421220000
931 2    21.57609963440000    16.01610034100000    15.10012421220000
932 2    24.65839958210000    16.01610034100000    15.10012421220000
933 2    27.74069952980000    16.01610034100000    15.10012421220000
934 2    30.82299947750001    16.01610034100000    15.10012421220000
935 2    33.90529942520000    16.01610034100000    15.10012421220000
936 2    36.98759937290000    16.01610034100000    15.10012421220000
937 2    16.95264971290000    18.68545039780000    15.10012421220000
938 2    20.03494966060000    18.68545039780000    15.10012421220000
939 2    23.11724960830000    18.68545039780000    15.10012421220000
940 2    26.19954955600000    18.68545039780000    15.10012421220000
941 2    29.28184950370000    18.68545039780000    15.10012421220000
942 2    32.36414945140000    18.68545039780000    15.10012421220000
943 2    35.44644939910000    18.68545039780000    15.10012421220000
944 2    38.52874934680000    18.68545039780000    15.10012421220000
945 2    18.49379968680000    21.35480045460000    15.10012421220000
946 2    21.57609963450000    21.35480045460000    15.10012421220000
947 2    24.65839958220000    21.35480045460000    15.10012421220000
948 2    27.74069952990000    21.35480045460000    15.10012421220000
949 2    30.82299947760000    21.35480045460000    15.10012421220000
950 2    33.90529942530000    21.35480045460000    15.10012421220000
951 2    36.98759937300000    21.35480045460000    15.10012421220000
952 2    40.06989932070000    21.35480045460000    15.10012421220000
953 2    20.03494966070000    24.02415051140000    15.10012421220000
954 2    23.11724960840000    24.02415051140000    15.10012421220000
955 2    26.19954955610000    24.02415051140000    15.10012421220000
956 2    29.28184950380000    24.02415051140000    15.10012421220000
957 2    32.36414945150000    24.02415051140000    15.10012421220000
958 2    35.44644939920001    24.02415051140000    15.10012421220000
959 2    38.52874934690000    24.02415051140000    15.10012421220000
960 2    41.61104929460000    24.02415051140000    15.10012421220000
961 2    10.78804981730000     6.22848346610000    17.61681158090000
962 2    13.87034976500000     6.22848346610000    17.61681158090000
963 2    16.95264971270000     6.22848346610000    17.61681158090000
964 2    20.03494966040000     6.22848346610000    17.61681158090000
965 2    23.11724960810000     6.22848346610000    17.61681158090000
966 2    26.19954955580000     6.22848346610000    17.61681158090000
967 2    29.28184950350000     6.22848346610000    17.61681158090000
968 2    32.36414945120000     6.22848346610000    17.61681158090000
969 2    12.32919979120000     8.89783352290000    17.61681158090000
970 2    15.41149973890000     8.89783352290000    17.61681158090000
971 2    18.49379968660000     8.89783352290000    17.61681158090000
972 2    21.57609963430000     8.89783352290000    17.61681158090000
973 2    24.65839958200000     8.89783352290000    17.61681158090000
974 2    27.74069952970000     8.89783352290000    17.61681158090000
975 2    30.82299947740000     8.89783352290000    17.61681158090000
976 2    33.90529942510000     8.89783352290000    17.61681158090000
977 2    13.87034976510000    11.56718357970000    17.61681158090000
978 2    16.95264971280000    11.56718357970000    17.61681158090000
979 2    20.03494966050000    11.56718357970000    17.61681158090000
980 2    23.11724960820000    11.56718357970000    17.61681158090000
981 2    26.19954955590000    11.56718357970000    17.61681158090000
982 2    29.28184950360000    11.56718357970000    17.61681158090000
983 2    32.36414945130000    11.56718357970000    17.61681158090000
984 2    35.44644939900000    11.56718357970000    17.61681158090000
985 2    15.41149973900000    14.23653363650000    17.61681158090000
986 2    18.49379968670000    14.23653363650000    17.61681158090000
987 2    21.57609963440000    14.23653363650000    17.61681158090000
988 2    24.65839958210000    14.23653363650000    17.61681158090000
989 2    27.74069952980000    14.23653363650000    17.61681158090000
990 2    30.82299947750001    14.23653363650000    17.61681158090000
991 2    33.90529942520000    14.23653363650000    17.61681158090000
992 2    36.98759937290000    14.23653363650000    17.61681158090000
993 2    16.95264971290000    16.90588369330000    17.61681158090000
994 2    20.03494966060000    16.90588369330000    17.61681158090000
995 2    23.11724960830000    16.90588369330000    17.61681158090000
996 2    26.19954955600000    16.90588369330000    17.61681158090000
997 2    29.28184950370000    16.90588369330000    17.61681158090000
998 2    32.36414945140000    16.90588369330000    17.61681158090000
999 2    35.44644939910000    16.90588369330000    17.61681158090000
1000 2    38.52874934680000    16.90588369330000    17.61681158090000
1001 2    18.49379968680000    19.57523375010000    17.61681158090000
1002 2    21.57609963450000    19.57523375010000    17.61681158090000
1003 2    24.65839958220000    19.57523375010000    17.61681158090000
1004 2    27.74069952990000    19.57523375010000    17.61681158090000
1005 2    30.82299947760000    19.57523375010000    17.61681158090000
1006 2    33.90529942530000    19.57523375010000    17.61681158090000
1007 2    36.98759937300000    19.57523375010000    17.61681158090000
1008 2    40.06989932070000    19.57523375010000    17.61681158090000
1009 2    20.03494966070000    22.24458380690000    17.61681158090000
1010 2    23.11724960840000    22.24458380690000    17.61681158090000
1011 2    26.19954955610000    22.24458380690000    17.61681158090000
1012 2    29.28184950380000    22.24458380690000    17.61681158090000
1013 2    32.36414945150000    22.24458380690000    17.61681158090000
1014 2    35.44644939920001    22.24458380690000    17.61681158090000
1015 2    38.52874934690000    22.24458380690000    17.61681158090000
1016 2    41.61104929460000    22.24458380690000    17.61681158090000
1017 2    21.57609963460000    24.91393386370000    17.61681158090000
1018 2    24.65839958230000    24.91393386370000    17.61681158090000
1019 2    27.74069953000000    24.91393386370000    17.61681158090000
1020 2    30.82299947770000    24.91393386370000    17.61681158090000
1021 2    33.90529942540000    24.91393386370000    17.61681158090000
1022 2    36.98759937310000    24.91393386370000    17.61681158090000
1023 2    40.06989932080000    24.91393386370000    17.61681158090000
1024 2    43.15219926850000    24.91393386370000    17.61681158090000
