# Supplementary material for: Comparison and Assessment of Different Interatomic Potentials for Simulation of Silicon Carbide
Source: Materials (Basel). 2023 Dec 27;17(1):150. doi: 10.3390/ma17010150 (PMC10779864; doi:10.3390/ma17010150)
Supplement: Supplementary file 1 [file materials-17-00150-s001.zip › get.sh]

#!/bin/bash

echo 'reaction_crodinate de' >> neb.txt

echo '0 0' >> neb.txt

E0=$(grep -A 3 'next-to-last' log.lammps.0 | tail -3 | head -1 | awk '{printf "%12.6f\n", $3}')

for i in {1..4}; do
    E=$(grep -A 3 'next-to-last' log.lammps.$i | tail -3 | head -1 | awk '{printf "%12.6f\n", $3}')
    de=$(echo "scale=3; $E - $E0" | bc)
    rc=$(echo "scale=3; $i / 5" | bc)
    echo "$rc $de" >> neb.txt
done
