# Supplementary material for: Comparison and Assessment of Different Interatomic Potentials for Simulation of Silicon Carbide
Source: Materials (Basel). 2023 Dec 27;17(1):150. doi: 10.3390/ma17010150 (PMC10779864; doi:10.3390/ma17010150)
Supplement: Supplementary file 1 [file materials-17-00150-s001.zip › gw_3C_6.lmp]

 # CSi with zincblende structure oriented X=[100] Y=[010] Z=[001].
 
        1728  atoms
           2  atom types
 
      0.000000000000      26.160000000000  xlo xhi
      0.000000000000      26.160000000000  ylo yhi
      0.000000000000      26.160000000000  zlo zhi
 
Masses
 
            1   12.01100000             # C
            2   28.08500000             # Si
 
Atoms # atomic
 
         1    1        0.000000000000       0.000000000000       0.000000000000
         2    1        2.180000000000       2.180000000000       0.000000000000
         3    1        0.000000000000       2.180000000000       2.180000000000
         4    1        2.180000000000       0.000000000000       2.180000000000
         5    2        1.090000000000       1.090000000000       1.090000000000
         6    2        3.270000000000       3.270000000000       1.090000000000
         7    2        3.270000000000       1.090000000000       3.270000000000
         8    2        1.090000000000       3.270000000000       3.270000000000
         9    1        4.360000000000       0.000000000000       0.000000000000
        10    1        6.540000000000       2.180000000000       0.000000000000
        11    1        4.360000000000       2.180000000000       2.180000000000
        12    1        6.540000000000       0.000000000000       2.180000000000
        13    2        5.450000000000       1.090000000000       1.090000000000
        14    2        7.630000000000       3.270000000000       1.090000000000
        15    2        7.630000000000       1.090000000000       3.270000000000
        16    2        5.450000000000       3.270000000000       3.270000000000
        17    1        8.720000000000       0.000000000000       0.000000000000
        18    1       10.900000000000       2.180000000000       0.000000000000
        19    1        8.720000000000       2.180000000000       2.180000000000
        20    1       10.900000000000       0.000000000000       2.180000000000
        21    2        9.810000000000       1.090000000000       1.090000000000
        22    2       11.990000000000       3.270000000000       1.090000000000
        23    2       11.990000000000       1.090000000000       3.270000000000
        24    2        9.810000000000       3.270000000000       3.270000000000
        25    1       13.080000000000       0.000000000000       0.000000000000
        26    1       15.260000000000       2.180000000000       0.000000000000
        27    1       13.080000000000       2.180000000000       2.180000000000
        28    1       15.260000000000       0.000000000000       2.180000000000
        29    2       14.170000000000       1.090000000000       1.090000000000
        30    2       16.350000000000       3.270000000000       1.090000000000
        31    2       16.350000000000       1.090000000000       3.270000000000
        32    2       14.170000000000       3.270000000000       3.270000000000
        33    1       17.440000000000       0.000000000000       0.000000000000
        34    1       19.620000000000       2.180000000000       0.000000000000
        35    1       17.440000000000       2.180000000000       2.180000000000
        36    1       19.620000000000       0.000000000000       2.180000000000
        37    2       18.530000000000       1.090000000000       1.090000000000
        38    2       20.710000000000       3.270000000000       1.090000000000
        39    2       20.710000000000       1.090000000000       3.270000000000
        40    2       18.530000000000       3.270000000000       3.270000000000
        41    1       21.800000000000       0.000000000000       0.000000000000
        42    1       23.980000000000       2.180000000000       0.000000000000
        43    1       21.800000000000       2.180000000000       2.180000000000
        44    1       23.980000000000       0.000000000000       2.180000000000
        45    2       22.890000000000       1.090000000000       1.090000000000
        46    2       25.070000000000       3.270000000000       1.090000000000
        47    2       25.070000000000       1.090000000000       3.270000000000
        48    2       22.890000000000       3.270000000000       3.270000000000
        49    1        0.000000000000       4.360000000000       0.000000000000
        50    1        2.180000000000       6.540000000000       0.000000000000
        51    1        0.000000000000       6.540000000000       2.180000000000
        52    1        2.180000000000       4.360000000000       2.180000000000
        53    2        1.090000000000       5.450000000000       1.090000000000
        54    2        3.270000000000       7.630000000000       1.090000000000
        55    2        3.270000000000       5.450000000000       3.270000000000
        56    2        1.090000000000       7.630000000000       3.270000000000
        57    1        4.360000000000       4.360000000000       0.000000000000
        58    1        6.540000000000       6.540000000000       0.000000000000
        59    1        4.360000000000       6.540000000000       2.180000000000
        60    1        6.540000000000       4.360000000000       2.180000000000
        61    2        5.450000000000       5.450000000000       1.090000000000
        62    2        7.630000000000       7.630000000000       1.090000000000
        63    2        7.630000000000       5.450000000000       3.270000000000
        64    2        5.450000000000       7.630000000000       3.270000000000
        65    1        8.720000000000       4.360000000000       0.000000000000
        66    1       10.900000000000       6.540000000000       0.000000000000
        67    1        8.720000000000       6.540000000000       2.180000000000
        68    1       10.900000000000       4.360000000000       2.180000000000
        69    2        9.810000000000       5.450000000000       1.090000000000
        70    2       11.990000000000       7.630000000000       1.090000000000
        71    2       11.990000000000       5.450000000000       3.270000000000
        72    2        9.810000000000       7.630000000000       3.270000000000
        73    1       13.080000000000       4.360000000000       0.000000000000
        74    1       15.260000000000       6.540000000000       0.000000000000
        75    1       13.080000000000       6.540000000000       2.180000000000
        76    1       15.260000000000       4.360000000000       2.180000000000
        77    2       14.170000000000       5.450000000000       1.090000000000
        78    2       16.350000000000       7.630000000000       1.090000000000
        79    2       16.350000000000       5.450000000000       3.270000000000
        80    2       14.170000000000       7.630000000000       3.270000000000
        81    1       17.440000000000       4.360000000000       0.000000000000
        82    1       19.620000000000       6.540000000000       0.000000000000
        83    1       17.440000000000       6.540000000000       2.180000000000
        84    1       19.620000000000       4.360000000000       2.180000000000
        85    2       18.530000000000       5.450000000000       1.090000000000
        86    2       20.710000000000       7.630000000000       1.090000000000
        87    2       20.710000000000       5.450000000000       3.270000000000
        88    2       18.530000000000       7.630000000000       3.270000000000
        89    1       21.800000000000       4.360000000000       0.000000000000
        90    1       23.980000000000       6.540000000000       0.000000000000
        91    1       21.800000000000       6.540000000000       2.180000000000
        92    1       23.980000000000       4.360000000000       2.180000000000
        93    2       22.890000000000       5.450000000000       1.090000000000
        94    2       25.070000000000       7.630000000000       1.090000000000
        95    2       25.070000000000       5.450000000000       3.270000000000
        96    2       22.890000000000       7.630000000000       3.270000000000
        97    1        0.000000000000       8.720000000000       0.000000000000
        98    1        2.180000000000      10.900000000000       0.000000000000
        99    1        0.000000000000      10.900000000000       2.180000000000
       100    1        2.180000000000       8.720000000000       2.180000000000
       101    2        1.090000000000       9.810000000000       1.090000000000
       102    2        3.270000000000      11.990000000000       1.090000000000
       103    2        3.270000000000       9.810000000000       3.270000000000
       104    2        1.090000000000      11.990000000000       3.270000000000
       105    1        4.360000000000       8.720000000000       0.000000000000
       106    1        6.540000000000      10.900000000000       0.000000000000
       107    1        4.360000000000      10.900000000000       2.180000000000
       108    1        6.540000000000       8.720000000000       2.180000000000
       109    2        5.450000000000       9.810000000000       1.090000000000
       110    2        7.630000000000      11.990000000000       1.090000000000
       111    2        7.630000000000       9.810000000000       3.270000000000
       112    2        5.450000000000      11.990000000000       3.270000000000
       113    1        8.720000000000       8.720000000000       0.000000000000
       114    1       10.900000000000      10.900000000000       0.000000000000
       115    1        8.720000000000      10.900000000000       2.180000000000
       116    1       10.900000000000       8.720000000000       2.180000000000
       117    2        9.810000000000       9.810000000000       1.090000000000
       118    2       11.990000000000      11.990000000000       1.090000000000
       119    2       11.990000000000       9.810000000000       3.270000000000
       120    2        9.810000000000      11.990000000000       3.270000000000
       121    1       13.080000000000       8.720000000000       0.000000000000
       122    1       15.260000000000      10.900000000000       0.000000000000
       123    1       13.080000000000      10.900000000000       2.180000000000
       124    1       15.260000000000       8.720000000000       2.180000000000
       125    2       14.170000000000       9.810000000000       1.090000000000
       126    2       16.350000000000      11.990000000000       1.090000000000
       127    2       16.350000000000       9.810000000000       3.270000000000
       128    2       14.170000000000      11.990000000000       3.270000000000
       129    1       17.440000000000       8.720000000000       0.000000000000
       130    1       19.620000000000      10.900000000000       0.000000000000
       131    1       17.440000000000      10.900000000000       2.180000000000
       132    1       19.620000000000       8.720000000000       2.180000000000
       133    2       18.530000000000       9.810000000000       1.090000000000
       134    2       20.710000000000      11.990000000000       1.090000000000
       135    2       20.710000000000       9.810000000000       3.270000000000
       136    2       18.530000000000      11.990000000000       3.270000000000
       137    1       21.800000000000       8.720000000000       0.000000000000
       138    1       23.980000000000      10.900000000000       0.000000000000
       139    1       21.800000000000      10.900000000000       2.180000000000
       140    1       23.980000000000       8.720000000000       2.180000000000
       141    2       22.890000000000       9.810000000000       1.090000000000
       142    2       25.070000000000      11.990000000000       1.090000000000
       143    2       25.070000000000       9.810000000000       3.270000000000
       144    2       22.890000000000      11.990000000000       3.270000000000
       145    1        0.000000000000      13.080000000000       0.000000000000
       146    1        2.180000000000      15.260000000000       0.000000000000
       147    1        0.000000000000      15.260000000000       2.180000000000
       148    1        2.180000000000      13.080000000000       2.180000000000
       149    2        1.090000000000      14.170000000000       1.090000000000
       150    2        3.270000000000      16.350000000000       1.090000000000
       151    2        3.270000000000      14.170000000000       3.270000000000
       152    2        1.090000000000      16.350000000000       3.270000000000
       153    1        4.360000000000      13.080000000000       0.000000000000
       154    1        6.540000000000      15.260000000000       0.000000000000
       155    1        4.360000000000      15.260000000000       2.180000000000
       156    1        6.540000000000      13.080000000000       2.180000000000
       157    2        5.450000000000      14.170000000000       1.090000000000
       158    2        7.630000000000      16.350000000000       1.090000000000
       159    2        7.630000000000      14.170000000000       3.270000000000
       160    2        5.450000000000      16.350000000000       3.270000000000
       161    1        8.720000000000      13.080000000000       0.000000000000
       162    1       10.900000000000      15.260000000000       0.000000000000
       163    1        8.720000000000      15.260000000000       2.180000000000
       164    1       10.900000000000      13.080000000000       2.180000000000
       165    2        9.810000000000      14.170000000000       1.090000000000
       166    2       11.990000000000      16.350000000000       1.090000000000
       167    2       11.990000000000      14.170000000000       3.270000000000
       168    2        9.810000000000      16.350000000000       3.270000000000
       169    1       13.080000000000      13.080000000000       0.000000000000
       170    1       15.260000000000      15.260000000000       0.000000000000
       171    1       13.080000000000      15.260000000000       2.180000000000
       172    1       15.260000000000      13.080000000000       2.180000000000
       173    2       14.170000000000      14.170000000000       1.090000000000
       174    2       16.350000000000      16.350000000000       1.090000000000
       175    2       16.350000000000      14.170000000000       3.270000000000
       176    2       14.170000000000      16.350000000000       3.270000000000
       177    1       17.440000000000      13.080000000000       0.000000000000
       178    1       19.620000000000      15.260000000000       0.000000000000
       179    1       17.440000000000      15.260000000000       2.180000000000
       180    1       19.620000000000      13.080000000000       2.180000000000
       181    2       18.530000000000      14.170000000000       1.090000000000
       182    2       20.710000000000      16.350000000000       1.090000000000
       183    2       20.710000000000      14.170000000000       3.270000000000
       184    2       18.530000000000      16.350000000000       3.270000000000
       185    1       21.800000000000      13.080000000000       0.000000000000
       186    1       23.980000000000      15.260000000000       0.000000000000
       187    1       21.800000000000      15.260000000000       2.180000000000
       188    1       23.980000000000      13.080000000000       2.180000000000
       189    2       22.890000000000      14.170000000000       1.090000000000
       190    2       25.070000000000      16.350000000000       1.090000000000
       191    2       25.070000000000      14.170000000000       3.270000000000
       192    2       22.890000000000      16.350000000000       3.270000000000
       193    1        0.000000000000      17.440000000000       0.000000000000
       194    1        2.180000000000      19.620000000000       0.000000000000
       195    1        0.000000000000      19.620000000000       2.180000000000
       196    1        2.180000000000      17.440000000000       2.180000000000
       197    2        1.090000000000      18.530000000000       1.090000000000
       198    2        3.270000000000      20.710000000000       1.090000000000
       199    2        3.270000000000      18.530000000000       3.270000000000
       200    2        1.090000000000      20.710000000000       3.270000000000
       201    1        4.360000000000      17.440000000000       0.000000000000
       202    1        6.540000000000      19.620000000000       0.000000000000
       203    1        4.360000000000      19.620000000000       2.180000000000
       204    1        6.540000000000      17.440000000000       2.180000000000
       205    2        5.450000000000      18.530000000000       1.090000000000
       206    2        7.630000000000      20.710000000000       1.090000000000
       207    2        7.630000000000      18.530000000000       3.270000000000
       208    2        5.450000000000      20.710000000000       3.270000000000
       209    1        8.720000000000      17.440000000000       0.000000000000
       210    1       10.900000000000      19.620000000000       0.000000000000
       211    1        8.720000000000      19.620000000000       2.180000000000
       212    1       10.900000000000      17.440000000000       2.180000000000
       213    2        9.810000000000      18.530000000000       1.090000000000
       214    2       11.990000000000      20.710000000000       1.090000000000
       215    2       11.990000000000      18.530000000000       3.270000000000
       216    2        9.810000000000      20.710000000000       3.270000000000
       217    1       13.080000000000      17.440000000000       0.000000000000
       218    1       15.260000000000      19.620000000000       0.000000000000
       219    1       13.080000000000      19.620000000000       2.180000000000
       220    1       15.260000000000      17.440000000000       2.180000000000
       221    2       14.170000000000      18.530000000000       1.090000000000
       222    2       16.350000000000      20.710000000000       1.090000000000
       223    2       16.350000000000      18.530000000000       3.270000000000
       224    2       14.170000000000      20.710000000000       3.270000000000
       225    1       17.440000000000      17.440000000000       0.000000000000
       226    1       19.620000000000      19.620000000000       0.000000000000
       227    1       17.440000000000      19.620000000000       2.180000000000
       228    1       19.620000000000      17.440000000000       2.180000000000
       229    2       18.530000000000      18.530000000000       1.090000000000
       230    2       20.710000000000      20.710000000000       1.090000000000
       231    2       20.710000000000      18.530000000000       3.270000000000
       232    2       18.530000000000      20.710000000000       3.270000000000
       233    1       21.800000000000      17.440000000000       0.000000000000
       234    1       23.980000000000      19.620000000000       0.000000000000
       235    1       21.800000000000      19.620000000000       2.180000000000
       236    1       23.980000000000      17.440000000000       2.180000000000
       237    2       22.890000000000      18.530000000000       1.090000000000
       238    2       25.070000000000      20.710000000000       1.090000000000
       239    2       25.070000000000      18.530000000000       3.270000000000
       240    2       22.890000000000      20.710000000000       3.270000000000
       241    1        0.000000000000      21.800000000000       0.000000000000
       242    1        2.180000000000      23.980000000000       0.000000000000
       243    1        0.000000000000      23.980000000000       2.180000000000
       244    1        2.180000000000      21.800000000000       2.180000000000
       245    2        1.090000000000      22.890000000000       1.090000000000
       246    2        3.270000000000      25.070000000000       1.090000000000
       247    2        3.270000000000      22.890000000000       3.270000000000
       248    2        1.090000000000      25.070000000000       3.270000000000
       249    1        4.360000000000      21.800000000000       0.000000000000
       250    1        6.540000000000      23.980000000000       0.000000000000
       251    1        4.360000000000      23.980000000000       2.180000000000
       252    1        6.540000000000      21.800000000000       2.180000000000
       253    2        5.450000000000      22.890000000000       1.090000000000
       254    2        7.630000000000      25.070000000000       1.090000000000
       255    2        7.630000000000      22.890000000000       3.270000000000
       256    2        5.450000000000      25.070000000000       3.270000000000
       257    1        8.720000000000      21.800000000000       0.000000000000
       258    1       10.900000000000      23.980000000000       0.000000000000
       259    1        8.720000000000      23.980000000000       2.180000000000
       260    1       10.900000000000      21.800000000000       2.180000000000
       261    2        9.810000000000      22.890000000000       1.090000000000
       262    2       11.990000000000      25.070000000000       1.090000000000
       263    2       11.990000000000      22.890000000000       3.270000000000
       264    2        9.810000000000      25.070000000000       3.270000000000
       265    1       13.080000000000      21.800000000000       0.000000000000
       266    1       15.260000000000      23.980000000000       0.000000000000
       267    1       13.080000000000      23.980000000000       2.180000000000
       268    1       15.260000000000      21.800000000000       2.180000000000
       269    2       14.170000000000      22.890000000000       1.090000000000
       270    2       16.350000000000      25.070000000000       1.090000000000
       271    2       16.350000000000      22.890000000000       3.270000000000
       272    2       14.170000000000      25.070000000000       3.270000000000
       273    1       17.440000000000      21.800000000000       0.000000000000
       274    1       19.620000000000      23.980000000000       0.000000000000
       275    1       17.440000000000      23.980000000000       2.180000000000
       276    1       19.620000000000      21.800000000000       2.180000000000
       277    2       18.530000000000      22.890000000000       1.090000000000
       278    2       20.710000000000      25.070000000000       1.090000000000
       279    2       20.710000000000      22.890000000000       3.270000000000
       280    2       18.530000000000      25.070000000000       3.270000000000
       281    1       21.800000000000      21.800000000000       0.000000000000
       282    1       23.980000000000      23.980000000000       0.000000000000
       283    1       21.800000000000      23.980000000000       2.180000000000
       284    1       23.980000000000      21.800000000000       2.180000000000
       285    2       22.890000000000      22.890000000000       1.090000000000
       286    2       25.070000000000      25.070000000000       1.090000000000
       287    2       25.070000000000      22.890000000000       3.270000000000
       288    2       22.890000000000      25.070000000000       3.270000000000
       289    1        0.000000000000       0.000000000000       4.360000000000
       290    1        2.180000000000       2.180000000000       4.360000000000
       291    1        0.000000000000       2.180000000000       6.540000000000
       292    1        2.180000000000       0.000000000000       6.540000000000
       293    2        1.090000000000       1.090000000000       5.450000000000
       294    2        3.270000000000       3.270000000000       5.450000000000
       295    2        3.270000000000       1.090000000000       7.630000000000
       296    2        1.090000000000       3.270000000000       7.630000000000
       297    1        4.360000000000       0.000000000000       4.360000000000
       298    1        6.540000000000       2.180000000000       4.360000000000
       299    1        4.360000000000       2.180000000000       6.540000000000
       300    1        6.540000000000       0.000000000000       6.540000000000
       301    2        5.450000000000       1.090000000000       5.450000000000
       302    2        7.630000000000       3.270000000000       5.450000000000
       303    2        7.630000000000       1.090000000000       7.630000000000
       304    2        5.450000000000       3.270000000000       7.630000000000
       305    1        8.720000000000       0.000000000000       4.360000000000
       306    1       10.900000000000       2.180000000000       4.360000000000
       307    1        8.720000000000       2.180000000000       6.540000000000
       308    1       10.900000000000       0.000000000000       6.540000000000
       309    2        9.810000000000       1.090000000000       5.450000000000
       310    2       11.990000000000       3.270000000000       5.450000000000
       311    2       11.990000000000       1.090000000000       7.630000000000
       312    2        9.810000000000       3.270000000000       7.630000000000
       313    1       13.080000000000       0.000000000000       4.360000000000
       314    1       15.260000000000       2.180000000000       4.360000000000
       315    1       13.080000000000       2.180000000000       6.540000000000
       316    1       15.260000000000       0.000000000000       6.540000000000
       317    2       14.170000000000       1.090000000000       5.450000000000
       318    2       16.350000000000       3.270000000000       5.450000000000
       319    2       16.350000000000       1.090000000000       7.630000000000
       320    2       14.170000000000       3.270000000000       7.630000000000
       321    1       17.440000000000       0.000000000000       4.360000000000
       322    1       19.620000000000       2.180000000000       4.360000000000
       323    1       17.440000000000       2.180000000000       6.540000000000
       324    1       19.620000000000       0.000000000000       6.540000000000
       325    2       18.530000000000       1.090000000000       5.450000000000
       326    2       20.710000000000       3.270000000000       5.450000000000
       327    2       20.710000000000       1.090000000000       7.630000000000
       328    2       18.530000000000       3.270000000000       7.630000000000
       329    1       21.800000000000       0.000000000000       4.360000000000
       330    1       23.980000000000       2.180000000000       4.360000000000
       331    1       21.800000000000       2.180000000000       6.540000000000
       332    1       23.980000000000       0.000000000000       6.540000000000
       333    2       22.890000000000       1.090000000000       5.450000000000
       334    2       25.070000000000       3.270000000000       5.450000000000
       335    2       25.070000000000       1.090000000000       7.630000000000
       336    2       22.890000000000       3.270000000000       7.630000000000
       337    1        0.000000000000       4.360000000000       4.360000000000
       338    1        2.180000000000       6.540000000000       4.360000000000
       339    1        0.000000000000       6.540000000000       6.540000000000
       340    1        2.180000000000       4.360000000000       6.540000000000
       341    2        1.090000000000       5.450000000000       5.450000000000
       342    2        3.270000000000       7.630000000000       5.450000000000
       343    2        3.270000000000       5.450000000000       7.630000000000
       344    2        1.090000000000       7.630000000000       7.630000000000
       345    1        4.360000000000       4.360000000000       4.360000000000
       346    1        6.540000000000       6.540000000000       4.360000000000
       347    1        4.360000000000       6.540000000000       6.540000000000
       348    1        6.540000000000       4.360000000000       6.540000000000
       349    2        5.450000000000       5.450000000000       5.450000000000
       350    2        7.630000000000       7.630000000000       5.450000000000
       351    2        7.630000000000       5.450000000000       7.630000000000
       352    2        5.450000000000       7.630000000000       7.630000000000
       353    1        8.720000000000       4.360000000000       4.360000000000
       354    1       10.900000000000       6.540000000000       4.360000000000
       355    1        8.720000000000       6.540000000000       6.540000000000
       356    1       10.900000000000       4.360000000000       6.540000000000
       357    2        9.810000000000       5.450000000000       5.450000000000
       358    2       11.990000000000       7.630000000000       5.450000000000
       359    2       11.990000000000       5.450000000000       7.630000000000
       360    2        9.810000000000       7.630000000000       7.630000000000
       361    1       13.080000000000       4.360000000000       4.360000000000
       362    1       15.260000000000       6.540000000000       4.360000000000
       363    1       13.080000000000       6.540000000000       6.540000000000
       364    1       15.260000000000       4.360000000000       6.540000000000
       365    2       14.170000000000       5.450000000000       5.450000000000
       366    2       16.350000000000       7.630000000000       5.450000000000
       367    2       16.350000000000       5.450000000000       7.630000000000
       368    2       14.170000000000       7.630000000000       7.630000000000
       369    1       17.440000000000       4.360000000000       4.360000000000
       370    1       19.620000000000       6.540000000000       4.360000000000
       371    1       17.440000000000       6.540000000000       6.540000000000
       372    1       19.620000000000       4.360000000000       6.540000000000
       373    2       18.530000000000       5.450000000000       5.450000000000
       374    2       20.710000000000       7.630000000000       5.450000000000
       375    2       20.710000000000       5.450000000000       7.630000000000
       376    2       18.530000000000       7.630000000000       7.630000000000
       377    1       21.800000000000       4.360000000000       4.360000000000
       378    1       23.980000000000       6.540000000000       4.360000000000
       379    1       21.800000000000       6.540000000000       6.540000000000
       380    1       23.980000000000       4.360000000000       6.540000000000
       381    2       22.890000000000       5.450000000000       5.450000000000
       382    2       25.070000000000       7.630000000000       5.450000000000
       383    2       25.070000000000       5.450000000000       7.630000000000
       384    2       22.890000000000       7.630000000000       7.630000000000
       385    1        0.000000000000       8.720000000000       4.360000000000
       386    1        2.180000000000      10.900000000000       4.360000000000
       387    1        0.000000000000      10.900000000000       6.540000000000
       388    1        2.180000000000       8.720000000000       6.540000000000
       389    2        1.090000000000       9.810000000000       5.450000000000
       390    2        3.270000000000      11.990000000000       5.450000000000
       391    2        3.270000000000       9.810000000000       7.630000000000
       392    2        1.090000000000      11.990000000000       7.630000000000
       393    1        4.360000000000       8.720000000000       4.360000000000
       394    1        6.540000000000      10.900000000000       4.360000000000
       395    1        4.360000000000      10.900000000000       6.540000000000
       396    1        6.540000000000       8.720000000000       6.540000000000
       397    2        5.450000000000       9.810000000000       5.450000000000
       398    2        7.630000000000      11.990000000000       5.450000000000
       399    2        7.630000000000       9.810000000000       7.630000000000
       400    2        5.450000000000      11.990000000000       7.630000000000
       401    1        8.720000000000       8.720000000000       4.360000000000
       402    1       10.900000000000      10.900000000000       4.360000000000
       403    1        8.720000000000      10.900000000000       6.540000000000
       404    1       10.900000000000       8.720000000000       6.540000000000
       405    2        9.810000000000       9.810000000000       5.450000000000
       406    2       11.990000000000      11.990000000000       5.450000000000
       407    2       11.990000000000       9.810000000000       7.630000000000
       408    2        9.810000000000      11.990000000000       7.630000000000
       409    1       13.080000000000       8.720000000000       4.360000000000
       410    1       15.260000000000      10.900000000000       4.360000000000
       411    1       13.080000000000      10.900000000000       6.540000000000
       412    1       15.260000000000       8.720000000000       6.540000000000
       413    2       14.170000000000       9.810000000000       5.450000000000
       414    2       16.350000000000      11.990000000000       5.450000000000
       415    2       16.350000000000       9.810000000000       7.630000000000
       416    2       14.170000000000      11.990000000000       7.630000000000
       417    1       17.440000000000       8.720000000000       4.360000000000
       418    1       19.620000000000      10.900000000000       4.360000000000
       419    1       17.440000000000      10.900000000000       6.540000000000
       420    1       19.620000000000       8.720000000000       6.540000000000
       421    2       18.530000000000       9.810000000000       5.450000000000
       422    2       20.710000000000      11.990000000000       5.450000000000
       423    2       20.710000000000       9.810000000000       7.630000000000
       424    2       18.530000000000      11.990000000000       7.630000000000
       425    1       21.800000000000       8.720000000000       4.360000000000
       426    1       23.980000000000      10.900000000000       4.360000000000
       427    1       21.800000000000      10.900000000000       6.540000000000
       428    1       23.980000000000       8.720000000000       6.540000000000
       429    2       22.890000000000       9.810000000000       5.450000000000
       430    2       25.070000000000      11.990000000000       5.450000000000
       431    2       25.070000000000       9.810000000000       7.630000000000
       432    2       22.890000000000      11.990000000000       7.630000000000
       433    1        0.000000000000      13.080000000000       4.360000000000
       434    1        2.180000000000      15.260000000000       4.360000000000
       435    1        0.000000000000      15.260000000000       6.540000000000
       436    1        2.180000000000      13.080000000000       6.540000000000
       437    2        1.090000000000      14.170000000000       5.450000000000
       438    2        3.270000000000      16.350000000000       5.450000000000
       439    2        3.270000000000      14.170000000000       7.630000000000
       440    2        1.090000000000      16.350000000000       7.630000000000
       441    1        4.360000000000      13.080000000000       4.360000000000
       442    1        6.540000000000      15.260000000000       4.360000000000
       443    1        4.360000000000      15.260000000000       6.540000000000
       444    1        6.540000000000      13.080000000000       6.540000000000
       445    2        5.450000000000      14.170000000000       5.450000000000
       446    2        7.630000000000      16.350000000000       5.450000000000
       447    2        7.630000000000      14.170000000000       7.630000000000
       448    2        5.450000000000      16.350000000000       7.630000000000
       449    1        8.720000000000      13.080000000000       4.360000000000
       450    1       10.900000000000      15.260000000000       4.360000000000
       451    1        8.720000000000      15.260000000000       6.540000000000
       452    1       10.900000000000      13.080000000000       6.540000000000
       453    2        9.810000000000      14.170000000000       5.450000000000
       454    2       11.990000000000      16.350000000000       5.450000000000
       455    2       11.990000000000      14.170000000000       7.630000000000
       456    2        9.810000000000      16.350000000000       7.630000000000
       457    1       13.080000000000      13.080000000000       4.360000000000
       458    1       15.260000000000      15.260000000000       4.360000000000
       459    1       13.080000000000      15.260000000000       6.540000000000
       460    1       15.260000000000      13.080000000000       6.540000000000
       461    2       14.170000000000      14.170000000000       5.450000000000
       462    2       16.350000000000      16.350000000000       5.450000000000
       463    2       16.350000000000      14.170000000000       7.630000000000
       464    2       14.170000000000      16.350000000000       7.630000000000
       465    1       17.440000000000      13.080000000000       4.360000000000
       466    1       19.620000000000      15.260000000000       4.360000000000
       467    1       17.440000000000      15.260000000000       6.540000000000
       468    1       19.620000000000      13.080000000000       6.540000000000
       469    2       18.530000000000      14.170000000000       5.450000000000
       470    2       20.710000000000      16.350000000000       5.450000000000
       471    2       20.710000000000      14.170000000000       7.630000000000
       472    2       18.530000000000      16.350000000000       7.630000000000
       473    1       21.800000000000      13.080000000000       4.360000000000
       474    1       23.980000000000      15.260000000000       4.360000000000
       475    1       21.800000000000      15.260000000000       6.540000000000
       476    1       23.980000000000      13.080000000000       6.540000000000
       477    2       22.890000000000      14.170000000000       5.450000000000
       478    2       25.070000000000      16.350000000000       5.450000000000
       479    2       25.070000000000      14.170000000000       7.630000000000
       480    2       22.890000000000      16.350000000000       7.630000000000
       481    1        0.000000000000      17.440000000000       4.360000000000
       482    1        2.180000000000      19.620000000000       4.360000000000
       483    1        0.000000000000      19.620000000000       6.540000000000
       484    1        2.180000000000      17.440000000000       6.540000000000
       485    2        1.090000000000      18.530000000000       5.450000000000
       486    2        3.270000000000      20.710000000000       5.450000000000
       487    2        3.270000000000      18.530000000000       7.630000000000
       488    2        1.090000000000      20.710000000000       7.630000000000
       489    1        4.360000000000      17.440000000000       4.360000000000
       490    1        6.540000000000      19.620000000000       4.360000000000
       491    1        4.360000000000      19.620000000000       6.540000000000
       492    1        6.540000000000      17.440000000000       6.540000000000
       493    2        5.450000000000      18.530000000000       5.450000000000
       494    2        7.630000000000      20.710000000000       5.450000000000
       495    2        7.630000000000      18.530000000000       7.630000000000
       496    2        5.450000000000      20.710000000000       7.630000000000
       497    1        8.720000000000      17.440000000000       4.360000000000
       498    1       10.900000000000      19.620000000000       4.360000000000
       499    1        8.720000000000      19.620000000000       6.540000000000
       500    1       10.900000000000      17.440000000000       6.540000000000
       501    2        9.810000000000      18.530000000000       5.450000000000
       502    2       11.990000000000      20.710000000000       5.450000000000
       503    2       11.990000000000      18.530000000000       7.630000000000
       504    2        9.810000000000      20.710000000000       7.630000000000
       505    1       13.080000000000      17.440000000000       4.360000000000
       506    1       15.260000000000      19.620000000000       4.360000000000
       507    1       13.080000000000      19.620000000000       6.540000000000
       508    1       15.260000000000      17.440000000000       6.540000000000
       509    2       14.170000000000      18.530000000000       5.450000000000
       510    2       16.350000000000      20.710000000000       5.450000000000
       511    2       16.350000000000      18.530000000000       7.630000000000
       512    2       14.170000000000      20.710000000000       7.630000000000
       513    1       17.440000000000      17.440000000000       4.360000000000
       514    1       19.620000000000      19.620000000000       4.360000000000
       515    1       17.440000000000      19.620000000000       6.540000000000
       516    1       19.620000000000      17.440000000000       6.540000000000
       517    2       18.530000000000      18.530000000000       5.450000000000
       518    2       20.710000000000      20.710000000000       5.450000000000
       519    2       20.710000000000      18.530000000000       7.630000000000
       520    2       18.530000000000      20.710000000000       7.630000000000
       521    1       21.800000000000      17.440000000000       4.360000000000
       522    1       23.980000000000      19.620000000000       4.360000000000
       523    1       21.800000000000      19.620000000000       6.540000000000
       524    1       23.980000000000      17.440000000000       6.540000000000
       525    2       22.890000000000      18.530000000000       5.450000000000
       526    2       25.070000000000      20.710000000000       5.450000000000
       527    2       25.070000000000      18.530000000000       7.630000000000
       528    2       22.890000000000      20.710000000000       7.630000000000
       529    1        0.000000000000      21.800000000000       4.360000000000
       530    1        2.180000000000      23.980000000000       4.360000000000
       531    1        0.000000000000      23.980000000000       6.540000000000
       532    1        2.180000000000      21.800000000000       6.540000000000
       533    2        1.090000000000      22.890000000000       5.450000000000
       534    2        3.270000000000      25.070000000000       5.450000000000
       535    2        3.270000000000      22.890000000000       7.630000000000
       536    2        1.090000000000      25.070000000000       7.630000000000
       537    1        4.360000000000      21.800000000000       4.360000000000
       538    1        6.540000000000      23.980000000000       4.360000000000
       539    1        4.360000000000      23.980000000000       6.540000000000
       540    1        6.540000000000      21.800000000000       6.540000000000
       541    2        5.450000000000      22.890000000000       5.450000000000
       542    2        7.630000000000      25.070000000000       5.450000000000
       543    2        7.630000000000      22.890000000000       7.630000000000
       544    2        5.450000000000      25.070000000000       7.630000000000
       545    1        8.720000000000      21.800000000000       4.360000000000
       546    1       10.900000000000      23.980000000000       4.360000000000
       547    1        8.720000000000      23.980000000000       6.540000000000
       548    1       10.900000000000      21.800000000000       6.540000000000
       549    2        9.810000000000      22.890000000000       5.450000000000
       550    2       11.990000000000      25.070000000000       5.450000000000
       551    2       11.990000000000      22.890000000000       7.630000000000
       552    2        9.810000000000      25.070000000000       7.630000000000
       553    1       13.080000000000      21.800000000000       4.360000000000
       554    1       15.260000000000      23.980000000000       4.360000000000
       555    1       13.080000000000      23.980000000000       6.540000000000
       556    1       15.260000000000      21.800000000000       6.540000000000
       557    2       14.170000000000      22.890000000000       5.450000000000
       558    2       16.350000000000      25.070000000000       5.450000000000
       559    2       16.350000000000      22.890000000000       7.630000000000
       560    2       14.170000000000      25.070000000000       7.630000000000
       561    1       17.440000000000      21.800000000000       4.360000000000
       562    1       19.620000000000      23.980000000000       4.360000000000
       563    1       17.440000000000      23.980000000000       6.540000000000
       564    1       19.620000000000      21.800000000000       6.540000000000
       565    2       18.530000000000      22.890000000000       5.450000000000
       566    2       20.710000000000      25.070000000000       5.450000000000
       567    2       20.710000000000      22.890000000000       7.630000000000
       568    2       18.530000000000      25.070000000000       7.630000000000
       569    1       21.800000000000      21.800000000000       4.360000000000
       570    1       23.980000000000      23.980000000000       4.360000000000
       571    1       21.800000000000      23.980000000000       6.540000000000
       572    1       23.980000000000      21.800000000000       6.540000000000
       573    2       22.890000000000      22.890000000000       5.450000000000
       574    2       25.070000000000      25.070000000000       5.450000000000
       575    2       25.070000000000      22.890000000000       7.630000000000
       576    2       22.890000000000      25.070000000000       7.630000000000
       577    1        0.000000000000       0.000000000000       8.720000000000
       578    1        2.180000000000       2.180000000000       8.720000000000
       579    1        0.000000000000       2.180000000000      10.900000000000
       580    1        2.180000000000       0.000000000000      10.900000000000
       581    2        1.090000000000       1.090000000000       9.810000000000
       582    2        3.270000000000       3.270000000000       9.810000000000
       583    2        3.270000000000       1.090000000000      11.990000000000
       584    2        1.090000000000       3.270000000000      11.990000000000
       585    1        4.360000000000       0.000000000000       8.720000000000
       586    1        6.540000000000       2.180000000000       8.720000000000
       587    1        4.360000000000       2.180000000000      10.900000000000
       588    1        6.540000000000       0.000000000000      10.900000000000
       589    2        5.450000000000       1.090000000000       9.810000000000
       590    2        7.630000000000       3.270000000000       9.810000000000
       591    2        7.630000000000       1.090000000000      11.990000000000
       592    2        5.450000000000       3.270000000000      11.990000000000
       593    1        8.720000000000       0.000000000000       8.720000000000
       594    1       10.900000000000       2.180000000000       8.720000000000
       595    1        8.720000000000       2.180000000000      10.900000000000
       596    1       10.900000000000       0.000000000000      10.900000000000
       597    2        9.810000000000       1.090000000000       9.810000000000
       598    2       11.990000000000       3.270000000000       9.810000000000
       599    2       11.990000000000       1.090000000000      11.990000000000
       600    2        9.810000000000       3.270000000000      11.990000000000
       601    1       13.080000000000       0.000000000000       8.720000000000
       602    1       15.260000000000       2.180000000000       8.720000000000
       603    1       13.080000000000       2.180000000000      10.900000000000
       604    1       15.260000000000       0.000000000000      10.900000000000
       605    2       14.170000000000       1.090000000000       9.810000000000
       606    2       16.350000000000       3.270000000000       9.810000000000
       607    2       16.350000000000       1.090000000000      11.990000000000
       608    2       14.170000000000       3.270000000000      11.990000000000
       609    1       17.440000000000       0.000000000000       8.720000000000
       610    1       19.620000000000       2.180000000000       8.720000000000
       611    1       17.440000000000       2.180000000000      10.900000000000
       612    1       19.620000000000       0.000000000000      10.900000000000
       613    2       18.530000000000       1.090000000000       9.810000000000
       614    2       20.710000000000       3.270000000000       9.810000000000
       615    2       20.710000000000       1.090000000000      11.990000000000
       616    2       18.530000000000       3.270000000000      11.990000000000
       617    1       21.800000000000       0.000000000000       8.720000000000
       618    1       23.980000000000       2.180000000000       8.720000000000
       619    1       21.800000000000       2.180000000000      10.900000000000
       620    1       23.980000000000       0.000000000000      10.900000000000
       621    2       22.890000000000       1.090000000000       9.810000000000
       622    2       25.070000000000       3.270000000000       9.810000000000
       623    2       25.070000000000       1.090000000000      11.990000000000
       624    2       22.890000000000       3.270000000000      11.990000000000
       625    1        0.000000000000       4.360000000000       8.720000000000
       626    1        2.180000000000       6.540000000000       8.720000000000
       627    1        0.000000000000       6.540000000000      10.900000000000
       628    1        2.180000000000       4.360000000000      10.900000000000
       629    2        1.090000000000       5.450000000000       9.810000000000
       630    2        3.270000000000       7.630000000000       9.810000000000
       631    2        3.270000000000       5.450000000000      11.990000000000
       632    2        1.090000000000       7.630000000000      11.990000000000
       633    1        4.360000000000       4.360000000000       8.720000000000
       634    1        6.540000000000       6.540000000000       8.720000000000
       635    1        4.360000000000       6.540000000000      10.900000000000
       636    1        6.540000000000       4.360000000000      10.900000000000
       637    2        5.450000000000       5.450000000000       9.810000000000
       638    2        7.630000000000       7.630000000000       9.810000000000
       639    2        7.630000000000       5.450000000000      11.990000000000
       640    2        5.450000000000       7.630000000000      11.990000000000
       641    1        8.720000000000       4.360000000000       8.720000000000
       642    1       10.900000000000       6.540000000000       8.720000000000
       643    1        8.720000000000       6.540000000000      10.900000000000
       644    1       10.900000000000       4.360000000000      10.900000000000
       645    2        9.810000000000       5.450000000000       9.810000000000
       646    2       11.990000000000       7.630000000000       9.810000000000
       647    2       11.990000000000       5.450000000000      11.990000000000
       648    2        9.810000000000       7.630000000000      11.990000000000
       649    1       13.080000000000       4.360000000000       8.720000000000
       650    1       15.260000000000       6.540000000000       8.720000000000
       651    1       13.080000000000       6.540000000000      10.900000000000
       652    1       15.260000000000       4.360000000000      10.900000000000
       653    2       14.170000000000       5.450000000000       9.810000000000
       654    2       16.350000000000       7.630000000000       9.810000000000
       655    2       16.350000000000       5.450000000000      11.990000000000
       656    2       14.170000000000       7.630000000000      11.990000000000
       657    1       17.440000000000       4.360000000000       8.720000000000
       658    1       19.620000000000       6.540000000000       8.720000000000
       659    1       17.440000000000       6.540000000000      10.900000000000
       660    1       19.620000000000       4.360000000000      10.900000000000
       661    2       18.530000000000       5.450000000000       9.810000000000
       662    2       20.710000000000       7.630000000000       9.810000000000
       663    2       20.710000000000       5.450000000000      11.990000000000
       664    2       18.530000000000       7.630000000000      11.990000000000
       665    1       21.800000000000       4.360000000000       8.720000000000
       666    1       23.980000000000       6.540000000000       8.720000000000
       667    1       21.800000000000       6.540000000000      10.900000000000
       668    1       23.980000000000       4.360000000000      10.900000000000
       669    2       22.890000000000       5.450000000000       9.810000000000
       670    2       25.070000000000       7.630000000000       9.810000000000
       671    2       25.070000000000       5.450000000000      11.990000000000
       672    2       22.890000000000       7.630000000000      11.990000000000
       673    1        0.000000000000       8.720000000000       8.720000000000
       674    1        2.180000000000      10.900000000000       8.720000000000
       675    1        0.000000000000      10.900000000000      10.900000000000
       676    1        2.180000000000       8.720000000000      10.900000000000
       677    2        1.090000000000       9.810000000000       9.810000000000
       678    2        3.270000000000      11.990000000000       9.810000000000
       679    2        3.270000000000       9.810000000000      11.990000000000
       680    2        1.090000000000      11.990000000000      11.990000000000
       681    1        4.360000000000       8.720000000000       8.720000000000
       682    1        6.540000000000      10.900000000000       8.720000000000
       683    1        4.360000000000      10.900000000000      10.900000000000
       684    1        6.540000000000       8.720000000000      10.900000000000
       685    2        5.450000000000       9.810000000000       9.810000000000
       686    2        7.630000000000      11.990000000000       9.810000000000
       687    2        7.630000000000       9.810000000000      11.990000000000
       688    2        5.450000000000      11.990000000000      11.990000000000
       689    1        8.720000000000       8.720000000000       8.720000000000
       690    1       10.900000000000      10.900000000000       8.720000000000
       691    1        8.720000000000      10.900000000000      10.900000000000
       692    1       10.900000000000       8.720000000000      10.900000000000
       693    2        9.810000000000       9.810000000000       9.810000000000
       694    2       11.990000000000      11.990000000000       9.810000000000
       695    2       11.990000000000       9.810000000000      11.990000000000
       696    2        9.810000000000      11.990000000000      11.990000000000
       697    1       13.080000000000       8.720000000000       8.720000000000
       698    1       15.260000000000      10.900000000000       8.720000000000
       699    1       13.080000000000      10.900000000000      10.900000000000
       700    1       15.260000000000       8.720000000000      10.900000000000
       701    2       14.170000000000       9.810000000000       9.810000000000
       702    2       16.350000000000      11.990000000000       9.810000000000
       703    2       16.350000000000       9.810000000000      11.990000000000
       704    2       14.170000000000      11.990000000000      11.990000000000
       705    1       17.440000000000       8.720000000000       8.720000000000
       706    1       19.620000000000      10.900000000000       8.720000000000
       707    1       17.440000000000      10.900000000000      10.900000000000
       708    1       19.620000000000       8.720000000000      10.900000000000
       709    2       18.530000000000       9.810000000000       9.810000000000
       710    2       20.710000000000      11.990000000000       9.810000000000
       711    2       20.710000000000       9.810000000000      11.990000000000
       712    2       18.530000000000      11.990000000000      11.990000000000
       713    1       21.800000000000       8.720000000000       8.720000000000
       714    1       23.980000000000      10.900000000000       8.720000000000
       715    1       21.800000000000      10.900000000000      10.900000000000
       716    1       23.980000000000       8.720000000000      10.900000000000
       717    2       22.890000000000       9.810000000000       9.810000000000
       718    2       25.070000000000      11.990000000000       9.810000000000
       719    2       25.070000000000       9.810000000000      11.990000000000
       720    2       22.890000000000      11.990000000000      11.990000000000
       721    1        0.000000000000      13.080000000000       8.720000000000
       722    1        2.180000000000      15.260000000000       8.720000000000
       723    1        0.000000000000      15.260000000000      10.900000000000
       724    1        2.180000000000      13.080000000000      10.900000000000
       725    2        1.090000000000      14.170000000000       9.810000000000
       726    2        3.270000000000      16.350000000000       9.810000000000
       727    2        3.270000000000      14.170000000000      11.990000000000
       728    2        1.090000000000      16.350000000000      11.990000000000
       729    1        4.360000000000      13.080000000000       8.720000000000
       730    1        6.540000000000      15.260000000000       8.720000000000
       731    1        4.360000000000      15.260000000000      10.900000000000
       732    1        6.540000000000      13.080000000000      10.900000000000
       733    2        5.450000000000      14.170000000000       9.810000000000
       734    2        7.630000000000      16.350000000000       9.810000000000
       735    2        7.630000000000      14.170000000000      11.990000000000
       736    2        5.450000000000      16.350000000000      11.990000000000
       737    1        8.720000000000      13.080000000000       8.720000000000
       738    1       10.900000000000      15.260000000000       8.720000000000
       739    1        8.720000000000      15.260000000000      10.900000000000
       740    1       10.900000000000      13.080000000000      10.900000000000
       741    2        9.810000000000      14.170000000000       9.810000000000
       742    2       11.990000000000      16.350000000000       9.810000000000
       743    2       11.990000000000      14.170000000000      11.990000000000
       744    2        9.810000000000      16.350000000000      11.990000000000
       745    1       13.080000000000      13.080000000000       8.720000000000
       746    1       15.260000000000      15.260000000000       8.720000000000
       747    1       13.080000000000      15.260000000000      10.900000000000
       748    1       15.260000000000      13.080000000000      10.900000000000
       749    2       14.170000000000      14.170000000000       9.810000000000
       750    2       16.350000000000      16.350000000000       9.810000000000
       751    2       16.350000000000      14.170000000000      11.990000000000
       752    2       14.170000000000      16.350000000000      11.990000000000
       753    1       17.440000000000      13.080000000000       8.720000000000
       754    1       19.620000000000      15.260000000000       8.720000000000
       755    1       17.440000000000      15.260000000000      10.900000000000
       756    1       19.620000000000      13.080000000000      10.900000000000
       757    2       18.530000000000      14.170000000000       9.810000000000
       758    2       20.710000000000      16.350000000000       9.810000000000
       759    2       20.710000000000      14.170000000000      11.990000000000
       760    2       18.530000000000      16.350000000000      11.990000000000
       761    1       21.800000000000      13.080000000000       8.720000000000
       762    1       23.980000000000      15.260000000000       8.720000000000
       763    1       21.800000000000      15.260000000000      10.900000000000
       764    1       23.980000000000      13.080000000000      10.900000000000
       765    2       22.890000000000      14.170000000000       9.810000000000
       766    2       25.070000000000      16.350000000000       9.810000000000
       767    2       25.070000000000      14.170000000000      11.990000000000
       768    2       22.890000000000      16.350000000000      11.990000000000
       769    1        0.000000000000      17.440000000000       8.720000000000
       770    1        2.180000000000      19.620000000000       8.720000000000
       771    1        0.000000000000      19.620000000000      10.900000000000
       772    1        2.180000000000      17.440000000000      10.900000000000
       773    2        1.090000000000      18.530000000000       9.810000000000
       774    2        3.270000000000      20.710000000000       9.810000000000
       775    2        3.270000000000      18.530000000000      11.990000000000
       776    2        1.090000000000      20.710000000000      11.990000000000
       777    1        4.360000000000      17.440000000000       8.720000000000
       778    1        6.540000000000      19.620000000000       8.720000000000
       779    1        4.360000000000      19.620000000000      10.900000000000
       780    1        6.540000000000      17.440000000000      10.900000000000
       781    2        5.450000000000      18.530000000000       9.810000000000
       782    2        7.630000000000      20.710000000000       9.810000000000
       783    2        7.630000000000      18.530000000000      11.990000000000
       784    2        5.450000000000      20.710000000000      11.990000000000
       785    1        8.720000000000      17.440000000000       8.720000000000
       786    1       10.900000000000      19.620000000000       8.720000000000
       787    1        8.720000000000      19.620000000000      10.900000000000
       788    1       10.900000000000      17.440000000000      10.900000000000
       789    2        9.810000000000      18.530000000000       9.810000000000
       790    2       11.990000000000      20.710000000000       9.810000000000
       791    2       11.990000000000      18.530000000000      11.990000000000
       792    2        9.810000000000      20.710000000000      11.990000000000
       793    1       13.080000000000      17.440000000000       8.720000000000
       794    1       15.260000000000      19.620000000000       8.720000000000
       795    1       13.080000000000      19.620000000000      10.900000000000
       796    1       15.260000000000      17.440000000000      10.900000000000
       797    2       14.170000000000      18.530000000000       9.810000000000
       798    2       16.350000000000      20.710000000000       9.810000000000
       799    2       16.350000000000      18.530000000000      11.990000000000
       800    2       14.170000000000      20.710000000000      11.990000000000
       801    1       17.440000000000      17.440000000000       8.720000000000
       802    1       19.620000000000      19.620000000000       8.720000000000
       803    1       17.440000000000      19.620000000000      10.900000000000
       804    1       19.620000000000      17.440000000000      10.900000000000
       805    2       18.530000000000      18.530000000000       9.810000000000
       806    2       20.710000000000      20.710000000000       9.810000000000
       807    2       20.710000000000      18.530000000000      11.990000000000
       808    2       18.530000000000      20.710000000000      11.990000000000
       809    1       21.800000000000      17.440000000000       8.720000000000
       810    1       23.980000000000      19.620000000000       8.720000000000
       811    1       21.800000000000      19.620000000000      10.900000000000
       812    1       23.980000000000      17.440000000000      10.900000000000
       813    2       22.890000000000      18.530000000000       9.810000000000
       814    2       25.070000000000      20.710000000000       9.810000000000
       815    2       25.070000000000      18.530000000000      11.990000000000
       816    2       22.890000000000      20.710000000000      11.990000000000
       817    1        0.000000000000      21.800000000000       8.720000000000
       818    1        2.180000000000      23.980000000000       8.720000000000
       819    1        0.000000000000      23.980000000000      10.900000000000
       820    1        2.180000000000      21.800000000000      10.900000000000
       821    2        1.090000000000      22.890000000000       9.810000000000
       822    2        3.270000000000      25.070000000000       9.810000000000
       823    2        3.270000000000      22.890000000000      11.990000000000
       824    2        1.090000000000      25.070000000000      11.990000000000
       825    1        4.360000000000      21.800000000000       8.720000000000
       826    1        6.540000000000      23.980000000000       8.720000000000
       827    1        4.360000000000      23.980000000000      10.900000000000
       828    1        6.540000000000      21.800000000000      10.900000000000
       829    2        5.450000000000      22.890000000000       9.810000000000
       830    2        7.630000000000      25.070000000000       9.810000000000
       831    2        7.630000000000      22.890000000000      11.990000000000
       832    2        5.450000000000      25.070000000000      11.990000000000
       833    1        8.720000000000      21.800000000000       8.720000000000
       834    1       10.900000000000      23.980000000000       8.720000000000
       835    1        8.720000000000      23.980000000000      10.900000000000
       836    1       10.900000000000      21.800000000000      10.900000000000
       837    2        9.810000000000      22.890000000000       9.810000000000
       838    2       11.990000000000      25.070000000000       9.810000000000
       839    2       11.990000000000      22.890000000000      11.990000000000
       840    2        9.810000000000      25.070000000000      11.990000000000
       841    1       13.080000000000      21.800000000000       8.720000000000
       842    1       15.260000000000      23.980000000000       8.720000000000
       843    1       13.080000000000      23.980000000000      10.900000000000
       844    1       15.260000000000      21.800000000000      10.900000000000
       845    2       14.170000000000      22.890000000000       9.810000000000
       846    2       16.350000000000      25.070000000000       9.810000000000
       847    2       16.350000000000      22.890000000000      11.990000000000
       848    2       14.170000000000      25.070000000000      11.990000000000
       849    1       17.440000000000      21.800000000000       8.720000000000
       850    1       19.620000000000      23.980000000000       8.720000000000
       851    1       17.440000000000      23.980000000000      10.900000000000
       852    1       19.620000000000      21.800000000000      10.900000000000
       853    2       18.530000000000      22.890000000000       9.810000000000
       854    2       20.710000000000      25.070000000000       9.810000000000
       855    2       20.710000000000      22.890000000000      11.990000000000
       856    2       18.530000000000      25.070000000000      11.990000000000
       857    1       21.800000000000      21.800000000000       8.720000000000
       858    1       23.980000000000      23.980000000000       8.720000000000
       859    1       21.800000000000      23.980000000000      10.900000000000
       860    1       23.980000000000      21.800000000000      10.900000000000
       861    2       22.890000000000      22.890000000000       9.810000000000
       862    2       25.070000000000      25.070000000000       9.810000000000
       863    2       25.070000000000      22.890000000000      11.990000000000
       864    2       22.890000000000      25.070000000000      11.990000000000
       865    1        0.000000000000       0.000000000000      13.080000000000
       866    1        2.180000000000       2.180000000000      13.080000000000
       867    1        0.000000000000       2.180000000000      15.260000000000
       868    1        2.180000000000       0.000000000000      15.260000000000
       869    2        1.090000000000       1.090000000000      14.170000000000
       870    2        3.270000000000       3.270000000000      14.170000000000
       871    2        3.270000000000       1.090000000000      16.350000000000
       872    2        1.090000000000       3.270000000000      16.350000000000
       873    1        4.360000000000       0.000000000000      13.080000000000
       874    1        6.540000000000       2.180000000000      13.080000000000
       875    1        4.360000000000       2.180000000000      15.260000000000
       876    1        6.540000000000       0.000000000000      15.260000000000
       877    2        5.450000000000       1.090000000000      14.170000000000
       878    2        7.630000000000       3.270000000000      14.170000000000
       879    2        7.630000000000       1.090000000000      16.350000000000
       880    2        5.450000000000       3.270000000000      16.350000000000
       881    1        8.720000000000       0.000000000000      13.080000000000
       882    1       10.900000000000       2.180000000000      13.080000000000
       883    1        8.720000000000       2.180000000000      15.260000000000
       884    1       10.900000000000       0.000000000000      15.260000000000
       885    2        9.810000000000       1.090000000000      14.170000000000
       886    2       11.990000000000       3.270000000000      14.170000000000
       887    2       11.990000000000       1.090000000000      16.350000000000
       888    2        9.810000000000       3.270000000000      16.350000000000
       889    1       13.080000000000       0.000000000000      13.080000000000
       890    1       15.260000000000       2.180000000000      13.080000000000
       891    1       13.080000000000       2.180000000000      15.260000000000
       892    1       15.260000000000       0.000000000000      15.260000000000
       893    2       14.170000000000       1.090000000000      14.170000000000
       894    2       16.350000000000       3.270000000000      14.170000000000
       895    2       16.350000000000       1.090000000000      16.350000000000
       896    2       14.170000000000       3.270000000000      16.350000000000
       897    1       17.440000000000       0.000000000000      13.080000000000
       898    1       19.620000000000       2.180000000000      13.080000000000
       899    1       17.440000000000       2.180000000000      15.260000000000
       900    1       19.620000000000       0.000000000000      15.260000000000
       901    2       18.530000000000       1.090000000000      14.170000000000
       902    2       20.710000000000       3.270000000000      14.170000000000
       903    2       20.710000000000       1.090000000000      16.350000000000
       904    2       18.530000000000       3.270000000000      16.350000000000
       905    1       21.800000000000       0.000000000000      13.080000000000
       906    1       23.980000000000       2.180000000000      13.080000000000
       907    1       21.800000000000       2.180000000000      15.260000000000
       908    1       23.980000000000       0.000000000000      15.260000000000
       909    2       22.890000000000       1.090000000000      14.170000000000
       910    2       25.070000000000       3.270000000000      14.170000000000
       911    2       25.070000000000       1.090000000000      16.350000000000
       912    2       22.890000000000       3.270000000000      16.350000000000
       913    1        0.000000000000       4.360000000000      13.080000000000
       914    1        2.180000000000       6.540000000000      13.080000000000
       915    1        0.000000000000       6.540000000000      15.260000000000
       916    1        2.180000000000       4.360000000000      15.260000000000
       917    2        1.090000000000       5.450000000000      14.170000000000
       918    2        3.270000000000       7.630000000000      14.170000000000
       919    2        3.270000000000       5.450000000000      16.350000000000
       920    2        1.090000000000       7.630000000000      16.350000000000
       921    1        4.360000000000       4.360000000000      13.080000000000
       922    1        6.540000000000       6.540000000000      13.080000000000
       923    1        4.360000000000       6.540000000000      15.260000000000
       924    1        6.540000000000       4.360000000000      15.260000000000
       925    2        5.450000000000       5.450000000000      14.170000000000
       926    2        7.630000000000       7.630000000000      14.170000000000
       927    2        7.630000000000       5.450000000000      16.350000000000
       928    2        5.450000000000       7.630000000000      16.350000000000
       929    1        8.720000000000       4.360000000000      13.080000000000
       930    1       10.900000000000       6.540000000000      13.080000000000
       931    1        8.720000000000       6.540000000000      15.260000000000
       932    1       10.900000000000       4.360000000000      15.260000000000
       933    2        9.810000000000       5.450000000000      14.170000000000
       934    2       11.990000000000       7.630000000000      14.170000000000
       935    2       11.990000000000       5.450000000000      16.350000000000
       936    2        9.810000000000       7.630000000000      16.350000000000
       937    1       13.080000000000       4.360000000000      13.080000000000
       938    1       15.260000000000       6.540000000000      13.080000000000
       939    1       13.080000000000       6.540000000000      15.260000000000
       940    1       15.260000000000       4.360000000000      15.260000000000
       941    2       14.170000000000       5.450000000000      14.170000000000
       942    2       16.350000000000       7.630000000000      14.170000000000
       943    2       16.350000000000       5.450000000000      16.350000000000
       944    2       14.170000000000       7.630000000000      16.350000000000
       945    1       17.440000000000       4.360000000000      13.080000000000
       946    1       19.620000000000       6.540000000000      13.080000000000
       947    1       17.440000000000       6.540000000000      15.260000000000
       948    1       19.620000000000       4.360000000000      15.260000000000
       949    2       18.530000000000       5.450000000000      14.170000000000
       950    2       20.710000000000       7.630000000000      14.170000000000
       951    2       20.710000000000       5.450000000000      16.350000000000
       952    2       18.530000000000       7.630000000000      16.350000000000
       953    1       21.800000000000       4.360000000000      13.080000000000
       954    1       23.980000000000       6.540000000000      13.080000000000
       955    1       21.800000000000       6.540000000000      15.260000000000
       956    1       23.980000000000       4.360000000000      15.260000000000
       957    2       22.890000000000       5.450000000000      14.170000000000
       958    2       25.070000000000       7.630000000000      14.170000000000
       959    2       25.070000000000       5.450000000000      16.350000000000
       960    2       22.890000000000       7.630000000000      16.350000000000
       961    1        0.000000000000       8.720000000000      13.080000000000
       962    1        2.180000000000      10.900000000000      13.080000000000
       963    1        0.000000000000      10.900000000000      15.260000000000
       964    1        2.180000000000       8.720000000000      15.260000000000
       965    2        1.090000000000       9.810000000000      14.170000000000
       966    2        3.270000000000      11.990000000000      14.170000000000
       967    2        3.270000000000       9.810000000000      16.350000000000
       968    2        1.090000000000      11.990000000000      16.350000000000
       969    1        4.360000000000       8.720000000000      13.080000000000
       970    1        6.540000000000      10.900000000000      13.080000000000
       971    1        4.360000000000      10.900000000000      15.260000000000
       972    1        6.540000000000       8.720000000000      15.260000000000
       973    2        5.450000000000       9.810000000000      14.170000000000
       974    2        7.630000000000      11.990000000000      14.170000000000
       975    2        7.630000000000       9.810000000000      16.350000000000
       976    2        5.450000000000      11.990000000000      16.350000000000
       977    1        8.720000000000       8.720000000000      13.080000000000
       978    1       10.900000000000      10.900000000000      13.080000000000
       979    1        8.720000000000      10.900000000000      15.260000000000
       980    1       10.900000000000       8.720000000000      15.260000000000
       981    2        9.810000000000       9.810000000000      14.170000000000
       982    2       11.990000000000      11.990000000000      14.170000000000
       983    2       11.990000000000       9.810000000000      16.350000000000
       984    2        9.810000000000      11.990000000000      16.350000000000
       985    1       13.080000000000       8.720000000000      13.080000000000
       986    1       15.260000000000      10.900000000000      13.080000000000
       987    1       13.080000000000      10.900000000000      15.260000000000
       988    1       15.260000000000       8.720000000000      15.260000000000
       989    2       14.170000000000       9.810000000000      14.170000000000
       990    2       16.350000000000      11.990000000000      14.170000000000
       991    2       16.350000000000       9.810000000000      16.350000000000
       992    2       14.170000000000      11.990000000000      16.350000000000
       993    1       17.440000000000       8.720000000000      13.080000000000
       994    1       19.620000000000      10.900000000000      13.080000000000
       995    1       17.440000000000      10.900000000000      15.260000000000
       996    1       19.620000000000       8.720000000000      15.260000000000
       997    2       18.530000000000       9.810000000000      14.170000000000
       998    2       20.710000000000      11.990000000000      14.170000000000
       999    2       20.710000000000       9.810000000000      16.350000000000
      1000    2       18.530000000000      11.990000000000      16.350000000000
      1001    1       21.800000000000       8.720000000000      13.080000000000
      1002    1       23.980000000000      10.900000000000      13.080000000000
      1003    1       21.800000000000      10.900000000000      15.260000000000
      1004    1       23.980000000000       8.720000000000      15.260000000000
      1005    2       22.890000000000       9.810000000000      14.170000000000
      1006    2       25.070000000000      11.990000000000      14.170000000000
      1007    2       25.070000000000       9.810000000000      16.350000000000
      1008    2       22.890000000000      11.990000000000      16.350000000000
      1009    1        0.000000000000      13.080000000000      13.080000000000
      1010    1        2.180000000000      15.260000000000      13.080000000000
      1011    1        0.000000000000      15.260000000000      15.260000000000
      1012    1        2.180000000000      13.080000000000      15.260000000000
      1013    2        1.090000000000      14.170000000000      14.170000000000
      1014    2        3.270000000000      16.350000000000      14.170000000000
      1015    2        3.270000000000      14.170000000000      16.350000000000
      1016    2        1.090000000000      16.350000000000      16.350000000000
      1017    1        4.360000000000      13.080000000000      13.080000000000
      1018    1        6.540000000000      15.260000000000      13.080000000000
      1019    1        4.360000000000      15.260000000000      15.260000000000
      1020    1        6.540000000000      13.080000000000      15.260000000000
      1021    2        5.450000000000      14.170000000000      14.170000000000
      1022    2        7.630000000000      16.350000000000      14.170000000000
      1023    2        7.630000000000      14.170000000000      16.350000000000
      1024    2        5.450000000000      16.350000000000      16.350000000000
      1025    1        8.720000000000      13.080000000000      13.080000000000
      1026    1       10.900000000000      15.260000000000      13.080000000000
      1027    1        8.720000000000      15.260000000000      15.260000000000
      1028    1       10.900000000000      13.080000000000      15.260000000000
      1029    2        9.810000000000      14.170000000000      14.170000000000
      1030    2       11.990000000000      16.350000000000      14.170000000000
      1031    2       11.990000000000      14.170000000000      16.350000000000
      1032    2        9.810000000000      16.350000000000      16.350000000000
      1033    1       13.080000000000      13.080000000000      13.080000000000
      1034    1       15.260000000000      15.260000000000      13.080000000000
      1035    1       13.080000000000      15.260000000000      15.260000000000
      1036    1       15.260000000000      13.080000000000      15.260000000000
      1037    2       14.170000000000      14.170000000000      14.170000000000
      1038    2       16.350000000000      16.350000000000      14.170000000000
      1039    2       16.350000000000      14.170000000000      16.350000000000
      1040    2       14.170000000000      16.350000000000      16.350000000000
      1041    1       17.440000000000      13.080000000000      13.080000000000
      1042    1       19.620000000000      15.260000000000      13.080000000000
      1043    1       17.440000000000      15.260000000000      15.260000000000
      1044    1       19.620000000000      13.080000000000      15.260000000000
      1045    2       18.530000000000      14.170000000000      14.170000000000
      1046    2       20.710000000000      16.350000000000      14.170000000000
      1047    2       20.710000000000      14.170000000000      16.350000000000
      1048    2       18.530000000000      16.350000000000      16.350000000000
      1049    1       21.800000000000      13.080000000000      13.080000000000
      1050    1       23.980000000000      15.260000000000      13.080000000000
      1051    1       21.800000000000      15.260000000000      15.260000000000
      1052    1       23.980000000000      13.080000000000      15.260000000000
      1053    2       22.890000000000      14.170000000000      14.170000000000
      1054    2       25.070000000000      16.350000000000      14.170000000000
      1055    2       25.070000000000      14.170000000000      16.350000000000
      1056    2       22.890000000000      16.350000000000      16.350000000000
      1057    1        0.000000000000      17.440000000000      13.080000000000
      1058    1        2.180000000000      19.620000000000      13.080000000000
      1059    1        0.000000000000      19.620000000000      15.260000000000
      1060    1        2.180000000000      17.440000000000      15.260000000000
      1061    2        1.090000000000      18.530000000000      14.170000000000
      1062    2        3.270000000000      20.710000000000      14.170000000000
      1063    2        3.270000000000      18.530000000000      16.350000000000
      1064    2        1.090000000000      20.710000000000      16.350000000000
      1065    1        4.360000000000      17.440000000000      13.080000000000
      1066    1        6.540000000000      19.620000000000      13.080000000000
      1067    1        4.360000000000      19.620000000000      15.260000000000
      1068    1        6.540000000000      17.440000000000      15.260000000000
      1069    2        5.450000000000      18.530000000000      14.170000000000
      1070    2        7.630000000000      20.710000000000      14.170000000000
      1071    2        7.630000000000      18.530000000000      16.350000000000
      1072    2        5.450000000000      20.710000000000      16.350000000000
      1073    1        8.720000000000      17.440000000000      13.080000000000
      1074    1       10.900000000000      19.620000000000      13.080000000000
      1075    1        8.720000000000      19.620000000000      15.260000000000
      1076    1       10.900000000000      17.440000000000      15.260000000000
      1077    2        9.810000000000      18.530000000000      14.170000000000
      1078    2       11.990000000000      20.710000000000      14.170000000000
      1079    2       11.990000000000      18.530000000000      16.350000000000
      1080    2        9.810000000000      20.710000000000      16.350000000000
      1081    1       13.080000000000      17.440000000000      13.080000000000
      1082    1       15.260000000000      19.620000000000      13.080000000000
      1083    1       13.080000000000      19.620000000000      15.260000000000
      1084    1       15.260000000000      17.440000000000      15.260000000000
      1085    2       14.170000000000      18.530000000000      14.170000000000
      1086    2       16.350000000000      20.710000000000      14.170000000000
      1087    2       16.350000000000      18.530000000000      16.350000000000
      1088    2       14.170000000000      20.710000000000      16.350000000000
      1089    1       17.440000000000      17.440000000000      13.080000000000
      1090    1       19.620000000000      19.620000000000      13.080000000000
      1091    1       17.440000000000      19.620000000000      15.260000000000
      1092    1       19.620000000000      17.440000000000      15.260000000000
      1093    2       18.530000000000      18.530000000000      14.170000000000
      1094    2       20.710000000000      20.710000000000      14.170000000000
      1095    2       20.710000000000      18.530000000000      16.350000000000
      1096    2       18.530000000000      20.710000000000      16.350000000000
      1097    1       21.800000000000      17.440000000000      13.080000000000
      1098    1       23.980000000000      19.620000000000      13.080000000000
      1099    1       21.800000000000      19.620000000000      15.260000000000
      1100    1       23.980000000000      17.440000000000      15.260000000000
      1101    2       22.890000000000      18.530000000000      14.170000000000
      1102    2       25.070000000000      20.710000000000      14.170000000000
      1103    2       25.070000000000      18.530000000000      16.350000000000
      1104    2       22.890000000000      20.710000000000      16.350000000000
      1105    1        0.000000000000      21.800000000000      13.080000000000
      1106    1        2.180000000000      23.980000000000      13.080000000000
      1107    1        0.000000000000      23.980000000000      15.260000000000
      1108    1        2.180000000000      21.800000000000      15.260000000000
      1109    2        1.090000000000      22.890000000000      14.170000000000
      1110    2        3.270000000000      25.070000000000      14.170000000000
      1111    2        3.270000000000      22.890000000000      16.350000000000
      1112    2        1.090000000000      25.070000000000      16.350000000000
      1113    1        4.360000000000      21.800000000000      13.080000000000
      1114    1        6.540000000000      23.980000000000      13.080000000000
      1115    1        4.360000000000      23.980000000000      15.260000000000
      1116    1        6.540000000000      21.800000000000      15.260000000000
      1117    2        5.450000000000      22.890000000000      14.170000000000
      1118    2        7.630000000000      25.070000000000      14.170000000000
      1119    2        7.630000000000      22.890000000000      16.350000000000
      1120    2        5.450000000000      25.070000000000      16.350000000000
      1121    1        8.720000000000      21.800000000000      13.080000000000
      1122    1       10.900000000000      23.980000000000      13.080000000000
      1123    1        8.720000000000      23.980000000000      15.260000000000
      1124    1       10.900000000000      21.800000000000      15.260000000000
      1125    2        9.810000000000      22.890000000000      14.170000000000
      1126    2       11.990000000000      25.070000000000      14.170000000000
      1127    2       11.990000000000      22.890000000000      16.350000000000
      1128    2        9.810000000000      25.070000000000      16.350000000000
      1129    1       13.080000000000      21.800000000000      13.080000000000
      1130    1       15.260000000000      23.980000000000      13.080000000000
      1131    1       13.080000000000      23.980000000000      15.260000000000
      1132    1       15.260000000000      21.800000000000      15.260000000000
      1133    2       14.170000000000      22.890000000000      14.170000000000
      1134    2       16.350000000000      25.070000000000      14.170000000000
      1135    2       16.350000000000      22.890000000000      16.350000000000
      1136    2       14.170000000000      25.070000000000      16.350000000000
      1137    1       17.440000000000      21.800000000000      13.080000000000
      1138    1       19.620000000000      23.980000000000      13.080000000000
      1139    1       17.440000000000      23.980000000000      15.260000000000
      1140    1       19.620000000000      21.800000000000      15.260000000000
      1141    2       18.530000000000      22.890000000000      14.170000000000
      1142    2       20.710000000000      25.070000000000      14.170000000000
      1143    2       20.710000000000      22.890000000000      16.350000000000
      1144    2       18.530000000000      25.070000000000      16.350000000000
      1145    1       21.800000000000      21.800000000000      13.080000000000
      1146    1       23.980000000000      23.980000000000      13.080000000000
      1147    1       21.800000000000      23.980000000000      15.260000000000
      1148    1       23.980000000000      21.800000000000      15.260000000000
      1149    2       22.890000000000      22.890000000000      14.170000000000
      1150    2       25.070000000000      25.070000000000      14.170000000000
      1151    2       25.070000000000      22.890000000000      16.350000000000
      1152    2       22.890000000000      25.070000000000      16.350000000000
      1153    1        0.000000000000       0.000000000000      17.440000000000
      1154    1        2.180000000000       2.180000000000      17.440000000000
      1155    1        0.000000000000       2.180000000000      19.620000000000
      1156    1        2.180000000000       0.000000000000      19.620000000000
      1157    2        1.090000000000       1.090000000000      18.530000000000
      1158    2        3.270000000000       3.270000000000      18.530000000000
      1159    2        3.270000000000       1.090000000000      20.710000000000
      1160    2        1.090000000000       3.270000000000      20.710000000000
      1161    1        4.360000000000       0.000000000000      17.440000000000
      1162    1        6.540000000000       2.180000000000      17.440000000000
      1163    1        4.360000000000       2.180000000000      19.620000000000
      1164    1        6.540000000000       0.000000000000      19.620000000000
      1165    2        5.450000000000       1.090000000000      18.530000000000
      1166    2        7.630000000000       3.270000000000      18.530000000000
      1167    2        7.630000000000       1.090000000000      20.710000000000
      1168    2        5.450000000000       3.270000000000      20.710000000000
      1169    1        8.720000000000       0.000000000000      17.440000000000
      1170    1       10.900000000000       2.180000000000      17.440000000000
      1171    1        8.720000000000       2.180000000000      19.620000000000
      1172    1       10.900000000000       0.000000000000      19.620000000000
      1173    2        9.810000000000       1.090000000000      18.530000000000
      1174    2       11.990000000000       3.270000000000      18.530000000000
      1175    2       11.990000000000       1.090000000000      20.710000000000
      1176    2        9.810000000000       3.270000000000      20.710000000000
      1177    1       13.080000000000       0.000000000000      17.440000000000
      1178    1       15.260000000000       2.180000000000      17.440000000000
      1179    1       13.080000000000       2.180000000000      19.620000000000
      1180    1       15.260000000000       0.000000000000      19.620000000000
      1181    2       14.170000000000       1.090000000000      18.530000000000
      1182    2       16.350000000000       3.270000000000      18.530000000000
      1183    2       16.350000000000       1.090000000000      20.710000000000
      1184    2       14.170000000000       3.270000000000      20.710000000000
      1185    1       17.440000000000       0.000000000000      17.440000000000
      1186    1       19.620000000000       2.180000000000      17.440000000000
      1187    1       17.440000000000       2.180000000000      19.620000000000
      1188    1       19.620000000000       0.000000000000      19.620000000000
      1189    2       18.530000000000       1.090000000000      18.530000000000
      1190    2       20.710000000000       3.270000000000      18.530000000000
      1191    2       20.710000000000       1.090000000000      20.710000000000
      1192    2       18.530000000000       3.270000000000      20.710000000000
      1193    1       21.800000000000       0.000000000000      17.440000000000
      1194    1       23.980000000000       2.180000000000      17.440000000000
      1195    1       21.800000000000       2.180000000000      19.620000000000
      1196    1       23.980000000000       0.000000000000      19.620000000000
      1197    2       22.890000000000       1.090000000000      18.530000000000
      1198    2       25.070000000000       3.270000000000      18.530000000000
      1199    2       25.070000000000       1.090000000000      20.710000000000
      1200    2       22.890000000000       3.270000000000      20.710000000000
      1201    1        0.000000000000       4.360000000000      17.440000000000
      1202    1        2.180000000000       6.540000000000      17.440000000000
      1203    1        0.000000000000       6.540000000000      19.620000000000
      1204    1        2.180000000000       4.360000000000      19.620000000000
      1205    2        1.090000000000       5.450000000000      18.530000000000
      1206    2        3.270000000000       7.630000000000      18.530000000000
      1207    2        3.270000000000       5.450000000000      20.710000000000
      1208    2        1.090000000000       7.630000000000      20.710000000000
      1209    1        4.360000000000       4.360000000000      17.440000000000
      1210    1        6.540000000000       6.540000000000      17.440000000000
      1211    1        4.360000000000       6.540000000000      19.620000000000
      1212    1        6.540000000000       4.360000000000      19.620000000000
      1213    2        5.450000000000       5.450000000000      18.530000000000
      1214    2        7.630000000000       7.630000000000      18.530000000000
      1215    2        7.630000000000       5.450000000000      20.710000000000
      1216    2        5.450000000000       7.630000000000      20.710000000000
      1217    1        8.720000000000       4.360000000000      17.440000000000
      1218    1       10.900000000000       6.540000000000      17.440000000000
      1219    1        8.720000000000       6.540000000000      19.620000000000
      1220    1       10.900000000000       4.360000000000      19.620000000000
      1221    2        9.810000000000       5.450000000000      18.530000000000
      1222    2       11.990000000000       7.630000000000      18.530000000000
      1223    2       11.990000000000       5.450000000000      20.710000000000
      1224    2        9.810000000000       7.630000000000      20.710000000000
      1225    1       13.080000000000       4.360000000000      17.440000000000
      1226    1       15.260000000000       6.540000000000      17.440000000000
      1227    1       13.080000000000       6.540000000000      19.620000000000
      1228    1       15.260000000000       4.360000000000      19.620000000000
      1229    2       14.170000000000       5.450000000000      18.530000000000
      1230    2       16.350000000000       7.630000000000      18.530000000000
      1231    2       16.350000000000       5.450000000000      20.710000000000
      1232    2       14.170000000000       7.630000000000      20.710000000000
      1233    1       17.440000000000       4.360000000000      17.440000000000
      1234    1       19.620000000000       6.540000000000      17.440000000000
      1235    1       17.440000000000       6.540000000000      19.620000000000
      1236    1       19.620000000000       4.360000000000      19.620000000000
      1237    2       18.530000000000       5.450000000000      18.530000000000
      1238    2       20.710000000000       7.630000000000      18.530000000000
      1239    2       20.710000000000       5.450000000000      20.710000000000
      1240    2       18.530000000000       7.630000000000      20.710000000000
      1241    1       21.800000000000       4.360000000000      17.440000000000
      1242    1       23.980000000000       6.540000000000      17.440000000000
      1243    1       21.800000000000       6.540000000000      19.620000000000
      1244    1       23.980000000000       4.360000000000      19.620000000000
      1245    2       22.890000000000       5.450000000000      18.530000000000
      1246    2       25.070000000000       7.630000000000      18.530000000000
      1247    2       25.070000000000       5.450000000000      20.710000000000
      1248    2       22.890000000000       7.630000000000      20.710000000000
      1249    1        0.000000000000       8.720000000000      17.440000000000
      1250    1        2.180000000000      10.900000000000      17.440000000000
      1251    1        0.000000000000      10.900000000000      19.620000000000
      1252    1        2.180000000000       8.720000000000      19.620000000000
      1253    2        1.090000000000       9.810000000000      18.530000000000
      1254    2        3.270000000000      11.990000000000      18.530000000000
      1255    2        3.270000000000       9.810000000000      20.710000000000
      1256    2        1.090000000000      11.990000000000      20.710000000000
      1257    1        4.360000000000       8.720000000000      17.440000000000
      1258    1        6.540000000000      10.900000000000      17.440000000000
      1259    1        4.360000000000      10.900000000000      19.620000000000
      1260    1        6.540000000000       8.720000000000      19.620000000000
      1261    2        5.450000000000       9.810000000000      18.530000000000
      1262    2        7.630000000000      11.990000000000      18.530000000000
      1263    2        7.630000000000       9.810000000000      20.710000000000
      1264    2        5.450000000000      11.990000000000      20.710000000000
      1265    1        8.720000000000       8.720000000000      17.440000000000
      1266    1       10.900000000000      10.900000000000      17.440000000000
      1267    1        8.720000000000      10.900000000000      19.620000000000
      1268    1       10.900000000000       8.720000000000      19.620000000000
      1269    2        9.810000000000       9.810000000000      18.530000000000
      1270    2       11.990000000000      11.990000000000      18.530000000000
      1271    2       11.990000000000       9.810000000000      20.710000000000
      1272    2        9.810000000000      11.990000000000      20.710000000000
      1273    1       13.080000000000       8.720000000000      17.440000000000
      1274    1       15.260000000000      10.900000000000      17.440000000000
      1275    1       13.080000000000      10.900000000000      19.620000000000
      1276    1       15.260000000000       8.720000000000      19.620000000000
      1277    2       14.170000000000       9.810000000000      18.530000000000
      1278    2       16.350000000000      11.990000000000      18.530000000000
      1279    2       16.350000000000       9.810000000000      20.710000000000
      1280    2       14.170000000000      11.990000000000      20.710000000000
      1281    1       17.440000000000       8.720000000000      17.440000000000
      1282    1       19.620000000000      10.900000000000      17.440000000000
      1283    1       17.440000000000      10.900000000000      19.620000000000
      1284    1       19.620000000000       8.720000000000      19.620000000000
      1285    2       18.530000000000       9.810000000000      18.530000000000
      1286    2       20.710000000000      11.990000000000      18.530000000000
      1287    2       20.710000000000       9.810000000000      20.710000000000
      1288    2       18.530000000000      11.990000000000      20.710000000000
      1289    1       21.800000000000       8.720000000000      17.440000000000
      1290    1       23.980000000000      10.900000000000      17.440000000000
      1291    1       21.800000000000      10.900000000000      19.620000000000
      1292    1       23.980000000000       8.720000000000      19.620000000000
      1293    2       22.890000000000       9.810000000000      18.530000000000
      1294    2       25.070000000000      11.990000000000      18.530000000000
      1295    2       25.070000000000       9.810000000000      20.710000000000
      1296    2       22.890000000000      11.990000000000      20.710000000000
      1297    1        0.000000000000      13.080000000000      17.440000000000
      1298    1        2.180000000000      15.260000000000      17.440000000000
      1299    1        0.000000000000      15.260000000000      19.620000000000
      1300    1        2.180000000000      13.080000000000      19.620000000000
      1301    2        1.090000000000      14.170000000000      18.530000000000
      1302    2        3.270000000000      16.350000000000      18.530000000000
      1303    2        3.270000000000      14.170000000000      20.710000000000
      1304    2        1.090000000000      16.350000000000      20.710000000000
      1305    1        4.360000000000      13.080000000000      17.440000000000
      1306    1        6.540000000000      15.260000000000      17.440000000000
      1307    1        4.360000000000      15.260000000000      19.620000000000
      1308    1        6.540000000000      13.080000000000      19.620000000000
      1309    2        5.450000000000      14.170000000000      18.530000000000
      1310    2        7.630000000000      16.350000000000      18.530000000000
      1311    2        7.630000000000      14.170000000000      20.710000000000
      1312    2        5.450000000000      16.350000000000      20.710000000000
      1313    1        8.720000000000      13.080000000000      17.440000000000
      1314    1       10.900000000000      15.260000000000      17.440000000000
      1315    1        8.720000000000      15.260000000000      19.620000000000
      1316    1       10.900000000000      13.080000000000      19.620000000000
      1317    2        9.810000000000      14.170000000000      18.530000000000
      1318    2       11.990000000000      16.350000000000      18.530000000000
      1319    2       11.990000000000      14.170000000000      20.710000000000
      1320    2        9.810000000000      16.350000000000      20.710000000000
      1321    1       13.080000000000      13.080000000000      17.440000000000
      1322    1       15.260000000000      15.260000000000      17.440000000000
      1323    1       13.080000000000      15.260000000000      19.620000000000
      1324    1       15.260000000000      13.080000000000      19.620000000000
      1325    2       14.170000000000      14.170000000000      18.530000000000
      1326    2       16.350000000000      16.350000000000      18.530000000000
      1327    2       16.350000000000      14.170000000000      20.710000000000
      1328    2       14.170000000000      16.350000000000      20.710000000000
      1329    1       17.440000000000      13.080000000000      17.440000000000
      1330    1       19.620000000000      15.260000000000      17.440000000000
      1331    1       17.440000000000      15.260000000000      19.620000000000
      1332    1       19.620000000000      13.080000000000      19.620000000000
      1333    2       18.530000000000      14.170000000000      18.530000000000
      1334    2       20.710000000000      16.350000000000      18.530000000000
      1335    2       20.710000000000      14.170000000000      20.710000000000
      1336    2       18.530000000000      16.350000000000      20.710000000000
      1337    1       21.800000000000      13.080000000000      17.440000000000
      1338    1       23.980000000000      15.260000000000      17.440000000000
      1339    1       21.800000000000      15.260000000000      19.620000000000
      1340    1       23.980000000000      13.080000000000      19.620000000000
      1341    2       22.890000000000      14.170000000000      18.530000000000
      1342    2       25.070000000000      16.350000000000      18.530000000000
      1343    2       25.070000000000      14.170000000000      20.710000000000
      1344    2       22.890000000000      16.350000000000      20.710000000000
      1345    1        0.000000000000      17.440000000000      17.440000000000
      1346    1        2.180000000000      19.620000000000      17.440000000000
      1347    1        0.000000000000      19.620000000000      19.620000000000
      1348    1        2.180000000000      17.440000000000      19.620000000000
      1349    2        1.090000000000      18.530000000000      18.530000000000
      1350    2        3.270000000000      20.710000000000      18.530000000000
      1351    2        3.270000000000      18.530000000000      20.710000000000
      1352    2        1.090000000000      20.710000000000      20.710000000000
      1353    1        4.360000000000      17.440000000000      17.440000000000
      1354    1        6.540000000000      19.620000000000      17.440000000000
      1355    1        4.360000000000      19.620000000000      19.620000000000
      1356    1        6.540000000000      17.440000000000      19.620000000000
      1357    2        5.450000000000      18.530000000000      18.530000000000
      1358    2        7.630000000000      20.710000000000      18.530000000000
      1359    2        7.630000000000      18.530000000000      20.710000000000
      1360    2        5.450000000000      20.710000000000      20.710000000000
      1361    1        8.720000000000      17.440000000000      17.440000000000
      1362    1       10.900000000000      19.620000000000      17.440000000000
      1363    1        8.720000000000      19.620000000000      19.620000000000
      1364    1       10.900000000000      17.440000000000      19.620000000000
      1365    2        9.810000000000      18.530000000000      18.530000000000
      1366    2       11.990000000000      20.710000000000      18.530000000000
      1367    2       11.990000000000      18.530000000000      20.710000000000
      1368    2        9.810000000000      20.710000000000      20.710000000000
      1369    1       13.080000000000      17.440000000000      17.440000000000
      1370    1       15.260000000000      19.620000000000      17.440000000000
      1371    1       13.080000000000      19.620000000000      19.620000000000
      1372    1       15.260000000000      17.440000000000      19.620000000000
      1373    2       14.170000000000      18.530000000000      18.530000000000
      1374    2       16.350000000000      20.710000000000      18.530000000000
      1375    2       16.350000000000      18.530000000000      20.710000000000
      1376    2       14.170000000000      20.710000000000      20.710000000000
      1377    1       17.440000000000      17.440000000000      17.440000000000
      1378    1       19.620000000000      19.620000000000      17.440000000000
      1379    1       17.440000000000      19.620000000000      19.620000000000
      1380    1       19.620000000000      17.440000000000      19.620000000000
      1381    2       18.530000000000      18.530000000000      18.530000000000
      1382    2       20.710000000000      20.710000000000      18.530000000000
      1383    2       20.710000000000      18.530000000000      20.710000000000
      1384    2       18.530000000000      20.710000000000      20.710000000000
      1385    1       21.800000000000      17.440000000000      17.440000000000
      1386    1       23.980000000000      19.620000000000      17.440000000000
      1387    1       21.800000000000      19.620000000000      19.620000000000
      1388    1       23.980000000000      17.440000000000      19.620000000000
      1389    2       22.890000000000      18.530000000000      18.530000000000
      1390    2       25.070000000000      20.710000000000      18.530000000000
      1391    2       25.070000000000      18.530000000000      20.710000000000
      1392    2       22.890000000000      20.710000000000      20.710000000000
      1393    1        0.000000000000      21.800000000000      17.440000000000
      1394    1        2.180000000000      23.980000000000      17.440000000000
      1395    1        0.000000000000      23.980000000000      19.620000000000
      1396    1        2.180000000000      21.800000000000      19.620000000000
      1397    2        1.090000000000      22.890000000000      18.530000000000
      1398    2        3.270000000000      25.070000000000      18.530000000000
      1399    2        3.270000000000      22.890000000000      20.710000000000
      1400    2        1.090000000000      25.070000000000      20.710000000000
      1401    1        4.360000000000      21.800000000000      17.440000000000
      1402    1        6.540000000000      23.980000000000      17.440000000000
      1403    1        4.360000000000      23.980000000000      19.620000000000
      1404    1        6.540000000000      21.800000000000      19.620000000000
      1405    2        5.450000000000      22.890000000000      18.530000000000
      1406    2        7.630000000000      25.070000000000      18.530000000000
      1407    2        7.630000000000      22.890000000000      20.710000000000
      1408    2        5.450000000000      25.070000000000      20.710000000000
      1409    1        8.720000000000      21.800000000000      17.440000000000
      1410    1       10.900000000000      23.980000000000      17.440000000000
      1411    1        8.720000000000      23.980000000000      19.620000000000
      1412    1       10.900000000000      21.800000000000      19.620000000000
      1413    2        9.810000000000      22.890000000000      18.530000000000
      1414    2       11.990000000000      25.070000000000      18.530000000000
      1415    2       11.990000000000      22.890000000000      20.710000000000
      1416    2        9.810000000000      25.070000000000      20.710000000000
      1417    1       13.080000000000      21.800000000000      17.440000000000
      1418    1       15.260000000000      23.980000000000      17.440000000000
      1419    1       13.080000000000      23.980000000000      19.620000000000
      1420    1       15.260000000000      21.800000000000      19.620000000000
      1421    2       14.170000000000      22.890000000000      18.530000000000
      1422    2       16.350000000000      25.070000000000      18.530000000000
      1423    2       16.350000000000      22.890000000000      20.710000000000
      1424    2       14.170000000000      25.070000000000      20.710000000000
      1425    1       17.440000000000      21.800000000000      17.440000000000
      1426    1       19.620000000000      23.980000000000      17.440000000000
      1427    1       17.440000000000      23.980000000000      19.620000000000
      1428    1       19.620000000000      21.800000000000      19.620000000000
      1429    2       18.530000000000      22.890000000000      18.530000000000
      1430    2       20.710000000000      25.070000000000      18.530000000000
      1431    2       20.710000000000      22.890000000000      20.710000000000
      1432    2       18.530000000000      25.070000000000      20.710000000000
      1433    1       21.800000000000      21.800000000000      17.440000000000
      1434    1       23.980000000000      23.980000000000      17.440000000000
      1435    1       21.800000000000      23.980000000000      19.620000000000
      1436    1       23.980000000000      21.800000000000      19.620000000000
      1437    2       22.890000000000      22.890000000000      18.530000000000
      1438    2       25.070000000000      25.070000000000      18.530000000000
      1439    2       25.070000000000      22.890000000000      20.710000000000
      1440    2       22.890000000000      25.070000000000      20.710000000000
      1441    1        0.000000000000       0.000000000000      21.800000000000
      1442    1        2.180000000000       2.180000000000      21.800000000000
      1443    1        0.000000000000       2.180000000000      23.980000000000
      1444    1        2.180000000000       0.000000000000      23.980000000000
      1445    2        1.090000000000       1.090000000000      22.890000000000
      1446    2        3.270000000000       3.270000000000      22.890000000000
      1447    2        3.270000000000       1.090000000000      25.070000000000
      1448    2        1.090000000000       3.270000000000      25.070000000000
      1449    1        4.360000000000       0.000000000000      21.800000000000
      1450    1        6.540000000000       2.180000000000      21.800000000000
      1451    1        4.360000000000       2.180000000000      23.980000000000
      1452    1        6.540000000000       0.000000000000      23.980000000000
      1453    2        5.450000000000       1.090000000000      22.890000000000
      1454    2        7.630000000000       3.270000000000      22.890000000000
      1455    2        7.630000000000       1.090000000000      25.070000000000
      1456    2        5.450000000000       3.270000000000      25.070000000000
      1457    1        8.720000000000       0.000000000000      21.800000000000
      1458    1       10.900000000000       2.180000000000      21.800000000000
      1459    1        8.720000000000       2.180000000000      23.980000000000
      1460    1       10.900000000000       0.000000000000      23.980000000000
      1461    2        9.810000000000       1.090000000000      22.890000000000
      1462    2       11.990000000000       3.270000000000      22.890000000000
      1463    2       11.990000000000       1.090000000000      25.070000000000
      1464    2        9.810000000000       3.270000000000      25.070000000000
      1465    1       13.080000000000       0.000000000000      21.800000000000
      1466    1       15.260000000000       2.180000000000      21.800000000000
      1467    1       13.080000000000       2.180000000000      23.980000000000
      1468    1       15.260000000000       0.000000000000      23.980000000000
      1469    2       14.170000000000       1.090000000000      22.890000000000
      1470    2       16.350000000000       3.270000000000      22.890000000000
      1471    2       16.350000000000       1.090000000000      25.070000000000
      1472    2       14.170000000000       3.270000000000      25.070000000000
      1473    1       17.440000000000       0.000000000000      21.800000000000
      1474    1       19.620000000000       2.180000000000      21.800000000000
      1475    1       17.440000000000       2.180000000000      23.980000000000
      1476    1       19.620000000000       0.000000000000      23.980000000000
      1477    2       18.530000000000       1.090000000000      22.890000000000
      1478    2       20.710000000000       3.270000000000      22.890000000000
      1479    2       20.710000000000       1.090000000000      25.070000000000
      1480    2       18.530000000000       3.270000000000      25.070000000000
      1481    1       21.800000000000       0.000000000000      21.800000000000
      1482    1       23.980000000000       2.180000000000      21.800000000000
      1483    1       21.800000000000       2.180000000000      23.980000000000
      1484    1       23.980000000000       0.000000000000      23.980000000000
      1485    2       22.890000000000       1.090000000000      22.890000000000
      1486    2       25.070000000000       3.270000000000      22.890000000000
      1487    2       25.070000000000       1.090000000000      25.070000000000
      1488    2       22.890000000000       3.270000000000      25.070000000000
      1489    1        0.000000000000       4.360000000000      21.800000000000
      1490    1        2.180000000000       6.540000000000      21.800000000000
      1491    1        0.000000000000       6.540000000000      23.980000000000
      1492    1        2.180000000000       4.360000000000      23.980000000000
      1493    2        1.090000000000       5.450000000000      22.890000000000
      1494    2        3.270000000000       7.630000000000      22.890000000000
      1495    2        3.270000000000       5.450000000000      25.070000000000
      1496    2        1.090000000000       7.630000000000      25.070000000000
      1497    1        4.360000000000       4.360000000000      21.800000000000
      1498    1        6.540000000000       6.540000000000      21.800000000000
      1499    1        4.360000000000       6.540000000000      23.980000000000
      1500    1        6.540000000000       4.360000000000      23.980000000000
      1501    2        5.450000000000       5.450000000000      22.890000000000
      1502    2        7.630000000000       7.630000000000      22.890000000000
      1503    2        7.630000000000       5.450000000000      25.070000000000
      1504    2        5.450000000000       7.630000000000      25.070000000000
      1505    1        8.720000000000       4.360000000000      21.800000000000
      1506    1       10.900000000000       6.540000000000      21.800000000000
      1507    1        8.720000000000       6.540000000000      23.980000000000
      1508    1       10.900000000000       4.360000000000      23.980000000000
      1509    2        9.810000000000       5.450000000000      22.890000000000
      1510    2       11.990000000000       7.630000000000      22.890000000000
      1511    2       11.990000000000       5.450000000000      25.070000000000
      1512    2        9.810000000000       7.630000000000      25.070000000000
      1513    1       13.080000000000       4.360000000000      21.800000000000
      1514    1       15.260000000000       6.540000000000      21.800000000000
      1515    1       13.080000000000       6.540000000000      23.980000000000
      1516    1       15.260000000000       4.360000000000      23.980000000000
      1517    2       14.170000000000       5.450000000000      22.890000000000
      1518    2       16.350000000000       7.630000000000      22.890000000000
      1519    2       16.350000000000       5.450000000000      25.070000000000
      1520    2       14.170000000000       7.630000000000      25.070000000000
      1521    1       17.440000000000       4.360000000000      21.800000000000
      1522    1       19.620000000000       6.540000000000      21.800000000000
      1523    1       17.440000000000       6.540000000000      23.980000000000
      1524    1       19.620000000000       4.360000000000      23.980000000000
      1525    2       18.530000000000       5.450000000000      22.890000000000
      1526    2       20.710000000000       7.630000000000      22.890000000000
      1527    2       20.710000000000       5.450000000000      25.070000000000
      1528    2       18.530000000000       7.630000000000      25.070000000000
      1529    1       21.800000000000       4.360000000000      21.800000000000
      1530    1       23.980000000000       6.540000000000      21.800000000000
      1531    1       21.800000000000       6.540000000000      23.980000000000
      1532    1       23.980000000000       4.360000000000      23.980000000000
      1533    2       22.890000000000       5.450000000000      22.890000000000
      1534    2       25.070000000000       7.630000000000      22.890000000000
      1535    2       25.070000000000       5.450000000000      25.070000000000
      1536    2       22.890000000000       7.630000000000      25.070000000000
      1537    1        0.000000000000       8.720000000000      21.800000000000
      1538    1        2.180000000000      10.900000000000      21.800000000000
      1539    1        0.000000000000      10.900000000000      23.980000000000
      1540    1        2.180000000000       8.720000000000      23.980000000000
      1541    2        1.090000000000       9.810000000000      22.890000000000
      1542    2        3.270000000000      11.990000000000      22.890000000000
      1543    2        3.270000000000       9.810000000000      25.070000000000
      1544    2        1.090000000000      11.990000000000      25.070000000000
      1545    1        4.360000000000       8.720000000000      21.800000000000
      1546    1        6.540000000000      10.900000000000      21.800000000000
      1547    1        4.360000000000      10.900000000000      23.980000000000
      1548    1        6.540000000000       8.720000000000      23.980000000000
      1549    2        5.450000000000       9.810000000000      22.890000000000
      1550    2        7.630000000000      11.990000000000      22.890000000000
      1551    2        7.630000000000       9.810000000000      25.070000000000
      1552    2        5.450000000000      11.990000000000      25.070000000000
      1553    1        8.720000000000       8.720000000000      21.800000000000
      1554    1       10.900000000000      10.900000000000      21.800000000000
      1555    1        8.720000000000      10.900000000000      23.980000000000
      1556    1       10.900000000000       8.720000000000      23.980000000000
      1557    2        9.810000000000       9.810000000000      22.890000000000
      1558    2       11.990000000000      11.990000000000      22.890000000000
      1559    2       11.990000000000       9.810000000000      25.070000000000
      1560    2        9.810000000000      11.990000000000      25.070000000000
      1561    1       13.080000000000       8.720000000000      21.800000000000
      1562    1       15.260000000000      10.900000000000      21.800000000000
      1563    1       13.080000000000      10.900000000000      23.980000000000
      1564    1       15.260000000000       8.720000000000      23.980000000000
      1565    2       14.170000000000       9.810000000000      22.890000000000
      1566    2       16.350000000000      11.990000000000      22.890000000000
      1567    2       16.350000000000       9.810000000000      25.070000000000
      1568    2       14.170000000000      11.990000000000      25.070000000000
      1569    1       17.440000000000       8.720000000000      21.800000000000
      1570    1       19.620000000000      10.900000000000      21.800000000000
      1571    1       17.440000000000      10.900000000000      23.980000000000
      1572    1       19.620000000000       8.720000000000      23.980000000000
      1573    2       18.530000000000       9.810000000000      22.890000000000
      1574    2       20.710000000000      11.990000000000      22.890000000000
      1575    2       20.710000000000       9.810000000000      25.070000000000
      1576    2       18.530000000000      11.990000000000      25.070000000000
      1577    1       21.800000000000       8.720000000000      21.800000000000
      1578    1       23.980000000000      10.900000000000      21.800000000000
      1579    1       21.800000000000      10.900000000000      23.980000000000
      1580    1       23.980000000000       8.720000000000      23.980000000000
      1581    2       22.890000000000       9.810000000000      22.890000000000
      1582    2       25.070000000000      11.990000000000      22.890000000000
      1583    2       25.070000000000       9.810000000000      25.070000000000
      1584    2       22.890000000000      11.990000000000      25.070000000000
      1585    1        0.000000000000      13.080000000000      21.800000000000
      1586    1        2.180000000000      15.260000000000      21.800000000000
      1587    1        0.000000000000      15.260000000000      23.980000000000
      1588    1        2.180000000000      13.080000000000      23.980000000000
      1589    2        1.090000000000      14.170000000000      22.890000000000
      1590    2        3.270000000000      16.350000000000      22.890000000000
      1591    2        3.270000000000      14.170000000000      25.070000000000
      1592    2        1.090000000000      16.350000000000      25.070000000000
      1593    1        4.360000000000      13.080000000000      21.800000000000
      1594    1        6.540000000000      15.260000000000      21.800000000000
      1595    1        4.360000000000      15.260000000000      23.980000000000
      1596    1        6.540000000000      13.080000000000      23.980000000000
      1597    2        5.450000000000      14.170000000000      22.890000000000
      1598    2        7.630000000000      16.350000000000      22.890000000000
      1599    2        7.630000000000      14.170000000000      25.070000000000
      1600    2        5.450000000000      16.350000000000      25.070000000000
      1601    1        8.720000000000      13.080000000000      21.800000000000
      1602    1       10.900000000000      15.260000000000      21.800000000000
      1603    1        8.720000000000      15.260000000000      23.980000000000
      1604    1       10.900000000000      13.080000000000      23.980000000000
      1605    2        9.810000000000      14.170000000000      22.890000000000
      1606    2       11.990000000000      16.350000000000      22.890000000000
      1607    2       11.990000000000      14.170000000000      25.070000000000
      1608    2        9.810000000000      16.350000000000      25.070000000000
      1609    1       13.080000000000      13.080000000000      21.800000000000
      1610    1       15.260000000000      15.260000000000      21.800000000000
      1611    1       13.080000000000      15.260000000000      23.980000000000
      1612    1       15.260000000000      13.080000000000      23.980000000000
      1613    2       14.170000000000      14.170000000000      22.890000000000
      1614    2       16.350000000000      16.350000000000      22.890000000000
      1615    2       16.350000000000      14.170000000000      25.070000000000
      1616    2       14.170000000000      16.350000000000      25.070000000000
      1617    1       17.440000000000      13.080000000000      21.800000000000
      1618    1       19.620000000000      15.260000000000      21.800000000000
      1619    1       17.440000000000      15.260000000000      23.980000000000
      1620    1       19.620000000000      13.080000000000      23.980000000000
      1621    2       18.530000000000      14.170000000000      22.890000000000
      1622    2       20.710000000000      16.350000000000      22.890000000000
      1623    2       20.710000000000      14.170000000000      25.070000000000
      1624    2       18.530000000000      16.350000000000      25.070000000000
      1625    1       21.800000000000      13.080000000000      21.800000000000
      1626    1       23.980000000000      15.260000000000      21.800000000000
      1627    1       21.800000000000      15.260000000000      23.980000000000
      1628    1       23.980000000000      13.080000000000      23.980000000000
      1629    2       22.890000000000      14.170000000000      22.890000000000
      1630    2       25.070000000000      16.350000000000      22.890000000000
      1631    2       25.070000000000      14.170000000000      25.070000000000
      1632    2       22.890000000000      16.350000000000      25.070000000000
      1633    1        0.000000000000      17.440000000000      21.800000000000
      1634    1        2.180000000000      19.620000000000      21.800000000000
      1635    1        0.000000000000      19.620000000000      23.980000000000
      1636    1        2.180000000000      17.440000000000      23.980000000000
      1637    2        1.090000000000      18.530000000000      22.890000000000
      1638    2        3.270000000000      20.710000000000      22.890000000000
      1639    2        3.270000000000      18.530000000000      25.070000000000
      1640    2        1.090000000000      20.710000000000      25.070000000000
      1641    1        4.360000000000      17.440000000000      21.800000000000
      1642    1        6.540000000000      19.620000000000      21.800000000000
      1643    1        4.360000000000      19.620000000000      23.980000000000
      1644    1        6.540000000000      17.440000000000      23.980000000000
      1645    2        5.450000000000      18.530000000000      22.890000000000
      1646    2        7.630000000000      20.710000000000      22.890000000000
      1647    2        7.630000000000      18.530000000000      25.070000000000
      1648    2        5.450000000000      20.710000000000      25.070000000000
      1649    1        8.720000000000      17.440000000000      21.800000000000
      1650    1       10.900000000000      19.620000000000      21.800000000000
      1651    1        8.720000000000      19.620000000000      23.980000000000
      1652    1       10.900000000000      17.440000000000      23.980000000000
      1653    2        9.810000000000      18.530000000000      22.890000000000
      1654    2       11.990000000000      20.710000000000      22.890000000000
      1655    2       11.990000000000      18.530000000000      25.070000000000
      1656    2        9.810000000000      20.710000000000      25.070000000000
      1657    1       13.080000000000      17.440000000000      21.800000000000
      1658    1       15.260000000000      19.620000000000      21.800000000000
      1659    1       13.080000000000      19.620000000000      23.980000000000
      1660    1       15.260000000000      17.440000000000      23.980000000000
      1661    2       14.170000000000      18.530000000000      22.890000000000
      1662    2       16.350000000000      20.710000000000      22.890000000000
      1663    2       16.350000000000      18.530000000000      25.070000000000
      1664    2       14.170000000000      20.710000000000      25.070000000000
      1665    1       17.440000000000      17.440000000000      21.800000000000
      1666    1       19.620000000000      19.620000000000      21.800000000000
      1667    1       17.440000000000      19.620000000000      23.980000000000
      1668    1       19.620000000000      17.440000000000      23.980000000000
      1669    2       18.530000000000      18.530000000000      22.890000000000
      1670    2       20.710000000000      20.710000000000      22.890000000000
      1671    2       20.710000000000      18.530000000000      25.070000000000
      1672    2       18.530000000000      20.710000000000      25.070000000000
      1673    1       21.800000000000      17.440000000000      21.800000000000
      1674    1       23.980000000000      19.620000000000      21.800000000000
      1675    1       21.800000000000      19.620000000000      23.980000000000
      1676    1       23.980000000000      17.440000000000      23.980000000000
      1677    2       22.890000000000      18.530000000000      22.890000000000
      1678    2       25.070000000000      20.710000000000      22.890000000000
      1679    2       25.070000000000      18.530000000000      25.070000000000
      1680    2       22.890000000000      20.710000000000      25.070000000000
      1681    1        0.000000000000      21.800000000000      21.800000000000
      1682    1        2.180000000000      23.980000000000      21.800000000000
      1683    1        0.000000000000      23.980000000000      23.980000000000
      1684    1        2.180000000000      21.800000000000      23.980000000000
      1685    2        1.090000000000      22.890000000000      22.890000000000
      1686    2        3.270000000000      25.070000000000      22.890000000000
      1687    2        3.270000000000      22.890000000000      25.070000000000
      1688    2        1.090000000000      25.070000000000      25.070000000000
      1689    1        4.360000000000      21.800000000000      21.800000000000
      1690    1        6.540000000000      23.980000000000      21.800000000000
      1691    1        4.360000000000      23.980000000000      23.980000000000
      1692    1        6.540000000000      21.800000000000      23.980000000000
      1693    2        5.450000000000      22.890000000000      22.890000000000
      1694    2        7.630000000000      25.070000000000      22.890000000000
      1695    2        7.630000000000      22.890000000000      25.070000000000
      1696    2        5.450000000000      25.070000000000      25.070000000000
      1697    1        8.720000000000      21.800000000000      21.800000000000
      1698    1       10.900000000000      23.980000000000      21.800000000000
      1699    1        8.720000000000      23.980000000000      23.980000000000
      1700    1       10.900000000000      21.800000000000      23.980000000000
      1701    2        9.810000000000      22.890000000000      22.890000000000
      1702    2       11.990000000000      25.070000000000      22.890000000000
      1703    2       11.990000000000      22.890000000000      25.070000000000
      1704    2        9.810000000000      25.070000000000      25.070000000000
      1705    1       13.080000000000      21.800000000000      21.800000000000
      1706    1       15.260000000000      23.980000000000      21.800000000000
      1707    1       13.080000000000      23.980000000000      23.980000000000
      1708    1       15.260000000000      21.800000000000      23.980000000000
      1709    2       14.170000000000      22.890000000000      22.890000000000
      1710    2       16.350000000000      25.070000000000      22.890000000000
      1711    2       16.350000000000      22.890000000000      25.070000000000
      1712    2       14.170000000000      25.070000000000      25.070000000000
      1713    1       17.440000000000      21.800000000000      21.800000000000
      1714    1       19.620000000000      23.980000000000      21.800000000000
      1715    1       17.440000000000      23.980000000000      23.980000000000
      1716    1       19.620000000000      21.800000000000      23.980000000000
      1717    2       18.530000000000      22.890000000000      22.890000000000
      1718    2       20.710000000000      25.070000000000      22.890000000000
      1719    2       20.710000000000      22.890000000000      25.070000000000
      1720    2       18.530000000000      25.070000000000      25.070000000000
      1721    1       21.800000000000      21.800000000000      21.800000000000
      1722    1       23.980000000000      23.980000000000      21.800000000000
      1723    1       21.800000000000      23.980000000000      23.980000000000
      1724    1       23.980000000000      21.800000000000      23.980000000000
      1725    2       22.890000000000      22.890000000000      22.890000000000
      1726    2       25.070000000000      25.070000000000      22.890000000000
      1727    2       25.070000000000      22.890000000000      25.070000000000
      1728    2       22.890000000000      25.070000000000      25.070000000000
