# Supplementary material for: Comparison and Assessment of Different Interatomic Potentials for Simulation of Silicon Carbide
Source: Materials (Basel). 2023 Dec 27;17(1):150. doi: 10.3390/ma17010150 (PMC10779864; doi:10.3390/ma17010150)
Supplement: Supplementary file 1 [file materials-17-00150-s001.zip › in.defect]

#This in.defect script is used to calculate the energy of a SiC model with a C vacancy
#Modifications based on this script can also be used to calculate the energy of a single carbon atom and a single silicon atom
#The script can also calculate the system energy of a perfect SiC without vacancy defects
# ---------- Initialize Simulation --------------------- 
clear 
units metal 
dimension 3 
boundary p p p 
atom_style atomic 
atom_modify map array

# ---------- Create Atoms --------------------- 
read_data    3C_05.lmp     #Read the external model and create the model using the lattice constants of the following interatomic potential pairs, which can be found in this article
# ---------- Define Interatomic Potential --------------------- 
pair_style	   tersoff
pair_coeff * *  SiC_Erhart-Albe.tersoff C Si
timestep      0.001
neighbor 2.0 bin 
neigh_modify delay 10 check yes 
# ---------- Define Settings --------------------- 
compute eng all pe/atom 
compute eatoms all reduce sum c_eng 

# ---------- Run Minimization --------------------- 
reset_timestep 0 
thermo 100 
thermo_style custom step pe lx ly lz  pxx pyy pzz c_eatoms 

dump 1 all custom 100 dump.atom id type xs ys zs
group      C     id     2340     #Choose a carbon atom
delete_atoms       group    C    #Remove a C atom to create a C-vacancy defect
min_style cg 
minimize 1e-30 1e-20 50000 100000 

print "Total energy (eV) = ${teng};" #Output the energy of the system
print "Number of atoms = ${natoms};"
print "All done!" 
