# Supplementary material for: Comparison and Assessment of Different Interatomic Potentials for Simulation of Silicon Carbide
Source: Materials (Basel). 2023 Dec 27;17(1):150. doi: 10.3390/ma17010150 (PMC10779864; doi:10.3390/ma17010150)
Supplement: Supplementary file 1 [file materials-17-00150-s001.zip › in.gsfe]

#The in script is used to calculate generalized stacking faults for 3C-SiC,[1-10] directions
shell               touch results.txt  #Create a txt document to store the results of the calculation
label SFE
#On the (111) plane, Move the size length of the Burgess vector 1/2[110] in the direction [1-10] and divide it evenly into 100 segments, so move 1 segment,2 segment, 3 segment, and so on
variable x_displace index    0	0.03	0.06	0.09	0.12	0.15	0.18	0.21	0.24	0.27	0.3	0.33	0.36	0.39	0.42	0.45	0.48	0.51	0.54	0.57	0.6	0.63	0.66	0.69	0.72	0.75	0.78	0.81	0.84	0.87	0.9	0.93	0.96	0.99	1.02	1.05	1.08	1.11	1.14	1.17	1.2	1.23	1.26	1.29	1.32	1.35	1.38	1.41	1.44	1.47	1.5	1.53	1.56	1.59	1.62	1.65	1.68	1.71	1.74	1.77	1.8	1.83	1.86	1.89	1.92	1.95	1.98	2.01	2.04	2.07	2.1	2.13	2.16	2.19	2.22	2.25	2.28	2.31	2.34	2.37	2.4	2.43	2.46	2.49	2.52	2.55	2.58	2.61	2.64	2.67	2.7	2.73	2.76	2.79	2.82	2.85	2.88	2.91	2.94	2.97	3

#模型基本设置
units 		metal
boundary 	p p p
atom_style 	atomic
timestep 0.001
neighbor 0.6 bin
neigh_modify every 5 delay 0 check yes
#Read the external model and zone the model
read_data      3C_vashishta.lmp
variable lz equal lz
variable a equal ${lz}/40
variable a10 equal 10*$a
variable a20 equal 20*$a
variable a30 equal 30*$a
variable min equal -0.1+${a10}
variable max equal -0.1+${a30}
#Define the upper and lower boundary areas
region boundary1 block INF INF INF INF INF ${min}  units  box
region boundary2 block INF INF INF INF ${max} INF  units  box

group boundary1 region boundary1
group boundary2 region boundary2   

group boundary union boundary1 boundary2
#The boundary atoms are removed to form a vacuum layer at the upper and lower ends of the model, eliminating the forces between the upper and lower faces
delete_atoms group boundary

#Read the interatomic potential
pair_style vashishta
pair_coeff * *  SiC.vashishta C Si
#Calculated energy
compute 3 all pe/atom
compute 4 all ke/atom
compute peratom all pe/atom
compute eatoms all reduce sum c_peratom

#Output setting
thermo 500
dump 1 all custom 500 dump.atom id type xs ys zs c_3 c_4
#Energy minimization
min_style cg
minimize 1.0e-10 1.0e-10 10000 10000
#When the system reaches equilibrium, the output potential energy E is E0
variable E equal pe


variable Eo equal $E       

print "---------------------- E0=$E---------------------------"
print "${Eo}"  append results.txt   # Output the energy after the rigid movement to the txt document

variable centre equal -0.1+${a20}    #Define the center of the upper and lower sections

#Divide the rest of the model into two parts
region down block INF INF INF INF INF ${centre} units box
region up block INF INF INF INF ${centre} INF   units box
group up region up
group down region down

#The model in the above part is moved rigidly
displace_atoms up move ${x_displace} 0.0 0.0 units box
fix 1 all setforce 0 0 NULL
min_style cg
minimize 1e-10 1e-10 1000 1000

variable E1 equal pe                       
variable Ef equal ${E1}    #Define the model energy after a rigid shift
# Defines the length and width of the (111) surface
variable x_length equal lx
variable y_length equal ly

variable   A equal ${x_length}*${y_length}      #(111) Surface area

print   ${Ef}    append    results.txt #Output energy after rigid movement
print   ${A}    append     results.txt  

clear
next x_displace
jump in.gsfe SFE

print "All done"

#Finally, the difference between the energy before and after each rigid shift is calculated, divided by the area of the contact surface
#During the calculation, please pay attention to the unit of area, Reference results can be found in our article
