# Supplementary material for: Comparison and Assessment of Different Interatomic Potentials for Simulation of Silicon Carbide
Source: Materials (Basel). 2023 Dec 27;17(1):150. doi: 10.3390/ma17010150 (PMC10779864; doi:10.3390/ma17010150)
Supplement: Supplementary file 1 [file materials-17-00150-s001.zip › in.neb]

units metal
atom_style	atomic
neighbor	2.0 bin
neigh_modify	delay 5
atom_modify	map array sort 0 0.0

variable	u uloop 5  #For a migration path, set insert 5 points

#Read model
read_data      3C_05.lmp  #It should be noted that this model is constructed using the lattice constants corresponding to the following interatomic potentials as much as possible
#set potentials  
pair_style	                tersoff
pair_coeff		 * * SiC_Erhart-Albe.tersoff         C   Si

# initial minimization to relax 
minimize	1.0e-6 1.0e-6 10000 10000
group                    Vc  id     2338
delete_atoms               group  Vc     #Deleted carbon atoms creates carbon vacancies
write_data      initial.data     #Output the model in which the C atom has been deleted. Select the C atom closest to the vacancy as the migration atom. Note that the serial number of the atom will change after the deletion
reset_timestep	0
timestep	0.0001
# group of NEB atoms 
group		nebatoms id 2337  #Select the atoms to migrate in initial.data，Note:2337 does not all correspond to the carbon atom next to the vacancy, it depends on the server used
group		nonneb subtract all nebatoms
#Set the moved atom and the atoms around it into a group
group C_neigh id   2337	2339	2340	2341	2342	2343	2344	2345	2347	2401	2404	2409	2848	2849	2856	2912	2920

fix		2 nebatoms neb 1.0 parallel ideal

thermo		100
dump		1 C_neigh atom 100 dump.nonneb.$u    #Output the dump file of the moved atom and the atoms around it, so that OVITO can observe whether the migration is normal

min_style	quickmin

neb		1.0e-6 1.0e-6 10000 10000 1000 final final_structure   #The final structure is used to specify the final state coordinates of the C atom migration
