# Supplementary material for: Comparison and Assessment of Different Interatomic Potentials for Simulation of Silicon Carbide
Source: Materials (Basel). 2023 Dec 27;17(1):150. doi: 10.3390/ma17010150 (PMC10779864; doi:10.3390/ma17010150)
Supplement: Supplementary file 1 [file materials-17-00150-s001.zip › in.phonon]

# 3D copper block simulation
boundary     p p p
units        metal
box tilt  large
atom_style   atomic

# geometry
read_data	 data.pos

#  potential
pair_style   tersoff
pair_coeff   * * SiC_Erhart-Albe.tersoff   C Si 
neighbor     2. nsq
neigh_modify every 1 delay 0 check yes

#Langevin random seed
variable     dt equal 2e-3
variable     r  equal 57085
variable     T  equal 1
variable     dT equal "v_dt * 100"

timestep ${dt}

# initialize
velocity     all create $T 28459 rot yes dist gaussian mom yes
reset_timestep 0

# fixes 
fix          1 all langevin $T $T ${dT} 73504 zero yes
fix          2 all nve
fix          3 all phonon 10 50000 1000000 map.in 3C_SiC nasr 50

# output
#                    1    2    3  4  5     6   7
thermo_style custom step temp pe ke press pxx pyy
thermo       100

restart      1000000 restart.one restart.two

dump   1 all xyz 50000 dump.3C_SiC.xyz

# execution
run 	 6000000
write_restart Restart.final
