# Supplementary material for: Comparison and Assessment of Different Interatomic Potentials for Simulation of Silicon Carbide
Source: Materials (Basel). 2023 Dec 27;17(1):150. doi: 10.3390/ma17010150 (PMC10779864; doi:10.3390/ma17010150)
Supplement: Supplementary file 1 [file materials-17-00150-s001.zip › in.surface]

#This input script is used to calculate the surface energy of SiC on the (100) plane
#The model is expanded 20*20*40  along [100] [010] [001] directions
#Interatomic potential reference： 10.1103/PhysRevB.71.035211    Si-I
#Compute basic Settings
units 		metal
boundary 	p p p
atom_style 	atomic
timestep 0.005
neighbor 0.6 bin
neigh_modify every 5 delay 0 check yes
#Read model
read_data     3C_05.lmp
variable lz equal lz
variable a equal ${lz}/40
variable a10 equal 10*$a
variable a20 equal 20*$a
variable a30 equal 30*$a
variable a40 equal 40*$a
variable a80 equal 80*$a
variable min equal -0.1+${a10}
variable max equal -0.1+${a30}
#Define the upper and lower boundary areas
region boundary1 block INF INF INF INF INF ${min}  units  box
region boundary2 block INF INF INF INF ${max} INF  units  box

group boundary1 region boundary1
group boundary2 region boundary2   

group boundary union boundary1 boundary2


#Removing the boundary atoms is equivalent to forming a vacuum layer at the upper and lower ends of the SiC, 
#eliminating the force between the upper and lower endsdelete_atoms group boundary
delete_atoms group boundary
#Interatomic potential Settings
pair_style tersoff
pair_coeff * * SiC_Erhart-Albe.tersoff C Si
#Calculate potential and kinetic energy
compute 3 all pe/atom
compute 4 all ke/atom
#Output setting
thermo 500
dump 1 all custom 500 dump.atom id type xs ys zs c_3 c_4
#energy minimization
min_style cg
minimize 1.0e-30 1.0e-15 10000 10000
#When the system reaches equilibrium, the initial potential energy is output
variable E equal pe
variable initial equal pe
variable initial_energy equal v_initial
print "---------------------- E0=$E---------------------------"
print "$E" file  results.txt

run 0
# Defines the length and width of (100) faces
variable x_length equal lx
variable y_length equal ly


variable centre equal -0.1+${a20}

#Define upper and lower regions

region down block INF INF INF INF INF ${centre} units box
region up block INF INF INF INF ${centre} INF   units box
group up region up
group down region down
#Double the size of the box in the z direction
change_box all z final 0 ${a80} units box 
#Move the upper portion of atoms 40 lattices along the z axis,  creating two (100) surfaces
displace_atoms up move 0 0 ${a40} units box
#Defines the area that produces two surfaces，surface_area
variable surface_area equal ${x_length}*${y_length}*2

#For the second time, it minimizes energy and outputs new potential energy,final_energy
min_style cg
minimize 1.0e-30 1.0e-20 10000 100000
variable final_energy equal pe

#Calculate the energy difference before and after
variable energy_difference equal ${final_energy}-${initial_energy}
#Define the surface energy formula
variable results equal ${energy_difference}/${surface_area}
print "--------------E1=$E--------------------------------"
print "$E" append  results.txt
print "${surface_area}" append  results.txt       #The print surface can calculate the result to results.txt

print "Energy_difference Area: ${energy_difference}"
print "Surface Area: ${surface_area}"
print "Results: ${results}"
#Reference results can be found in the article
