# Supplementary material for: Comparison and Assessment of Different Interatomic Potentials for Simulation of Silicon Carbide
Source: Materials (Basel). 2023 Dec 27;17(1):150. doi: 10.3390/ma17010150 (PMC10779864; doi:10.3390/ma17010150)
Supplement: Supplementary file 1 [file materials-17-00150-s001.zip › in.thermal]

#This In.thermal script refers to an example of the examples in the lammps installation package  ./example/KAPPA/in.heatflux
clear
label                loop                           #Set the loop to read the following random calculations at different speeds, which can be very convenient
variable random index 45187623 2 3 4 5    #Set 5 different speed random numbers for 5 independent calculations

shell       mkdir output_${random} ./output_${random}/npt ./output_${random}/nve_1 ./output_${random}/nve_2    
units metal
atom_style	atomic
dimension 3
boundary p p p

variable dt equal 0.0002
variable T equal 300 # temperature
variable kB equal 1.3806504e-23 # [J/K] Boltzmann
variable eV2J equal 1.6e-19 # eV to Joule
variable A2m equal 1.0e-10 # Angstrom to metre
variable ps2s equal 1.0e-12 # picoseconds to s
variable convert equal ${eV2J}*${eV2J}/${ps2s}/${A2m}

read_data               gw_3C_6.lmp
run_style verlet
pair_style               gw
pair_coeff * * SiC.gw  C Si
timestep ${dt}
neighbor	2.0 bin
neigh_modify every 1 delay 0 check yes
min_style             cg 

minimize             1.0e-12 1.0e-12 10000 100000 
reset_timestep  0

# NPT equiment
thermo_style custom step temp etotal press vol lx ly lz
thermo 1000

velocity all create $T ${random} mom yes rot yes dist gaussian
fix NPT_fix all npt temp $T $T 0.02 iso 0 0 0.2
dump npt_dump all custom 10000 ./output/npt/npt_dump.* id type x y z
run 1000000
unfix NPT_fix
undump npt_dump
write_data     100W_min.lmp

fix NVE all  nve
thermo 10000
 run     1000000
unfix            NVE


reset_timestep  0
#data collection
variable s equal 20 
variable p equal 10000
variable d equal $p*$s
variable w equal 300
variable r equal $w*$d
compute myKE all ke/atom
compute myPE all pe/atom
compute myStress all stress/atom NULL virial
compute flux all heat/flux myKE myPE myStress

variable Jx equal c_flux[1]/vol
variable Jy equal c_flux[2]/vol
variable Jz equal c_flux[3]/vol
fix NVE all nve
fix JJ all ave/correlate $s $p $d &
c_flux[1] c_flux[2] c_flux[3] type auto file ./output_${random}/J0Jt.dat ave running
variable    V  equal vol
variable scale equal ${convert}/${kB}/$T/$T/$V*$s*${dt}
variable k11 equal trap(f_JJ[3])*${scale}
variable k22 equal trap(f_JJ[4])*${scale}
variable k33 equal trap(f_JJ[5])*${scale}
variable k_total equal (v_k11+v_k22+v_k33)/3.0
dump TC_dump all custom 20000 ./output_${random}/nve_2/TC_dump.* id type x y z
thermo	        $d
thermo_style    custom step temp v_Jx v_Jy v_Jz v_k11 v_k22 v_k33 press vol

run ${r}

#Output thermal conductivity
print "***************************************************** "
print " k11 conductivity : ${k11} [W/mK] @ ${T} K"      #Thermal conductivity in the x direction
print " k22 conductivity : ${k22} [W/mK] @ ${T} K"      # Thermal conductivity in the y direction
print " k33 conductivity : ${k33} [W/mK] @ ${T} K"      # Thermal conductivity in the z direction
print " 3D average conductivity: ${k_total} [W/mK] @ ${T} K"     #The average thermal conductivity in all three directions
print "${random} ${k_total}" append  ${T}K.txt
print "*****************************************************"
clear
next   random      #After completing one calculation, the next random number is read for the next independent calculation
jump in.thermal loop
label break
print "ALL DONE"
#The relevant calculation results can be found in our article
