# Supplementary material for: Comparison and Assessment of Different Interatomic Potentials for Simulation of Silicon Carbide
Source: Materials (Basel). 2023 Dec 27;17(1):150. doi: 10.3390/ma17010150 (PMC10779864; doi:10.3390/ma17010150)
Supplement: Supplementary file 1 [file materials-17-00150-s001.zip › map.in]

8 8 8 2
Map file for 8x8x8 USER_LATT cell.
0 0 0 0 1
1 0 0 0 2
2 0 0 0 3
3 0 0 0 4
4 0 0 0 5
5 0 0 0 6
6 0 0 0 7
7 0 0 0 8
0 1 0 0 9
1 1 0 0 10
2 1 0 0 11
3 1 0 0 12
4 1 0 0 13
5 1 0 0 14
6 1 0 0 15
7 1 0 0 16
0 2 0 0 17
1 2 0 0 18
2 2 0 0 19
3 2 0 0 20
4 2 0 0 21
5 2 0 0 22
6 2 0 0 23
7 2 0 0 24
0 3 0 0 25
1 3 0 0 26
2 3 0 0 27
3 3 0 0 28
4 3 0 0 29
5 3 0 0 30
6 3 0 0 31
7 3 0 0 32
0 4 0 0 33
1 4 0 0 34
2 4 0 0 35
3 4 0 0 36
4 4 0 0 37
5 4 0 0 38
6 4 0 0 39
7 4 0 0 40
0 5 0 0 41
1 5 0 0 42
2 5 0 0 43
3 5 0 0 44
4 5 0 0 45
5 5 0 0 46
6 5 0 0 47
7 5 0 0 48
0 6 0 0 49
1 6 0 0 50
2 6 0 0 51
3 6 0 0 52
4 6 0 0 53
5 6 0 0 54
6 6 0 0 55
7 6 0 0 56
0 7 0 0 57
1 7 0 0 58
2 7 0 0 59
3 7 0 0 60
4 7 0 0 61
5 7 0 0 62
6 7 0 0 63
7 7 0 0 64
0 0 1 0 65
1 0 1 0 66
2 0 1 0 67
3 0 1 0 68
4 0 1 0 69
5 0 1 0 70
6 0 1 0 71
7 0 1 0 72
0 1 1 0 73
1 1 1 0 74
2 1 1 0 75
3 1 1 0 76
4 1 1 0 77
5 1 1 0 78
6 1 1 0 79
7 1 1 0 80
0 2 1 0 81
1 2 1 0 82
2 2 1 0 83
3 2 1 0 84
4 2 1 0 85
5 2 1 0 86
6 2 1 0 87
7 2 1 0 88
0 3 1 0 89
1 3 1 0 90
2 3 1 0 91
3 3 1 0 92
4 3 1 0 93
5 3 1 0 94
6 3 1 0 95
7 3 1 0 96
0 4 1 0 97
1 4 1 0 98
2 4 1 0 99
3 4 1 0 100
4 4 1 0 101
5 4 1 0 102
6 4 1 0 103
7 4 1 0 104
0 5 1 0 105
1 5 1 0 106
2 5 1 0 107
3 5 1 0 108
4 5 1 0 109
5 5 1 0 110
6 5 1 0 111
7 5 1 0 112
0 6 1 0 113
1 6 1 0 114
2 6 1 0 115
3 6 1 0 116
4 6 1 0 117
5 6 1 0 118
6 6 1 0 119
7 6 1 0 120
0 7 1 0 121
1 7 1 0 122
2 7 1 0 123
3 7 1 0 124
4 7 1 0 125
5 7 1 0 126
6 7 1 0 127
7 7 1 0 128
0 0 2 0 129
1 0 2 0 130
2 0 2 0 131
3 0 2 0 132
4 0 2 0 133
5 0 2 0 134
6 0 2 0 135
7 0 2 0 136
0 1 2 0 137
1 1 2 0 138
2 1 2 0 139
3 1 2 0 140
4 1 2 0 141
5 1 2 0 142
6 1 2 0 143
7 1 2 0 144
0 2 2 0 145
1 2 2 0 146
2 2 2 0 147
3 2 2 0 148
4 2 2 0 149
5 2 2 0 150
6 2 2 0 151
7 2 2 0 152
0 3 2 0 153
1 3 2 0 154
2 3 2 0 155
3 3 2 0 156
4 3 2 0 157
5 3 2 0 158
6 3 2 0 159
7 3 2 0 160
0 4 2 0 161
1 4 2 0 162
2 4 2 0 163
3 4 2 0 164
4 4 2 0 165
5 4 2 0 166
6 4 2 0 167
7 4 2 0 168
0 5 2 0 169
1 5 2 0 170
2 5 2 0 171
3 5 2 0 172
4 5 2 0 173
5 5 2 0 174
6 5 2 0 175
7 5 2 0 176
0 6 2 0 177
1 6 2 0 178
2 6 2 0 179
3 6 2 0 180
4 6 2 0 181
5 6 2 0 182
6 6 2 0 183
7 6 2 0 184
0 7 2 0 185
1 7 2 0 186
2 7 2 0 187
3 7 2 0 188
4 7 2 0 189
5 7 2 0 190
6 7 2 0 191
7 7 2 0 192
0 0 3 0 193
1 0 3 0 194
2 0 3 0 195
3 0 3 0 196
4 0 3 0 197
5 0 3 0 198
6 0 3 0 199
7 0 3 0 200
0 1 3 0 201
1 1 3 0 202
2 1 3 0 203
3 1 3 0 204
4 1 3 0 205
5 1 3 0 206
6 1 3 0 207
7 1 3 0 208
0 2 3 0 209
1 2 3 0 210
2 2 3 0 211
3 2 3 0 212
4 2 3 0 213
5 2 3 0 214
6 2 3 0 215
7 2 3 0 216
0 3 3 0 217
1 3 3 0 218
2 3 3 0 219
3 3 3 0 220
4 3 3 0 221
5 3 3 0 222
6 3 3 0 223
7 3 3 0 224
0 4 3 0 225
1 4 3 0 226
2 4 3 0 227
3 4 3 0 228
4 4 3 0 229
5 4 3 0 230
6 4 3 0 231
7 4 3 0 232
0 5 3 0 233
1 5 3 0 234
2 5 3 0 235
3 5 3 0 236
4 5 3 0 237
5 5 3 0 238
6 5 3 0 239
7 5 3 0 240
0 6 3 0 241
1 6 3 0 242
2 6 3 0 243
3 6 3 0 244
4 6 3 0 245
5 6 3 0 246
6 6 3 0 247
7 6 3 0 248
0 7 3 0 249
1 7 3 0 250
2 7 3 0 251
3 7 3 0 252
4 7 3 0 253
5 7 3 0 254
6 7 3 0 255
7 7 3 0 256
0 0 4 0 257
1 0 4 0 258
2 0 4 0 259
3 0 4 0 260
4 0 4 0 261
5 0 4 0 262
6 0 4 0 263
7 0 4 0 264
0 1 4 0 265
1 1 4 0 266
2 1 4 0 267
3 1 4 0 268
4 1 4 0 269
5 1 4 0 270
6 1 4 0 271
7 1 4 0 272
0 2 4 0 273
1 2 4 0 274
2 2 4 0 275
3 2 4 0 276
4 2 4 0 277
5 2 4 0 278
6 2 4 0 279
7 2 4 0 280
0 3 4 0 281
1 3 4 0 282
2 3 4 0 283
3 3 4 0 284
4 3 4 0 285
5 3 4 0 286
6 3 4 0 287
7 3 4 0 288
0 4 4 0 289
1 4 4 0 290
2 4 4 0 291
3 4 4 0 292
4 4 4 0 293
5 4 4 0 294
6 4 4 0 295
7 4 4 0 296
0 5 4 0 297
1 5 4 0 298
2 5 4 0 299
3 5 4 0 300
4 5 4 0 301
5 5 4 0 302
6 5 4 0 303
7 5 4 0 304
0 6 4 0 305
1 6 4 0 306
2 6 4 0 307
3 6 4 0 308
4 6 4 0 309
5 6 4 0 310
6 6 4 0 311
7 6 4 0 312
0 7 4 0 313
1 7 4 0 314
2 7 4 0 315
3 7 4 0 316
4 7 4 0 317
5 7 4 0 318
6 7 4 0 319
7 7 4 0 320
0 0 5 0 321
1 0 5 0 322
2 0 5 0 323
3 0 5 0 324
4 0 5 0 325
5 0 5 0 326
6 0 5 0 327
7 0 5 0 328
0 1 5 0 329
1 1 5 0 330
2 1 5 0 331
3 1 5 0 332
4 1 5 0 333
5 1 5 0 334
6 1 5 0 335
7 1 5 0 336
0 2 5 0 337
1 2 5 0 338
2 2 5 0 339
3 2 5 0 340
4 2 5 0 341
5 2 5 0 342
6 2 5 0 343
7 2 5 0 344
0 3 5 0 345
1 3 5 0 346
2 3 5 0 347
3 3 5 0 348
4 3 5 0 349
5 3 5 0 350
6 3 5 0 351
7 3 5 0 352
0 4 5 0 353
1 4 5 0 354
2 4 5 0 355
3 4 5 0 356
4 4 5 0 357
5 4 5 0 358
6 4 5 0 359
7 4 5 0 360
0 5 5 0 361
1 5 5 0 362
2 5 5 0 363
3 5 5 0 364
4 5 5 0 365
5 5 5 0 366
6 5 5 0 367
7 5 5 0 368
0 6 5 0 369
1 6 5 0 370
2 6 5 0 371
3 6 5 0 372
4 6 5 0 373
5 6 5 0 374
6 6 5 0 375
7 6 5 0 376
0 7 5 0 377
1 7 5 0 378
2 7 5 0 379
3 7 5 0 380
4 7 5 0 381
5 7 5 0 382
6 7 5 0 383
7 7 5 0 384
0 0 6 0 385
1 0 6 0 386
2 0 6 0 387
3 0 6 0 388
4 0 6 0 389
5 0 6 0 390
6 0 6 0 391
7 0 6 0 392
0 1 6 0 393
1 1 6 0 394
2 1 6 0 395
3 1 6 0 396
4 1 6 0 397
5 1 6 0 398
6 1 6 0 399
7 1 6 0 400
0 2 6 0 401
1 2 6 0 402
2 2 6 0 403
3 2 6 0 404
4 2 6 0 405
5 2 6 0 406
6 2 6 0 407
7 2 6 0 408
0 3 6 0 409
1 3 6 0 410
2 3 6 0 411
3 3 6 0 412
4 3 6 0 413
5 3 6 0 414
6 3 6 0 415
7 3 6 0 416
0 4 6 0 417
1 4 6 0 418
2 4 6 0 419
3 4 6 0 420
4 4 6 0 421
5 4 6 0 422
6 4 6 0 423
7 4 6 0 424
0 5 6 0 425
1 5 6 0 426
2 5 6 0 427
3 5 6 0 428
4 5 6 0 429
5 5 6 0 430
6 5 6 0 431
7 5 6 0 432
0 6 6 0 433
1 6 6 0 434
2 6 6 0 435
3 6 6 0 436
4 6 6 0 437
5 6 6 0 438
6 6 6 0 439
7 6 6 0 440
0 7 6 0 441
1 7 6 0 442
2 7 6 0 443
3 7 6 0 444
4 7 6 0 445
5 7 6 0 446
6 7 6 0 447
7 7 6 0 448
0 0 7 0 449
1 0 7 0 450
2 0 7 0 451
3 0 7 0 452
4 0 7 0 453
5 0 7 0 454
6 0 7 0 455
7 0 7 0 456
0 1 7 0 457
1 1 7 0 458
2 1 7 0 459
3 1 7 0 460
4 1 7 0 461
5 1 7 0 462
6 1 7 0 463
7 1 7 0 464
0 2 7 0 465
1 2 7 0 466
2 2 7 0 467
3 2 7 0 468
4 2 7 0 469
5 2 7 0 470
6 2 7 0 471
7 2 7 0 472
0 3 7 0 473
1 3 7 0 474
2 3 7 0 475
3 3 7 0 476
4 3 7 0 477
5 3 7 0 478
6 3 7 0 479
7 3 7 0 480
0 4 7 0 481
1 4 7 0 482
2 4 7 0 483
3 4 7 0 484
4 4 7 0 485
5 4 7 0 486
6 4 7 0 487
7 4 7 0 488
0 5 7 0 489
1 5 7 0 490
2 5 7 0 491
3 5 7 0 492
4 5 7 0 493
5 5 7 0 494
6 5 7 0 495
7 5 7 0 496
0 6 7 0 497
1 6 7 0 498
2 6 7 0 499
3 6 7 0 500
4 6 7 0 501
5 6 7 0 502
6 6 7 0 503
7 6 7 0 504
0 7 7 0 505
1 7 7 0 506
2 7 7 0 507
3 7 7 0 508
4 7 7 0 509
5 7 7 0 510
6 7 7 0 511
7 7 7 0 512
0 0 0 1 513
1 0 0 1 514
2 0 0 1 515
3 0 0 1 516
4 0 0 1 517
5 0 0 1 518
6 0 0 1 519
7 0 0 1 520
0 1 0 1 521
1 1 0 1 522
2 1 0 1 523
3 1 0 1 524
4 1 0 1 525
5 1 0 1 526
6 1 0 1 527
7 1 0 1 528
0 2 0 1 529
1 2 0 1 530
2 2 0 1 531
3 2 0 1 532
4 2 0 1 533
5 2 0 1 534
6 2 0 1 535
7 2 0 1 536
0 3 0 1 537
1 3 0 1 538
2 3 0 1 539
3 3 0 1 540
4 3 0 1 541
5 3 0 1 542
6 3 0 1 543
7 3 0 1 544
0 4 0 1 545
1 4 0 1 546
2 4 0 1 547
3 4 0 1 548
4 4 0 1 549
5 4 0 1 550
6 4 0 1 551
7 4 0 1 552
0 5 0 1 553
1 5 0 1 554
2 5 0 1 555
3 5 0 1 556
4 5 0 1 557
5 5 0 1 558
6 5 0 1 559
7 5 0 1 560
0 6 0 1 561
1 6 0 1 562
2 6 0 1 563
3 6 0 1 564
4 6 0 1 565
5 6 0 1 566
6 6 0 1 567
7 6 0 1 568
0 7 0 1 569
1 7 0 1 570
2 7 0 1 571
3 7 0 1 572
4 7 0 1 573
5 7 0 1 574
6 7 0 1 575
7 7 0 1 576
0 0 1 1 577
1 0 1 1 578
2 0 1 1 579
3 0 1 1 580
4 0 1 1 581
5 0 1 1 582
6 0 1 1 583
7 0 1 1 584
0 1 1 1 585
1 1 1 1 586
2 1 1 1 587
3 1 1 1 588
4 1 1 1 589
5 1 1 1 590
6 1 1 1 591
7 1 1 1 592
0 2 1 1 593
1 2 1 1 594
2 2 1 1 595
3 2 1 1 596
4 2 1 1 597
5 2 1 1 598
6 2 1 1 599
7 2 1 1 600
0 3 1 1 601
1 3 1 1 602
2 3 1 1 603
3 3 1 1 604
4 3 1 1 605
5 3 1 1 606
6 3 1 1 607
7 3 1 1 608
0 4 1 1 609
1 4 1 1 610
2 4 1 1 611
3 4 1 1 612
4 4 1 1 613
5 4 1 1 614
6 4 1 1 615
7 4 1 1 616
0 5 1 1 617
1 5 1 1 618
2 5 1 1 619
3 5 1 1 620
4 5 1 1 621
5 5 1 1 622
6 5 1 1 623
7 5 1 1 624
0 6 1 1 625
1 6 1 1 626
2 6 1 1 627
3 6 1 1 628
4 6 1 1 629
5 6 1 1 630
6 6 1 1 631
7 6 1 1 632
0 7 1 1 633
1 7 1 1 634
2 7 1 1 635
3 7 1 1 636
4 7 1 1 637
5 7 1 1 638
6 7 1 1 639
7 7 1 1 640
0 0 2 1 641
1 0 2 1 642
2 0 2 1 643
3 0 2 1 644
4 0 2 1 645
5 0 2 1 646
6 0 2 1 647
7 0 2 1 648
0 1 2 1 649
1 1 2 1 650
2 1 2 1 651
3 1 2 1 652
4 1 2 1 653
5 1 2 1 654
6 1 2 1 655
7 1 2 1 656
0 2 2 1 657
1 2 2 1 658
2 2 2 1 659
3 2 2 1 660
4 2 2 1 661
5 2 2 1 662
6 2 2 1 663
7 2 2 1 664
0 3 2 1 665
1 3 2 1 666
2 3 2 1 667
3 3 2 1 668
4 3 2 1 669
5 3 2 1 670
6 3 2 1 671
7 3 2 1 672
0 4 2 1 673
1 4 2 1 674
2 4 2 1 675
3 4 2 1 676
4 4 2 1 677
5 4 2 1 678
6 4 2 1 679
7 4 2 1 680
0 5 2 1 681
1 5 2 1 682
2 5 2 1 683
3 5 2 1 684
4 5 2 1 685
5 5 2 1 686
6 5 2 1 687
7 5 2 1 688
0 6 2 1 689
1 6 2 1 690
2 6 2 1 691
3 6 2 1 692
4 6 2 1 693
5 6 2 1 694
6 6 2 1 695
7 6 2 1 696
0 7 2 1 697
1 7 2 1 698
2 7 2 1 699
3 7 2 1 700
4 7 2 1 701
5 7 2 1 702
6 7 2 1 703
7 7 2 1 704
0 0 3 1 705
1 0 3 1 706
2 0 3 1 707
3 0 3 1 708
4 0 3 1 709
5 0 3 1 710
6 0 3 1 711
7 0 3 1 712
0 1 3 1 713
1 1 3 1 714
2 1 3 1 715
3 1 3 1 716
4 1 3 1 717
5 1 3 1 718
6 1 3 1 719
7 1 3 1 720
0 2 3 1 721
1 2 3 1 722
2 2 3 1 723
3 2 3 1 724
4 2 3 1 725
5 2 3 1 726
6 2 3 1 727
7 2 3 1 728
0 3 3 1 729
1 3 3 1 730
2 3 3 1 731
3 3 3 1 732
4 3 3 1 733
5 3 3 1 734
6 3 3 1 735
7 3 3 1 736
0 4 3 1 737
1 4 3 1 738
2 4 3 1 739
3 4 3 1 740
4 4 3 1 741
5 4 3 1 742
6 4 3 1 743
7 4 3 1 744
0 5 3 1 745
1 5 3 1 746
2 5 3 1 747
3 5 3 1 748
4 5 3 1 749
5 5 3 1 750
6 5 3 1 751
7 5 3 1 752
0 6 3 1 753
1 6 3 1 754
2 6 3 1 755
3 6 3 1 756
4 6 3 1 757
5 6 3 1 758
6 6 3 1 759
7 6 3 1 760
0 7 3 1 761
1 7 3 1 762
2 7 3 1 763
3 7 3 1 764
4 7 3 1 765
5 7 3 1 766
6 7 3 1 767
7 7 3 1 768
0 0 4 1 769
1 0 4 1 770
2 0 4 1 771
3 0 4 1 772
4 0 4 1 773
5 0 4 1 774
6 0 4 1 775
7 0 4 1 776
0 1 4 1 777
1 1 4 1 778
2 1 4 1 779
3 1 4 1 780
4 1 4 1 781
5 1 4 1 782
6 1 4 1 783
7 1 4 1 784
0 2 4 1 785
1 2 4 1 786
2 2 4 1 787
3 2 4 1 788
4 2 4 1 789
5 2 4 1 790
6 2 4 1 791
7 2 4 1 792
0 3 4 1 793
1 3 4 1 794
2 3 4 1 795
3 3 4 1 796
4 3 4 1 797
5 3 4 1 798
6 3 4 1 799
7 3 4 1 800
0 4 4 1 801
1 4 4 1 802
2 4 4 1 803
3 4 4 1 804
4 4 4 1 805
5 4 4 1 806
6 4 4 1 807
7 4 4 1 808
0 5 4 1 809
1 5 4 1 810
2 5 4 1 811
3 5 4 1 812
4 5 4 1 813
5 5 4 1 814
6 5 4 1 815
7 5 4 1 816
0 6 4 1 817
1 6 4 1 818
2 6 4 1 819
3 6 4 1 820
4 6 4 1 821
5 6 4 1 822
6 6 4 1 823
7 6 4 1 824
0 7 4 1 825
1 7 4 1 826
2 7 4 1 827
3 7 4 1 828
4 7 4 1 829
5 7 4 1 830
6 7 4 1 831
7 7 4 1 832
0 0 5 1 833
1 0 5 1 834
2 0 5 1 835
3 0 5 1 836
4 0 5 1 837
5 0 5 1 838
6 0 5 1 839
7 0 5 1 840
0 1 5 1 841
1 1 5 1 842
2 1 5 1 843
3 1 5 1 844
4 1 5 1 845
5 1 5 1 846
6 1 5 1 847
7 1 5 1 848
0 2 5 1 849
1 2 5 1 850
2 2 5 1 851
3 2 5 1 852
4 2 5 1 853
5 2 5 1 854
6 2 5 1 855
7 2 5 1 856
0 3 5 1 857
1 3 5 1 858
2 3 5 1 859
3 3 5 1 860
4 3 5 1 861
5 3 5 1 862
6 3 5 1 863
7 3 5 1 864
0 4 5 1 865
1 4 5 1 866
2 4 5 1 867
3 4 5 1 868
4 4 5 1 869
5 4 5 1 870
6 4 5 1 871
7 4 5 1 872
0 5 5 1 873
1 5 5 1 874
2 5 5 1 875
3 5 5 1 876
4 5 5 1 877
5 5 5 1 878
6 5 5 1 879
7 5 5 1 880
0 6 5 1 881
1 6 5 1 882
2 6 5 1 883
3 6 5 1 884
4 6 5 1 885
5 6 5 1 886
6 6 5 1 887
7 6 5 1 888
0 7 5 1 889
1 7 5 1 890
2 7 5 1 891
3 7 5 1 892
4 7 5 1 893
5 7 5 1 894
6 7 5 1 895
7 7 5 1 896
0 0 6 1 897
1 0 6 1 898
2 0 6 1 899
3 0 6 1 900
4 0 6 1 901
5 0 6 1 902
6 0 6 1 903
7 0 6 1 904
0 1 6 1 905
1 1 6 1 906
2 1 6 1 907
3 1 6 1 908
4 1 6 1 909
5 1 6 1 910
6 1 6 1 911
7 1 6 1 912
0 2 6 1 913
1 2 6 1 914
2 2 6 1 915
3 2 6 1 916
4 2 6 1 917
5 2 6 1 918
6 2 6 1 919
7 2 6 1 920
0 3 6 1 921
1 3 6 1 922
2 3 6 1 923
3 3 6 1 924
4 3 6 1 925
5 3 6 1 926
6 3 6 1 927
7 3 6 1 928
0 4 6 1 929
1 4 6 1 930
2 4 6 1 931
3 4 6 1 932
4 4 6 1 933
5 4 6 1 934
6 4 6 1 935
7 4 6 1 936
0 5 6 1 937
1 5 6 1 938
2 5 6 1 939
3 5 6 1 940
4 5 6 1 941
5 5 6 1 942
6 5 6 1 943
7 5 6 1 944
0 6 6 1 945
1 6 6 1 946
2 6 6 1 947
3 6 6 1 948
4 6 6 1 949
5 6 6 1 950
6 6 6 1 951
7 6 6 1 952
0 7 6 1 953
1 7 6 1 954
2 7 6 1 955
3 7 6 1 956
4 7 6 1 957
5 7 6 1 958
6 7 6 1 959
7 7 6 1 960
0 0 7 1 961
1 0 7 1 962
2 0 7 1 963
3 0 7 1 964
4 0 7 1 965
5 0 7 1 966
6 0 7 1 967
7 0 7 1 968
0 1 7 1 969
1 1 7 1 970
2 1 7 1 971
3 1 7 1 972
4 1 7 1 973
5 1 7 1 974
6 1 7 1 975
7 1 7 1 976
0 2 7 1 977
1 2 7 1 978
2 2 7 1 979
3 2 7 1 980
4 2 7 1 981
5 2 7 1 982
6 2 7 1 983
7 2 7 1 984
0 3 7 1 985
1 3 7 1 986
2 3 7 1 987
3 3 7 1 988
4 3 7 1 989
5 3 7 1 990
6 3 7 1 991
7 3 7 1 992
0 4 7 1 993
1 4 7 1 994
2 4 7 1 995
3 4 7 1 996
4 4 7 1 997
5 4 7 1 998
6 4 7 1 999
7 4 7 1 1000
0 5 7 1 1001
1 5 7 1 1002
2 5 7 1 1003
3 5 7 1 1004
4 5 7 1 1005
5 5 7 1 1006
6 5 7 1 1007
7 5 7 1 1008
0 6 7 1 1009
1 6 7 1 1010
2 6 7 1 1011
3 6 7 1 1012
4 6 7 1 1013
5 6 7 1 1014
6 6 7 1 1015
7 6 7 1 1016
0 7 7 1 1017
1 7 7 1 1018
2 7 7 1 1019
3 7 7 1 1020
4 7 7 1 1021
5 7 7 1 1022
6 7 7 1 1023
7 7 7 1 1024
