# Supplementary material for: Comparison and Assessment of Different Interatomic Potentials for Simulation of Silicon Carbide
Source: Materials (Basel). 2023 Dec 27;17(1):150. doi: 10.3390/ma17010150 (PMC10779864; doi:10.3390/ma17010150)
Supplement: Supplementary file 1 [file materials-17-00150-s001.zip › potential.mod]

# NOTE: This script can be modified for different pair styles 
# See in.elastic for more info.

# Choose potential
pair_style  tersoff 
pair_coeff * * SiC_Erhart-Albe.tersoff Si C

#pair_style  vashishta
#pair_coeff * * SiC.vashishta Si C

#pair_style	sw
#pair_coeff * * Si.sw Si

# Setup neighbor style
neighbor 2.0 nsq
neigh_modify once no every 1 delay 0 check yes

# Setup minimization style
min_style	     cg
min_modify	     dmax ${dmax} line quadratic

# Setup output
thermo		1
thermo_style custom step temp pe press pxx pyy pzz pxy pxz pyz lx ly lz vol
thermo_modify norm no
