# Supplementary material for: Comparison and Assessment of Different Interatomic Potentials for Simulation of Silicon Carbide
Source: Materials (Basel). 2023 Dec 27;17(1):150. doi: 10.3390/ma17010150 (PMC10779864; doi:10.3390/ma17010150)
Supplement: Supplementary file 1 [file materials-17-00150-s001.zip › readme.txt]

This in script references examples from the lammps installation package，and it is used to calculate the phonon dispersion curve of 3C-SiC
Follow these steps to prepare the file to calculate the phonon dispersion curve：
1. Expand the cell according to the POSCAR file of the original cell. It should be noted that POSCAR of the original cell must be used!
2. Use latgen program to generate data.pos and map.in
3. Use in.phonon to calculate the dynamic matrix file
4. Use phana program to read dynamic matrix file and generate FORCE CONSTANTS file
5. Using phonopy to read FORCE CONSTANTS and calculate with band.conf, a band.dat file containing phonon dispersion curve can be obtained
Note:Some documents related to the results of this study are not provided here
