# Supplementary material for: Comparison and Assessment of Different Interatomic Potentials for Simulation of Silicon Carbide
Source: Materials (Basel). 2023 Dec 27;17(1):150. doi: 10.3390/ma17010150 (PMC10779864; doi:10.3390/ma17010150)
Supplement: Supplementary file 1 [file materials-17-00150-s001.zip › runlmp.bat]

#!/bin/bash
#========================================#
# PBS Job submission script for LAMMPS
#========================================#
# 1. PBS job control

#PBS -S /bin/bash
#PBS -N lammps
#PBS -j oe
#PBS -q batch
#PBS -l nodes=1:ppn=25
#PBS -l walltime=120:00:00
#PBS -V

#========================================#
# 2. Job specification

cd ${PBS_O_WORKDIR}


#========================================#
source /public/apps/profile.d/compiler_intel_2018.4.057.sh
source /public/apps/profile.d/mpi_intelmpi_2018.4.274.sh 
echo this jobs runs on the following machines:
echo `cat  $PBS_NODEFILE | uniq `
PROCS=`cat $PBS_NODEFILE | wc -l`
cat  $PBS_NODEFILE | uniq > user.$PBS_JOBID
NP=`cat $PBS_NODEFILE|wc -l`
 ## for Intel MPI ##

mpirun -np $NP /public/apps/lammps-29Oct20/lmp_intel_cpu_intelmpi -partition 5x5 -in in.neb
