# Supplementary material for: Comparison and Assessment of Different Interatomic Potentials for Simulation of Silicon Carbide
Source: Materials (Basel). 2023 Dec 27;17(1):150. doi: 10.3390/ma17010150 (PMC10779864; doi:10.3390/ma17010150)
Supplement: Supplementary file 1 [file materials-17-00150-s001.zip › SiC4096.data]

LAMMPS data file via write_data, version 29 Sep 2021, timestep = 7

4096 atoms
2 atom types

-0.466514897007069 34.40810915900706 xlo xhi
-0.466514897007069 34.40810915900706 ylo yhi
-0.466514897007069 34.40810915900706 zlo zhi
0 0 0 xy xz yz

Masses

1 28.086
2 12.01115

Atoms # atomic

1 1 1.1682401413044383 1.1682401413044383 1.1682401413044383 0 0 0
2 1 3.3479031744663397 3.3479031744663397 1.1682401413044379 0 0 0
3 1 3.3479031744663397 1.1682401413044379 3.3479031744663397 0 0 0
4 1 1.1682401413044379 3.3479031744663397 3.3479031744663397 0 0 0
5 2 0.07840862383222467 0.07840862383222467 0.07840862383222467 0 0 0
6 2 2.2580716584610254 2.2580716584610254 0.07840862383220278 0 0 0
7 2 2.2580716584610254 0.07840862383220278 2.2580716584610254 0 0 0
8 2 0.07840862383220278 2.2580716584610254 2.2580716584610254 0 0 0
9 1 5.5275662084670865 1.168240141304439 1.168240141304439 0 0 0
10 1 7.707229240477524 3.3479031744663397 1.1682401413044379 0 0 0
11 1 7.707229240477524 1.1682401413044379 3.3479031744663397 0 0 0
12 1 5.527566208467087 3.3479031744663397 3.3479031744663397 0 0 0
13 2 4.437734691466695 0.07840862383222467 0.07840862383222467 0 0 0
14 2 6.617397724472303 2.2580716584610254 0.07840862383220265 0 0 0
15 2 6.617397724472303 0.07840862383220265 2.2580716584610254 0 0 0
16 2 4.437734691466717 2.2580716584610254 2.2580716584610254 0 0 0
17 1 9.886892274478273 1.168240141304439 1.168240141304439 0 0 0
18 1 12.066555307483865 3.3479031744663397 1.1682401413044379 0 0 0
19 1 12.066555307483865 1.1682401413044379 3.3479031744663397 0 0 0
20 1 9.886892274478278 3.3479031744663397 3.3479031744663397 0 0 0
21 2 8.797060757477873 0.07840862383222467 0.07840862383222467 0 0 0
22 2 10.976723790483577 2.2580716584610254 0.07840862383220278 0 0 0
23 2 10.976723790483577 0.07840862383220278 2.2580716584610254 0 0 0
24 2 8.797060757477897 2.2580716584610254 2.2580716584610254 0 0 0
25 1 14.24621833949429 1.168240141304439 1.168240141304439 0 0 0
26 1 16.425881373495017 3.3479031744663397 1.1682401413044379 0 0 0
27 1 16.425881373495017 1.1682401413044379 3.3479031744663397 0 0 0
28 1 14.24621833949429 3.3479031744663397 3.3479031744663397 0 0 0
29 2 13.156386823489049 0.07840862383222467 0.07840862383222467 0 0 0
30 2 15.336049856494654 2.2580716584610254 0.07840862383220265 0 0 0
31 2 15.336049856494654 0.07840862383220265 2.2580716584610254 0 0 0
32 2 13.156386823489072 2.2580716584610254 2.2580716584610254 0 0 0
65 1 1.168240141304439 5.5275662084670865 1.168240141304439 0 0 0
66 1 3.3479031744663397 7.707229240477524 1.1682401413044379 0 0 0
67 1 3.3479031744663397 5.527566208467087 3.3479031744663397 0 0 0
68 1 1.1682401413044379 7.707229240477524 3.3479031744663397 0 0 0
69 2 0.07840862383222467 4.437734691466695 0.07840862383222467 0 0 0
70 2 2.2580716584610254 6.617397724472303 0.07840862383220265 0 0 0
71 2 2.2580716584610254 4.437734691466717 2.2580716584610254 0 0 0
72 2 0.07840862383220265 6.617397724472303 2.2580716584610254 0 0 0
73 1 5.527566208467087 5.527566208467087 1.1682401413044379 0 0 0
74 1 7.707229240477524 7.707229240477524 1.1682401413044379 0 0 0
75 1 7.707229240477524 5.527566208467087 3.3479031744663397 0 0 0
76 1 5.527566208467087 7.707229240477524 3.3479031744663397 0 0 0
77 2 4.437734691466717 4.437734691466717 0.07840862383220278 0 0 0
78 2 6.617397724472303 6.617397724472303 0.07840862383220278 0 0 0
79 2 6.617397724472303 4.437734691466717 2.2580716584610254 0 0 0
80 2 4.437734691466717 6.617397724472303 2.2580716584610254 0 0 0
81 1 9.886892274478278 5.527566208467087 1.1682401413044379 0 0 0
82 1 12.066555307483865 7.707229240477524 1.1682401413044379 0 0 0
83 1 12.066555307483865 5.527566208467087 3.3479031744663397 0 0 0
84 1 9.886892274478278 7.707229240477524 3.3479031744663397 0 0 0
85 2 8.797060757477897 4.437734691466717 0.07840862383220278 0 0 0
86 2 10.976723790483577 6.617397724472303 0.07840862383220265 0 0 0
87 2 10.976723790483577 4.437734691466717 2.2580716584610254 0 0 0
88 2 8.797060757477897 6.617397724472303 2.2580716584610254 0 0 0
89 1 14.24621833949429 5.527566208467087 1.1682401413044379 0 0 0
90 1 16.425881373495017 7.707229240477524 1.1682401413044379 0 0 0
91 1 16.425881373495017 5.527566208467087 3.3479031744663397 0 0 0
92 1 14.24621833949429 7.707229240477524 3.3479031744663397 0 0 0
93 2 13.156386823489072 4.437734691466717 0.07840862383220278 0 0 0
94 2 15.336049856494654 6.617397724472303 0.07840862383220278 0 0 0
95 2 15.336049856494654 4.437734691466717 2.2580716584610254 0 0 0
96 2 13.156386823489072 6.617397724472303 2.2580716584610254 0 0 0
129 1 1.168240141304439 9.886892274478273 1.168240141304439 0 0 0
130 1 3.3479031744663397 12.066555307483865 1.1682401413044379 0 0 0
131 1 3.3479031744663397 9.886892274478278 3.3479031744663397 0 0 0
132 1 1.1682401413044379 12.066555307483865 3.3479031744663397 0 0 0
133 2 0.07840862383222467 8.797060757477873 0.07840862383222467 0 0 0
134 2 2.2580716584610254 10.976723790483577 0.07840862383220278 0 0 0
135 2 2.2580716584610254 8.797060757477897 2.2580716584610254 0 0 0
136 2 0.07840862383220278 10.976723790483577 2.2580716584610254 0 0 0
137 1 5.527566208467087 9.886892274478278 1.1682401413044379 0 0 0
138 1 7.707229240477524 12.066555307483865 1.1682401413044379 0 0 0
139 1 7.707229240477524 9.886892274478278 3.3479031744663397 0 0 0
140 1 5.527566208467087 12.066555307483865 3.3479031744663397 0 0 0
141 2 4.437734691466717 8.797060757477897 0.07840862383220278 0 0 0
142 2 6.617397724472303 10.976723790483577 0.07840862383220265 0 0 0
143 2 6.617397724472303 8.797060757477897 2.2580716584610254 0 0 0
144 2 4.437734691466717 10.976723790483577 2.2580716584610254 0 0 0
145 1 9.886892274478278 9.886892274478278 1.1682401413044379 0 0 0
146 1 12.066555307483865 12.066555307483865 1.1682401413044379 0 0 0
147 1 12.066555307483865 9.886892274478278 3.3479031744663397 0 0 0
148 1 9.886892274478278 12.066555307483865 3.3479031744663397 0 0 0
149 2 8.797060757477897 8.797060757477897 0.07840862383220278 0 0 0
150 2 10.976723790483577 10.976723790483577 0.07840862383220278 0 0 0
151 2 10.976723790483577 8.797060757477897 2.2580716584610254 0 0 0
152 2 8.797060757477897 10.976723790483577 2.2580716584610254 0 0 0
153 1 14.24621833949429 9.886892274478278 1.1682401413044379 0 0 0
154 1 16.425881373495017 12.066555307483865 1.1682401413044379 0 0 0
155 1 16.425881373495017 9.886892274478278 3.3479031744663397 0 0 0
156 1 14.24621833949429 12.066555307483865 3.3479031744663397 0 0 0
157 2 13.156386823489072 8.797060757477897 0.07840862383220278 0 0 0
158 2 15.336049856494654 10.976723790483577 0.07840862383220254 0 0 0
159 2 15.336049856494654 8.797060757477897 2.2580716584610254 0 0 0
160 2 13.156386823489072 10.976723790483577 2.2580716584610254 0 0 0
193 1 1.168240141304439 14.24621833949429 1.168240141304439 0 0 0
194 1 3.3479031744663397 16.425881373495017 1.1682401413044379 0 0 0
195 1 3.3479031744663397 14.24621833949429 3.3479031744663397 0 0 0
196 1 1.1682401413044379 16.425881373495017 3.3479031744663397 0 0 0
197 2 0.07840862383222467 13.156386823489049 0.07840862383222467 0 0 0
198 2 2.2580716584610254 15.336049856494654 0.07840862383220265 0 0 0
199 2 2.2580716584610254 13.156386823489072 2.2580716584610254 0 0 0
200 2 0.07840862383220265 15.336049856494654 2.2580716584610254 0 0 0
201 1 5.527566208467087 14.24621833949429 1.1682401413044379 0 0 0
202 1 7.707229240477524 16.425881373495017 1.1682401413044379 0 0 0
203 1 7.707229240477524 14.24621833949429 3.3479031744663397 0 0 0
204 1 5.527566208467087 16.425881373495017 3.3479031744663397 0 0 0
205 2 4.437734691466717 13.156386823489072 0.07840862383220278 0 0 0
206 2 6.617397724472303 15.336049856494654 0.07840862383220278 0 0 0
207 2 6.617397724472303 13.156386823489072 2.2580716584610254 0 0 0
208 2 4.437734691466717 15.336049856494654 2.2580716584610254 0 0 0
209 1 9.886892274478278 14.24621833949429 1.1682401413044379 0 0 0
210 1 12.066555307483865 16.425881373495017 1.1682401413044379 0 0 0
211 1 12.066555307483865 14.24621833949429 3.3479031744663397 0 0 0
212 1 9.886892274478278 16.425881373495017 3.3479031744663397 0 0 0
213 2 8.797060757477897 13.156386823489072 0.07840862383220278 0 0 0
214 2 10.976723790483577 15.336049856494654 0.07840862383220254 0 0 0
215 2 10.976723790483577 13.156386823489072 2.2580716584610254 0 0 0
216 2 8.797060757477897 15.336049856494654 2.2580716584610254 0 0 0
217 1 14.24621833949429 14.24621833949429 1.1682401413044379 0 0 0
218 1 16.425881373495017 16.425881373495017 1.1682401413044379 0 0 0
219 1 16.425881373495017 14.24621833949429 3.3479031744663397 0 0 0
220 1 14.24621833949429 16.425881373495017 3.3479031744663397 0 0 0
221 2 13.156386823489072 13.156386823489072 0.07840862383220278 0 0 0
222 2 15.336049856494654 15.336049856494654 0.07840862383220278 0 0 0
223 2 15.336049856494654 13.156386823489072 2.2580716584610254 0 0 0
224 2 13.156386823489072 15.336049856494654 2.2580716584610254 0 0 0
513 1 1.168240141304439 1.168240141304439 5.5275662084670865 0 0 0
514 1 3.3479031744663397 3.3479031744663397 5.527566208467087 0 0 0
515 1 3.3479031744663397 1.1682401413044379 7.707229240477524 0 0 0
516 1 1.1682401413044379 3.3479031744663397 7.707229240477524 0 0 0
517 2 0.07840862383222467 0.07840862383222467 4.437734691466695 0 0 0
518 2 2.2580716584610254 2.2580716584610254 4.437734691466717 0 0 0
519 2 2.2580716584610254 0.07840862383220265 6.617397724472303 0 0 0
520 2 0.07840862383220265 2.2580716584610254 6.617397724472303 0 0 0
521 1 5.527566208467087 1.1682401413044379 5.527566208467087 0 0 0
522 1 7.707229240477524 3.3479031744663397 5.527566208467087 0 0 0
523 1 7.707229240477524 1.1682401413044379 7.707229240477524 0 0 0
524 1 5.527566208467087 3.3479031744663397 7.707229240477524 0 0 0
525 2 4.437734691466717 0.07840862383220278 4.437734691466717 0 0 0
526 2 6.617397724472303 2.2580716584610254 4.437734691466717 0 0 0
527 2 6.617397724472303 0.07840862383220278 6.617397724472303 0 0 0
528 2 4.437734691466717 2.2580716584610254 6.617397724472303 0 0 0
529 1 9.886892274478278 1.1682401413044379 5.527566208467087 0 0 0
530 1 12.066555307483865 3.3479031744663397 5.527566208467087 0 0 0
531 1 12.066555307483865 1.1682401413044379 7.707229240477524 0 0 0
532 1 9.886892274478278 3.3479031744663397 7.707229240477524 0 0 0
533 2 8.797060757477897 0.07840862383220278 4.437734691466717 0 0 0
534 2 10.976723790483577 2.2580716584610254 4.437734691466717 0 0 0
535 2 10.976723790483577 0.07840862383220265 6.617397724472303 0 0 0
536 2 8.797060757477897 2.2580716584610254 6.617397724472303 0 0 0
537 1 14.24621833949429 1.1682401413044379 5.527566208467087 0 0 0
538 1 16.425881373495017 3.3479031744663397 5.527566208467087 0 0 0
539 1 16.425881373495017 1.1682401413044379 7.707229240477524 0 0 0
540 1 14.24621833949429 3.3479031744663397 7.707229240477524 0 0 0
541 2 13.156386823489072 0.07840862383220278 4.437734691466717 0 0 0
542 2 15.336049856494654 2.2580716584610254 4.437734691466717 0 0 0
543 2 15.336049856494654 0.07840862383220278 6.617397724472303 0 0 0
544 2 13.156386823489072 2.2580716584610254 6.617397724472303 0 0 0
577 1 1.1682401413044379 5.527566208467087 5.527566208467087 0 0 0
578 1 3.3479031744663397 7.707229240477524 5.527566208467087 0 0 0
579 1 3.3479031744663397 5.527566208467087 7.707229240477524 0 0 0
580 1 1.1682401413044379 7.707229240477524 7.707229240477524 0 0 0
581 2 0.07840862383220278 4.437734691466717 4.437734691466717 0 0 0
582 2 2.2580716584610254 6.617397724472303 4.437734691466717 0 0 0
583 2 2.2580716584610254 4.437734691466717 6.617397724472303 0 0 0
584 2 0.07840862383220278 6.617397724472303 6.617397724472303 0 0 0
585 1 5.527566208467087 5.527566208467087 5.527566208467087 0 0 0
586 1 7.707229240477524 7.707229240477524 5.527566208467087 0 0 0
587 1 7.707229240477524 5.527566208467087 7.707229240477524 0 0 0
588 1 5.527566208467087 7.707229240477524 7.707229240477524 0 0 0
589 2 4.437734691466717 4.437734691466717 4.437734691466717 0 0 0
590 2 6.617397724472303 6.617397724472303 4.437734691466717 0 0 0
591 2 6.617397724472303 4.437734691466717 6.617397724472303 0 0 0
592 2 4.437734691466717 6.617397724472303 6.617397724472303 0 0 0
593 1 9.886892274478278 5.527566208467087 5.527566208467087 0 0 0
594 1 12.066555307483865 7.707229240477524 5.527566208467087 0 0 0
595 1 12.066555307483865 5.527566208467087 7.707229240477524 0 0 0
596 1 9.886892274478278 7.707229240477524 7.707229240477524 0 0 0
597 2 8.797060757477897 4.437734691466717 4.437734691466717 0 0 0
598 2 10.976723790483577 6.617397724472303 4.437734691466717 0 0 0
599 2 10.976723790483577 4.437734691466717 6.617397724472303 0 0 0
600 2 8.797060757477897 6.617397724472303 6.617397724472303 0 0 0
601 1 14.24621833949429 5.527566208467087 5.527566208467087 0 0 0
602 1 16.425881373495017 7.707229240477524 5.527566208467087 0 0 0
603 1 16.425881373495017 5.527566208467087 7.707229240477524 0 0 0
604 1 14.24621833949429 7.707229240477524 7.707229240477524 0 0 0
605 2 13.156386823489072 4.437734691466717 4.437734691466717 0 0 0
606 2 15.336049856494654 6.617397724472303 4.437734691466717 0 0 0
607 2 15.336049856494654 4.437734691466717 6.617397724472303 0 0 0
608 2 13.156386823489072 6.617397724472303 6.617397724472303 0 0 0
641 1 1.1682401413044379 9.886892274478278 5.527566208467087 0 0 0
642 1 3.3479031744663397 12.066555307483865 5.527566208467087 0 0 0
643 1 3.3479031744663397 9.886892274478278 7.707229240477524 0 0 0
644 1 1.1682401413044379 12.066555307483865 7.707229240477524 0 0 0
645 2 0.07840862383220278 8.797060757477897 4.437734691466717 0 0 0
646 2 2.2580716584610254 10.976723790483577 4.437734691466717 0 0 0
647 2 2.2580716584610254 8.797060757477897 6.617397724472303 0 0 0
648 2 0.07840862383220265 10.976723790483577 6.617397724472303 0 0 0
649 1 5.527566208467087 9.886892274478278 5.527566208467087 0 0 0
650 1 7.707229240477524 12.066555307483865 5.527566208467087 0 0 0
651 1 7.707229240477524 9.886892274478278 7.707229240477524 0 0 0
652 1 5.527566208467087 12.066555307483865 7.707229240477524 0 0 0
653 2 4.437734691466717 8.797060757477897 4.437734691466717 0 0 0
654 2 6.617397724472303 10.976723790483577 4.437734691466717 0 0 0
655 2 6.617397724472303 8.797060757477897 6.617397724472303 0 0 0
656 2 4.437734691466717 10.976723790483577 6.617397724472303 0 0 0
657 1 9.886892274478278 9.886892274478278 5.527566208467087 0 0 0
658 1 12.066555307483865 12.066555307483865 5.527566208467087 0 0 0
659 1 12.066555307483865 9.886892274478278 7.707229240477524 0 0 0
660 1 9.886892274478278 12.066555307483865 7.707229240477524 0 0 0
661 2 8.797060757477897 8.797060757477897 4.437734691466717 0 0 0
662 2 10.976723790483577 10.976723790483577 4.437734691466717 0 0 0
663 2 10.976723790483577 8.797060757477897 6.617397724472303 0 0 0
664 2 8.797060757477897 10.976723790483577 6.617397724472303 0 0 0
665 1 14.24621833949429 9.886892274478278 5.527566208467087 0 0 0
666 1 16.425881373495017 12.066555307483865 5.527566208467087 0 0 0
667 1 16.425881373495017 9.886892274478278 7.707229240477524 0 0 0
668 1 14.24621833949429 12.066555307483865 7.707229240477524 0 0 0
669 2 13.156386823489072 8.797060757477897 4.437734691466717 0 0 0
670 2 15.336049856494654 10.976723790483577 4.437734691466717 0 0 0
671 2 15.336049856494654 8.797060757477897 6.617397724472303 0 0 0
672 2 13.156386823489072 10.976723790483577 6.617397724472303 0 0 0
705 1 1.1682401413044379 14.24621833949429 5.527566208467087 0 0 0
706 1 3.3479031744663397 16.425881373495017 5.527566208467087 0 0 0
707 1 3.3479031744663397 14.24621833949429 7.707229240477524 0 0 0
708 1 1.1682401413044379 16.425881373495017 7.707229240477524 0 0 0
709 2 0.07840862383220278 13.156386823489072 4.437734691466717 0 0 0
710 2 2.2580716584610254 15.336049856494654 4.437734691466717 0 0 0
711 2 2.2580716584610254 13.156386823489072 6.617397724472303 0 0 0
712 2 0.07840862383220278 15.336049856494654 6.617397724472303 0 0 0
713 1 5.527566208467087 14.24621833949429 5.527566208467087 0 0 0
714 1 7.707229240477524 16.425881373495017 5.527566208467087 0 0 0
715 1 7.707229240477524 14.24621833949429 7.707229240477524 0 0 0
716 1 5.527566208467087 16.425881373495017 7.707229240477524 0 0 0
717 2 4.437734691466717 13.156386823489072 4.437734691466717 0 0 0
718 2 6.617397724472303 15.336049856494654 4.437734691466717 0 0 0
719 2 6.617397724472303 13.156386823489072 6.617397724472303 0 0 0
720 2 4.437734691466717 15.336049856494654 6.617397724472303 0 0 0
721 1 9.886892274478278 14.24621833949429 5.527566208467087 0 0 0
722 1 12.066555307483865 16.425881373495017 5.527566208467087 0 0 0
723 1 12.066555307483865 14.24621833949429 7.707229240477524 0 0 0
724 1 9.886892274478278 16.425881373495017 7.707229240477524 0 0 0
725 2 8.797060757477897 13.156386823489072 4.437734691466717 0 0 0
726 2 10.976723790483577 15.336049856494654 4.437734691466717 0 0 0
727 2 10.976723790483577 13.156386823489072 6.617397724472303 0 0 0
728 2 8.797060757477897 15.336049856494654 6.617397724472303 0 0 0
729 1 14.24621833949429 14.24621833949429 5.527566208467087 0 0 0
730 1 16.425881373495017 16.425881373495017 5.527566208467087 0 0 0
731 1 16.425881373495017 14.24621833949429 7.707229240477524 0 0 0
732 1 14.24621833949429 16.425881373495017 7.707229240477524 0 0 0
733 2 13.156386823489072 13.156386823489072 4.437734691466717 0 0 0
734 2 15.336049856494654 15.336049856494654 4.437734691466717 0 0 0
735 2 15.336049856494654 13.156386823489072 6.617397724472303 0 0 0
736 2 13.156386823489072 15.336049856494654 6.617397724472303 0 0 0
1025 1 1.168240141304439 1.168240141304439 9.886892274478273 0 0 0
1026 1 3.3479031744663397 3.3479031744663397 9.886892274478278 0 0 0
1027 1 3.3479031744663397 1.1682401413044379 12.066555307483865 0 0 0
1028 1 1.1682401413044379 3.3479031744663397 12.066555307483865 0 0 0
1029 2 0.07840862383222467 0.07840862383222467 8.797060757477873 0 0 0
1030 2 2.2580716584610254 2.2580716584610254 8.797060757477897 0 0 0
1031 2 2.2580716584610254 0.07840862383220278 10.976723790483577 0 0 0
1032 2 0.07840862383220278 2.2580716584610254 10.976723790483577 0 0 0
1033 1 5.527566208467087 1.1682401413044379 9.886892274478278 0 0 0
1034 1 7.707229240477524 3.3479031744663397 9.886892274478278 0 0 0
1035 1 7.707229240477524 1.1682401413044379 12.066555307483865 0 0 0
1036 1 5.527566208467087 3.3479031744663397 12.066555307483865 0 0 0
1037 2 4.437734691466717 0.07840862383220278 8.797060757477897 0 0 0
1038 2 6.617397724472303 2.2580716584610254 8.797060757477897 0 0 0
1039 2 6.617397724472303 0.07840862383220265 10.976723790483577 0 0 0
1040 2 4.437734691466717 2.2580716584610254 10.976723790483577 0 0 0
1041 1 9.886892274478278 1.1682401413044379 9.886892274478278 0 0 0
1042 1 12.066555307483865 3.3479031744663397 9.886892274478278 0 0 0
1043 1 12.066555307483865 1.1682401413044379 12.066555307483865 0 0 0
1044 1 9.886892274478278 3.3479031744663397 12.066555307483865 0 0 0
1045 2 8.797060757477897 0.07840862383220278 8.797060757477897 0 0 0
1046 2 10.976723790483577 2.2580716584610254 8.797060757477897 0 0 0
1047 2 10.976723790483577 0.07840862383220278 10.976723790483577 0 0 0
1048 2 8.797060757477897 2.2580716584610254 10.976723790483577 0 0 0
1049 1 14.24621833949429 1.1682401413044379 9.886892274478278 0 0 0
1050 1 16.425881373495017 3.3479031744663397 9.886892274478278 0 0 0
1051 1 16.425881373495017 1.1682401413044379 12.066555307483865 0 0 0
1052 1 14.24621833949429 3.3479031744663397 12.066555307483865 0 0 0
1053 2 13.156386823489072 0.07840862383220278 8.797060757477897 0 0 0
1054 2 15.336049856494654 2.2580716584610254 8.797060757477897 0 0 0
1055 2 15.336049856494654 0.07840862383220254 10.976723790483577 0 0 0
1056 2 13.156386823489072 2.2580716584610254 10.976723790483577 0 0 0
1089 1 1.1682401413044379 5.527566208467087 9.886892274478278 0 0 0
1090 1 3.3479031744663397 7.707229240477524 9.886892274478278 0 0 0
1091 1 3.3479031744663397 5.527566208467087 12.066555307483865 0 0 0
1092 1 1.1682401413044379 7.707229240477524 12.066555307483865 0 0 0
1093 2 0.07840862383220278 4.437734691466717 8.797060757477897 0 0 0
1094 2 2.2580716584610254 6.617397724472303 8.797060757477897 0 0 0
1095 2 2.2580716584610254 4.437734691466717 10.976723790483577 0 0 0
1096 2 0.07840862383220265 6.617397724472303 10.976723790483577 0 0 0
1097 1 5.527566208467087 5.527566208467087 9.886892274478278 0 0 0
1098 1 7.707229240477524 7.707229240477524 9.886892274478278 0 0 0
1099 1 7.707229240477524 5.527566208467087 12.066555307483865 0 0 0
1100 1 5.527566208467087 7.707229240477524 12.066555307483865 0 0 0
1101 2 4.437734691466717 4.437734691466717 8.797060757477897 0 0 0
1102 2 6.617397724472303 6.617397724472303 8.797060757477897 0 0 0
1103 2 6.617397724472303 4.437734691466717 10.976723790483577 0 0 0
1104 2 4.437734691466717 6.617397724472303 10.976723790483577 0 0 0
1105 1 9.886892274478278 5.527566208467087 9.886892274478278 0 0 0
1106 1 12.066555307483865 7.707229240477524 9.886892274478278 0 0 0
1107 1 12.066555307483865 5.527566208467087 12.066555307483865 0 0 0
1108 1 9.886892274478278 7.707229240477524 12.066555307483865 0 0 0
1109 2 8.797060757477897 4.437734691466717 8.797060757477897 0 0 0
1110 2 10.976723790483577 6.617397724472303 8.797060757477897 0 0 0
1111 2 10.976723790483577 4.437734691466717 10.976723790483577 0 0 0
1112 2 8.797060757477897 6.617397724472303 10.976723790483577 0 0 0
1113 1 14.24621833949429 5.527566208467087 9.886892274478278 0 0 0
1114 1 16.425881373495017 7.707229240477524 9.886892274478278 0 0 0
1115 1 16.425881373495017 5.527566208467087 12.066555307483865 0 0 0
1116 1 14.24621833949429 7.707229240477524 12.066555307483865 0 0 0
1117 2 13.156386823489072 4.437734691466717 8.797060757477897 0 0 0
1118 2 15.336049856494654 6.617397724472303 8.797060757477897 0 0 0
1119 2 15.336049856494654 4.437734691466717 10.976723790483577 0 0 0
1120 2 13.156386823489072 6.617397724472303 10.976723790483577 0 0 0
1153 1 1.1682401413044379 9.886892274478278 9.886892274478278 0 0 0
1154 1 3.3479031744663397 12.066555307483865 9.886892274478278 0 0 0
1155 1 3.3479031744663397 9.886892274478278 12.066555307483865 0 0 0
1156 1 1.1682401413044379 12.066555307483865 12.066555307483865 0 0 0
1157 2 0.07840862383220278 8.797060757477897 8.797060757477897 0 0 0
1158 2 2.2580716584610254 10.976723790483577 8.797060757477897 0 0 0
1159 2 2.2580716584610254 8.797060757477897 10.976723790483577 0 0 0
1160 2 0.07840862383220278 10.976723790483577 10.976723790483577 0 0 0
1161 1 5.527566208467087 9.886892274478278 9.886892274478278 0 0 0
1162 1 7.707229240477524 12.066555307483865 9.886892274478278 0 0 0
1163 1 7.707229240477524 9.886892274478278 12.066555307483865 0 0 0
1164 1 5.527566208467087 12.066555307483865 12.066555307483865 0 0 0
1165 2 4.437734691466717 8.797060757477897 8.797060757477897 0 0 0
1166 2 6.617397724472303 10.976723790483577 8.797060757477897 0 0 0
1167 2 6.617397724472303 8.797060757477897 10.976723790483577 0 0 0
1168 2 4.437734691466717 10.976723790483577 10.976723790483577 0 0 0
1169 1 9.886892274478278 9.886892274478278 9.886892274478278 0 0 0
1170 1 12.066555307483865 12.066555307483865 9.886892274478278 0 0 0
1171 1 12.066555307483865 9.886892274478278 12.066555307483865 0 0 0
1172 1 9.886892274478278 12.066555307483865 12.066555307483865 0 0 0
1173 2 8.797060757477897 8.797060757477897 8.797060757477897 0 0 0
1174 2 10.976723790483577 10.976723790483577 8.797060757477897 0 0 0
1175 2 10.976723790483577 8.797060757477897 10.976723790483577 0 0 0
1176 2 8.797060757477897 10.976723790483577 10.976723790483577 0 0 0
1177 1 14.24621833949429 9.886892274478278 9.886892274478278 0 0 0
1178 1 16.425881373495017 12.066555307483865 9.886892274478278 0 0 0
1179 1 16.425881373495017 9.886892274478278 12.066555307483865 0 0 0
1180 1 14.24621833949429 12.066555307483865 12.066555307483865 0 0 0
1181 2 13.156386823489072 8.797060757477897 8.797060757477897 0 0 0
1182 2 15.336049856494654 10.976723790483577 8.797060757477897 0 0 0
1183 2 15.336049856494654 8.797060757477897 10.976723790483577 0 0 0
1184 2 13.156386823489072 10.976723790483577 10.976723790483577 0 0 0
1217 1 1.1682401413044379 14.24621833949429 9.886892274478278 0 0 0
1218 1 3.3479031744663397 16.425881373495017 9.886892274478278 0 0 0
1219 1 3.3479031744663397 14.24621833949429 12.066555307483865 0 0 0
1220 1 1.1682401413044379 16.425881373495017 12.066555307483865 0 0 0
1221 2 0.07840862383220278 13.156386823489072 8.797060757477897 0 0 0
1222 2 2.2580716584610254 15.336049856494654 8.797060757477897 0 0 0
1223 2 2.2580716584610254 13.156386823489072 10.976723790483577 0 0 0
1224 2 0.07840862383220254 15.336049856494654 10.976723790483577 0 0 0
1225 1 5.527566208467087 14.24621833949429 9.886892274478278 0 0 0
1226 1 7.707229240477524 16.425881373495017 9.886892274478278 0 0 0
1227 1 7.707229240477524 14.24621833949429 12.066555307483865 0 0 0
1228 1 5.527566208467087 16.425881373495017 12.066555307483865 0 0 0
1229 2 4.437734691466717 13.156386823489072 8.797060757477897 0 0 0
1230 2 6.617397724472303 15.336049856494654 8.797060757477897 0 0 0
1231 2 6.617397724472303 13.156386823489072 10.976723790483577 0 0 0
1232 2 4.437734691466717 15.336049856494654 10.976723790483577 0 0 0
1233 1 9.886892274478278 14.24621833949429 9.886892274478278 0 0 0
1234 1 12.066555307483865 16.425881373495017 9.886892274478278 0 0 0
1235 1 12.066555307483865 14.24621833949429 12.066555307483865 0 0 0
1236 1 9.886892274478278 16.425881373495017 12.066555307483865 0 0 0
1237 2 8.797060757477897 13.156386823489072 8.797060757477897 0 0 0
1238 2 10.976723790483577 15.336049856494654 8.797060757477897 0 0 0
1239 2 10.976723790483577 13.156386823489072 10.976723790483577 0 0 0
1240 2 8.797060757477897 15.336049856494654 10.976723790483577 0 0 0
1241 1 14.24621833949429 14.24621833949429 9.886892274478278 0 0 0
1242 1 16.425881373495017 16.425881373495017 9.886892274478278 0 0 0
1243 1 16.425881373495017 14.24621833949429 12.066555307483865 0 0 0
1244 1 14.24621833949429 16.425881373495017 12.066555307483865 0 0 0
1245 2 13.156386823489072 13.156386823489072 8.797060757477897 0 0 0
1246 2 15.336049856494654 15.336049856494654 8.797060757477897 0 0 0
1247 2 15.336049856494654 13.156386823489072 10.976723790483577 0 0 0
1248 2 13.156386823489072 15.336049856494654 10.976723790483577 0 0 0
1537 1 1.168240141304439 1.168240141304439 14.24621833949429 0 0 0
1538 1 3.3479031744663397 3.3479031744663397 14.24621833949429 0 0 0
1539 1 3.3479031744663397 1.1682401413044379 16.425881373495017 0 0 0
1540 1 1.1682401413044379 3.3479031744663397 16.425881373495017 0 0 0
1541 2 0.07840862383222467 0.07840862383222467 13.156386823489049 0 0 0
1542 2 2.2580716584610254 2.2580716584610254 13.156386823489072 0 0 0
1543 2 2.2580716584610254 0.07840862383220265 15.336049856494654 0 0 0
1544 2 0.07840862383220265 2.2580716584610254 15.336049856494654 0 0 0
1545 1 5.527566208467087 1.1682401413044379 14.24621833949429 0 0 0
1546 1 7.707229240477524 3.3479031744663397 14.24621833949429 0 0 0
1547 1 7.707229240477524 1.1682401413044379 16.425881373495017 0 0 0
1548 1 5.527566208467087 3.3479031744663397 16.425881373495017 0 0 0
1549 2 4.437734691466717 0.07840862383220278 13.156386823489072 0 0 0
1550 2 6.617397724472303 2.2580716584610254 13.156386823489072 0 0 0
1551 2 6.617397724472303 0.07840862383220278 15.336049856494654 0 0 0
1552 2 4.437734691466717 2.2580716584610254 15.336049856494654 0 0 0
1553 1 9.886892274478278 1.1682401413044379 14.24621833949429 0 0 0
1554 1 12.066555307483865 3.3479031744663397 14.24621833949429 0 0 0
1555 1 12.066555307483865 1.1682401413044379 16.425881373495017 0 0 0
1556 1 9.886892274478278 3.3479031744663397 16.425881373495017 0 0 0
1557 2 8.797060757477897 0.07840862383220278 13.156386823489072 0 0 0
1558 2 10.976723790483577 2.2580716584610254 13.156386823489072 0 0 0
1559 2 10.976723790483577 0.07840862383220254 15.336049856494654 0 0 0
1560 2 8.797060757477897 2.2580716584610254 15.336049856494654 0 0 0
1561 1 14.24621833949429 1.1682401413044379 14.24621833949429 0 0 0
1562 1 16.425881373495017 3.3479031744663397 14.24621833949429 0 0 0
1563 1 16.425881373495017 1.1682401413044379 16.425881373495017 0 0 0
1564 1 14.24621833949429 3.3479031744663397 16.425881373495017 0 0 0
1565 2 13.156386823489072 0.07840862383220278 13.156386823489072 0 0 0
1566 2 15.336049856494654 2.2580716584610254 13.156386823489072 0 0 0
1567 2 15.336049856494654 0.07840862383220278 15.336049856494654 0 0 0
1568 2 13.156386823489072 2.2580716584610254 15.336049856494654 0 0 0
1601 1 1.1682401413044379 5.527566208467087 14.24621833949429 0 0 0
1602 1 3.3479031744663397 7.707229240477524 14.24621833949429 0 0 0
1603 1 3.3479031744663397 5.527566208467087 16.425881373495017 0 0 0
1604 1 1.1682401413044379 7.707229240477524 16.425881373495017 0 0 0
1605 2 0.07840862383220278 4.437734691466717 13.156386823489072 0 0 0
1606 2 2.2580716584610254 6.617397724472303 13.156386823489072 0 0 0
1607 2 2.2580716584610254 4.437734691466717 15.336049856494654 0 0 0
1608 2 0.07840862383220278 6.617397724472303 15.336049856494654 0 0 0
1609 1 5.527566208467087 5.527566208467087 14.24621833949429 0 0 0
1610 1 7.707229240477524 7.707229240477524 14.24621833949429 0 0 0
1611 1 7.707229240477524 5.527566208467087 16.425881373495017 0 0 0
1612 1 5.527566208467087 7.707229240477524 16.425881373495017 0 0 0
1613 2 4.437734691466717 4.437734691466717 13.156386823489072 0 0 0
1614 2 6.617397724472303 6.617397724472303 13.156386823489072 0 0 0
1615 2 6.617397724472303 4.437734691466717 15.336049856494654 0 0 0
1616 2 4.437734691466717 6.617397724472303 15.336049856494654 0 0 0
1617 1 9.886892274478278 5.527566208467087 14.24621833949429 0 0 0
1618 1 12.066555307483865 7.707229240477524 14.24621833949429 0 0 0
1619 1 12.066555307483865 5.527566208467087 16.425881373495017 0 0 0
1620 1 9.886892274478278 7.707229240477524 16.425881373495017 0 0 0
1621 2 8.797060757477897 4.437734691466717 13.156386823489072 0 0 0
1622 2 10.976723790483577 6.617397724472303 13.156386823489072 0 0 0
1623 2 10.976723790483577 4.437734691466717 15.336049856494654 0 0 0
1624 2 8.797060757477897 6.617397724472303 15.336049856494654 0 0 0
1625 1 14.24621833949429 5.527566208467087 14.24621833949429 0 0 0
1626 1 16.425881373495017 7.707229240477524 14.24621833949429 0 0 0
1627 1 16.425881373495017 5.527566208467087 16.425881373495017 0 0 0
1628 1 14.24621833949429 7.707229240477524 16.425881373495017 0 0 0
1629 2 13.156386823489072 4.437734691466717 13.156386823489072 0 0 0
1630 2 15.336049856494654 6.617397724472303 13.156386823489072 0 0 0
1631 2 15.336049856494654 4.437734691466717 15.336049856494654 0 0 0
1632 2 13.156386823489072 6.617397724472303 15.336049856494654 0 0 0
1665 1 1.1682401413044379 9.886892274478278 14.24621833949429 0 0 0
1666 1 3.3479031744663397 12.066555307483865 14.24621833949429 0 0 0
1667 1 3.3479031744663397 9.886892274478278 16.425881373495017 0 0 0
1668 1 1.1682401413044379 12.066555307483865 16.425881373495017 0 0 0
1669 2 0.07840862383220278 8.797060757477897 13.156386823489072 0 0 0
1670 2 2.2580716584610254 10.976723790483577 13.156386823489072 0 0 0
1671 2 2.2580716584610254 8.797060757477897 15.336049856494654 0 0 0
1672 2 0.07840862383220254 10.976723790483577 15.336049856494654 0 0 0
1673 1 5.527566208467087 9.886892274478278 14.24621833949429 0 0 0
1674 1 7.707229240477524 12.066555307483865 14.24621833949429 0 0 0
1675 1 7.707229240477524 9.886892274478278 16.425881373495017 0 0 0
1676 1 5.527566208467087 12.066555307483865 16.425881373495017 0 0 0
1677 2 4.437734691466717 8.797060757477897 13.156386823489072 0 0 0
1678 2 6.617397724472303 10.976723790483577 13.156386823489072 0 0 0
1679 2 6.617397724472303 8.797060757477897 15.336049856494654 0 0 0
1680 2 4.437734691466717 10.976723790483577 15.336049856494654 0 0 0
1681 1 9.886892274478278 9.886892274478278 14.24621833949429 0 0 0
1682 1 12.066555307483865 12.066555307483865 14.24621833949429 0 0 0
1683 1 12.066555307483865 9.886892274478278 16.425881373495017 0 0 0
1684 1 9.886892274478278 12.066555307483865 16.425881373495017 0 0 0
1685 2 8.797060757477897 8.797060757477897 13.156386823489072 0 0 0
1686 2 10.976723790483577 10.976723790483577 13.156386823489072 0 0 0
1687 2 10.976723790483577 8.797060757477897 15.336049856494654 0 0 0
1688 2 8.797060757477897 10.976723790483577 15.336049856494654 0 0 0
1689 1 14.24621833949429 9.886892274478278 14.24621833949429 0 0 0
1690 1 16.425881373495017 12.066555307483865 14.24621833949429 0 0 0
1691 1 16.425881373495017 9.886892274478278 16.425881373495017 0 0 0
1692 1 14.24621833949429 12.066555307483865 16.425881373495017 0 0 0
1693 2 13.156386823489072 8.797060757477897 13.156386823489072 0 0 0
1694 2 15.336049856494654 10.976723790483577 13.156386823489072 0 0 0
1695 2 15.336049856494654 8.797060757477897 15.336049856494654 0 0 0
1696 2 13.156386823489072 10.976723790483577 15.336049856494654 0 0 0
1729 1 1.1682401413044379 14.24621833949429 14.24621833949429 0 0 0
1730 1 3.3479031744663397 16.425881373495017 14.24621833949429 0 0 0
1731 1 3.3479031744663397 14.24621833949429 16.425881373495017 0 0 0
1732 1 1.1682401413044379 16.425881373495017 16.425881373495017 0 0 0
1733 2 0.07840862383220278 13.156386823489072 13.156386823489072 0 0 0
1734 2 2.2580716584610254 15.336049856494654 13.156386823489072 0 0 0
1735 2 2.2580716584610254 13.156386823489072 15.336049856494654 0 0 0
1736 2 0.07840862383220278 15.336049856494654 15.336049856494654 0 0 0
1737 1 5.527566208467087 14.24621833949429 14.24621833949429 0 0 0
1738 1 7.707229240477524 16.425881373495017 14.24621833949429 0 0 0
1739 1 7.707229240477524 14.24621833949429 16.425881373495017 0 0 0
1740 1 5.527566208467087 16.425881373495017 16.425881373495017 0 0 0
1741 2 4.437734691466717 13.156386823489072 13.156386823489072 0 0 0
1742 2 6.617397724472303 15.336049856494654 13.156386823489072 0 0 0
1743 2 6.617397724472303 13.156386823489072 15.336049856494654 0 0 0
1744 2 4.437734691466717 15.336049856494654 15.336049856494654 0 0 0
1745 1 9.886892274478278 14.24621833949429 14.24621833949429 0 0 0
1746 1 12.066555307483865 16.425881373495017 14.24621833949429 0 0 0
1747 1 12.066555307483865 14.24621833949429 16.425881373495017 0 0 0
1748 1 9.886892274478278 16.425881373495017 16.425881373495017 0 0 0
1749 2 8.797060757477897 13.156386823489072 13.156386823489072 0 0 0
1750 2 10.976723790483577 15.336049856494654 13.156386823489072 0 0 0
1751 2 10.976723790483577 13.156386823489072 15.336049856494654 0 0 0
1752 2 8.797060757477897 15.336049856494654 15.336049856494654 0 0 0
1753 1 14.24621833949429 14.24621833949429 14.24621833949429 0 0 0
1754 1 16.425881373495017 16.425881373495017 14.24621833949429 0 0 0
1755 1 16.425881373495017 14.24621833949429 16.425881373495017 0 0 0
1756 1 14.24621833949429 16.425881373495017 16.425881373495017 0 0 0
1757 2 13.156386823489072 13.156386823489072 13.156386823489072 0 0 0
1758 2 15.336049856494654 15.336049856494654 13.156386823489072 0 0 0
1759 2 15.336049856494654 13.156386823489072 15.336049856494654 0 0 0
1760 2 13.156386823489072 15.336049856494654 15.336049856494654 0 0 0
2049 1 1.168240141304439 1.168240141304439 18.60554440550544 0 0 0
2050 1 3.3479031744663397 3.3479031744663397 18.60554440550544 0 0 0
2051 1 3.3479031744663397 1.1682401413044379 20.785207438511026 0 0 0
2052 1 1.1682401413044379 3.3479031744663397 20.785207438511026 0 0 0
2053 2 0.07840862383222467 0.07840862383222467 17.515712889500218 0 0 0
2054 2 2.2580716584610254 2.2580716584610254 17.515712889500236 0 0 0
2055 2 2.2580716584610254 0.07840862383220278 19.695375922505722 0 0 0
2056 2 0.07840862383220278 2.2580716584610254 19.695375922505722 0 0 0
2057 1 5.527566208467087 1.1682401413044379 18.60554440550544 0 0 0
2058 1 7.707229240477524 3.3479031744663397 18.60554440550544 0 0 0
2059 1 7.707229240477524 1.1682401413044379 20.785207438511026 0 0 0
2060 1 5.527566208467087 3.3479031744663397 20.785207438511026 0 0 0
2061 2 4.437734691466717 0.07840862383220278 17.515712889500236 0 0 0
2062 2 6.617397724472303 2.2580716584610254 17.515712889500236 0 0 0
2063 2 6.617397724472303 0.07840862383220265 19.695375922505722 0 0 0
2064 2 4.437734691466717 2.2580716584610254 19.695375922505722 0 0 0
2065 1 9.886892274478278 1.1682401413044379 18.60554440550544 0 0 0
2066 1 12.066555307483865 3.3479031744663397 18.60554440550544 0 0 0
2067 1 12.066555307483865 1.1682401413044379 20.785207438511026 0 0 0
2068 1 9.886892274478278 3.3479031744663397 20.785207438511026 0 0 0
2069 2 8.797060757477897 0.07840862383220278 17.515712889500236 0 0 0
2070 2 10.976723790483577 2.2580716584610254 17.515712889500236 0 0 0
2071 2 10.976723790483577 0.07840862383220278 19.695375922505722 0 0 0
2072 2 8.797060757477897 2.2580716584610254 19.695375922505722 0 0 0
2073 1 14.24621833949429 1.1682401413044379 18.60554440550544 0 0 0
2074 1 16.425881373495017 3.3479031744663397 18.60554440550544 0 0 0
2075 1 16.425881373495017 1.1682401413044379 20.785207438511026 0 0 0
2076 1 14.24621833949429 3.3479031744663397 20.785207438511026 0 0 0
2077 2 13.156386823489072 0.07840862383220278 17.515712889500236 0 0 0
2078 2 15.336049856494654 2.2580716584610254 17.515712889500236 0 0 0
2079 2 15.336049856494654 0.07840862383220254 19.695375922505722 0 0 0
2080 2 13.156386823489072 2.2580716584610254 19.695375922505722 0 0 0
2113 1 1.1682401413044379 5.527566208467087 18.60554440550544 0 0 0
2114 1 3.3479031744663397 7.707229240477524 18.60554440550544 0 0 0
2115 1 3.3479031744663397 5.527566208467087 20.785207438511026 0 0 0
2116 1 1.1682401413044379 7.707229240477524 20.785207438511026 0 0 0
2117 2 0.07840862383220278 4.437734691466717 17.515712889500236 0 0 0
2118 2 2.2580716584610254 6.617397724472303 17.515712889500236 0 0 0
2119 2 2.2580716584610254 4.437734691466717 19.695375922505722 0 0 0
2120 2 0.07840862383220265 6.617397724472303 19.695375922505722 0 0 0
2121 1 5.527566208467087 5.527566208467087 18.60554440550544 0 0 0
2122 1 7.707229240477524 7.707229240477524 18.60554440550544 0 0 0
2123 1 7.707229240477524 5.527566208467087 20.785207438511026 0 0 0
2124 1 5.527566208467087 7.707229240477524 20.785207438511026 0 0 0
2125 2 4.437734691466717 4.437734691466717 17.515712889500236 0 0 0
2126 2 6.617397724472303 6.617397724472303 17.515712889500236 0 0 0
2127 2 6.617397724472303 4.437734691466717 19.695375922505722 0 0 0
2128 2 4.437734691466717 6.617397724472303 19.695375922505722 0 0 0
2129 1 9.886892274478278 5.527566208467087 18.60554440550544 0 0 0
2130 1 12.066555307483865 7.707229240477524 18.60554440550544 0 0 0
2131 1 12.066555307483865 5.527566208467087 20.785207438511026 0 0 0
2132 1 9.886892274478278 7.707229240477524 20.785207438511026 0 0 0
2133 2 8.797060757477897 4.437734691466717 17.515712889500236 0 0 0
2134 2 10.976723790483577 6.617397724472303 17.515712889500236 0 0 0
2135 2 10.976723790483577 4.437734691466717 19.695375922505722 0 0 0
2136 2 8.797060757477897 6.617397724472303 19.695375922505722 0 0 0
2137 1 14.24621833949429 5.527566208467087 18.60554440550544 0 0 0
2138 1 16.425881373495017 7.707229240477524 18.60554440550544 0 0 0
2139 1 16.425881373495017 5.527566208467087 20.785207438511026 0 0 0
2140 1 14.24621833949429 7.707229240477524 20.785207438511026 0 0 0
2141 2 13.156386823489072 4.437734691466717 17.515712889500236 0 0 0
2142 2 15.336049856494654 6.617397724472303 17.515712889500236 0 0 0
2143 2 15.336049856494654 4.437734691466717 19.695375922505722 0 0 0
2144 2 13.156386823489072 6.617397724472303 19.695375922505722 0 0 0
2177 1 1.1682401413044379 9.886892274478278 18.60554440550544 0 0 0
2178 1 3.3479031744663397 12.066555307483865 18.60554440550544 0 0 0
2179 1 3.3479031744663397 9.886892274478278 20.785207438511026 0 0 0
2180 1 1.1682401413044379 12.066555307483865 20.785207438511026 0 0 0
2181 2 0.07840862383220278 8.797060757477897 17.515712889500236 0 0 0
2182 2 2.2580716584610254 10.976723790483577 17.515712889500236 0 0 0
2183 2 2.2580716584610254 8.797060757477897 19.695375922505722 0 0 0
2184 2 0.07840862383220278 10.976723790483577 19.695375922505722 0 0 0
2185 1 5.527566208467087 9.886892274478278 18.60554440550544 0 0 0
2186 1 7.707229240477524 12.066555307483865 18.60554440550544 0 0 0
2187 1 7.707229240477524 9.886892274478278 20.785207438511026 0 0 0
2188 1 5.527566208467087 12.066555307483865 20.785207438511026 0 0 0
2189 2 4.437734691466717 8.797060757477897 17.515712889500236 0 0 0
2190 2 6.617397724472303 10.976723790483577 17.515712889500236 0 0 0
2191 2 6.617397724472303 8.797060757477897 19.695375922505722 0 0 0
2192 2 4.437734691466717 10.976723790483577 19.695375922505722 0 0 0
2193 1 9.886892274478278 9.886892274478278 18.60554440550544 0 0 0
2194 1 12.066555307483865 12.066555307483865 18.60554440550544 0 0 0
2195 1 12.066555307483865 9.886892274478278 20.785207438511026 0 0 0
2196 1 9.886892274478278 12.066555307483865 20.785207438511026 0 0 0
2197 2 8.797060757477897 8.797060757477897 17.515712889500236 0 0 0
2198 2 10.976723790483577 10.976723790483577 17.515712889500236 0 0 0
2199 2 10.976723790483577 8.797060757477897 19.695375922505722 0 0 0
2200 2 8.797060757477897 10.976723790483577 19.695375922505722 0 0 0
2201 1 14.24621833949429 9.886892274478278 18.60554440550544 0 0 0
2202 1 16.425881373495017 12.066555307483865 18.60554440550544 0 0 0
2203 1 16.425881373495017 9.886892274478278 20.785207438511026 0 0 0
2204 1 14.24621833949429 12.066555307483865 20.785207438511026 0 0 0
2205 2 13.156386823489072 8.797060757477897 17.515712889500236 0 0 0
2206 2 15.336049856494654 10.976723790483577 17.515712889500236 0 0 0
2207 2 15.336049856494654 8.797060757477897 19.695375922505722 0 0 0
2208 2 13.156386823489072 10.976723790483577 19.695375922505722 0 0 0
2241 1 1.1682401413044379 14.24621833949429 18.60554440550544 0 0 0
2242 1 3.3479031744663397 16.425881373495017 18.60554440550544 0 0 0
2243 1 3.3479031744663397 14.24621833949429 20.785207438511026 0 0 0
2244 1 1.1682401413044379 16.425881373495017 20.785207438511026 0 0 0
2245 2 0.07840862383220278 13.156386823489072 17.515712889500236 0 0 0
2246 2 2.2580716584610254 15.336049856494654 17.515712889500236 0 0 0
2247 2 2.2580716584610254 13.156386823489072 19.695375922505722 0 0 0
2248 2 0.07840862383220254 15.336049856494654 19.695375922505722 0 0 0
2249 1 5.527566208467087 14.24621833949429 18.60554440550544 0 0 0
2250 1 7.707229240477524 16.425881373495017 18.60554440550544 0 0 0
2251 1 7.707229240477524 14.24621833949429 20.785207438511026 0 0 0
2252 1 5.527566208467087 16.425881373495017 20.785207438511026 0 0 0
2253 2 4.437734691466717 13.156386823489072 17.515712889500236 0 0 0
2254 2 6.617397724472303 15.336049856494654 17.515712889500236 0 0 0
2255 2 6.617397724472303 13.156386823489072 19.695375922505722 0 0 0
2256 2 4.437734691466717 15.336049856494654 19.695375922505722 0 0 0
2257 1 9.886892274478278 14.24621833949429 18.60554440550544 0 0 0
2258 1 12.066555307483865 16.425881373495017 18.60554440550544 0 0 0
2259 1 12.066555307483865 14.24621833949429 20.785207438511026 0 0 0
2260 1 9.886892274478278 16.425881373495017 20.785207438511026 0 0 0
2261 2 8.797060757477897 13.156386823489072 17.515712889500236 0 0 0
2262 2 10.976723790483577 15.336049856494654 17.515712889500236 0 0 0
2263 2 10.976723790483577 13.156386823489072 19.695375922505722 0 0 0
2264 2 8.797060757477897 15.336049856494654 19.695375922505722 0 0 0
2265 1 14.24621833949429 14.24621833949429 18.60554440550544 0 0 0
2266 1 16.425881373495017 16.425881373495017 18.60554440550544 0 0 0
2267 1 16.425881373495017 14.24621833949429 20.785207438511026 0 0 0
2268 1 14.24621833949429 16.425881373495017 20.785207438511026 0 0 0
2269 2 13.156386823489072 13.156386823489072 17.515712889500236 0 0 0
2270 2 15.336049856494654 15.336049856494654 17.515712889500236 0 0 0
2271 2 15.336049856494654 13.156386823489072 19.695375922505722 0 0 0
2272 2 13.156386823489072 15.336049856494654 19.695375922505722 0 0 0
2561 1 1.168240141304439 1.168240141304439 22.96487047151661 0 0 0
2562 1 3.3479031744663397 3.3479031744663397 22.964870471516612 0 0 0
2563 1 3.3479031744663397 1.1682401413044379 25.144533504522194 0 0 0
2564 1 1.1682401413044379 3.3479031744663397 25.144533504522194 0 0 0
2565 2 0.0784086238322248 0.0784086238322248 21.875038955511297 0 0 0
2566 2 2.2580716584610254 2.2580716584610254 21.875038955511318 0 0 0
2567 2 2.2580716584610254 0.07840862383220278 24.054701988516893 0 0 0
2568 2 0.07840862383220278 2.2580716584610254 24.054701988516893 0 0 0
2569 1 5.527566208467087 1.1682401413044379 22.964870471516612 0 0 0
2570 1 7.707229240477524 3.3479031744663397 22.964870471516612 0 0 0
2571 1 7.707229240477524 1.1682401413044379 25.144533504522194 0 0 0
2572 1 5.527566208467087 3.3479031744663397 25.144533504522194 0 0 0
2573 2 4.437734691466717 0.07840862383220254 21.875038955511318 0 0 0
2574 2 6.617397724472303 2.2580716584610254 21.875038955511318 0 0 0
2575 2 6.617397724472303 0.07840862383220265 24.054701988516893 0 0 0
2576 2 4.437734691466717 2.2580716584610254 24.054701988516893 0 0 0
2577 1 9.886892274478278 1.1682401413044379 22.964870471516612 0 0 0
2578 1 12.066555307483865 3.3479031744663397 22.964870471516612 0 0 0
2579 1 12.066555307483865 1.1682401413044379 25.144533504522194 0 0 0
2580 1 9.886892274478278 3.3479031744663397 25.144533504522194 0 0 0
2581 2 8.797060757477897 0.07840862383220254 21.875038955511318 0 0 0
2582 2 10.976723790483577 2.2580716584610254 21.875038955511318 0 0 0
2583 2 10.976723790483577 0.07840862383220278 24.054701988516893 0 0 0
2584 2 8.797060757477897 2.2580716584610254 24.054701988516893 0 0 0
2585 1 14.24621833949429 1.1682401413044379 22.964870471516612 0 0 0
2586 1 16.425881373495017 3.3479031744663397 22.964870471516612 0 0 0
2587 1 16.425881373495017 1.1682401413044379 25.144533504522194 0 0 0
2588 1 14.24621833949429 3.3479031744663397 25.144533504522194 0 0 0
2589 2 13.156386823489072 0.07840862383220265 21.875038955511318 0 0 0
2590 2 15.336049856494654 2.2580716584610254 21.875038955511318 0 0 0
2591 2 15.336049856494654 0.07840862383220254 24.054701988516893 0 0 0
2592 2 13.156386823489072 2.2580716584610254 24.054701988516893 0 0 0
2625 1 1.1682401413044379 5.527566208467087 22.964870471516612 0 0 0
2626 1 3.3479031744663397 7.707229240477524 22.964870471516612 0 0 0
2627 1 3.3479031744663397 5.527566208467087 25.144533504522194 0 0 0
2628 1 1.1682401413044379 7.707229240477524 25.144533504522194 0 0 0
2629 2 0.07840862383220254 4.437734691466717 21.875038955511318 0 0 0
2630 2 2.2580716584610254 6.617397724472303 21.875038955511318 0 0 0
2631 2 2.2580716584610254 4.437734691466717 24.054701988516893 0 0 0
2632 2 0.07840862383220265 6.617397724472303 24.054701988516893 0 0 0
2633 1 5.527566208467087 5.527566208467087 22.964870471516612 0 0 0
2634 1 7.707229240477524 7.707229240477524 22.964870471516612 0 0 0
2635 1 7.707229240477524 5.527566208467087 25.144533504522194 0 0 0
2636 1 5.527566208467087 7.707229240477524 25.144533504522194 0 0 0
2637 2 4.437734691466717 4.437734691466717 21.875038955511318 0 0 0
2638 2 6.617397724472303 6.617397724472303 21.875038955511318 0 0 0
2639 2 6.617397724472303 4.437734691466717 24.054701988516893 0 0 0
2640 2 4.437734691466717 6.617397724472303 24.054701988516893 0 0 0
2641 1 9.886892274478278 5.527566208467087 22.964870471516612 0 0 0
2642 1 12.066555307483865 7.707229240477524 22.964870471516612 0 0 0
2643 1 12.066555307483865 5.527566208467087 25.144533504522194 0 0 0
2644 1 9.886892274478278 7.707229240477524 25.144533504522194 0 0 0
2645 2 8.797060757477897 4.437734691466717 21.875038955511318 0 0 0
2646 2 10.976723790483577 6.617397724472303 21.875038955511318 0 0 0
2647 2 10.976723790483577 4.437734691466717 24.054701988516893 0 0 0
2648 2 8.797060757477897 6.617397724472303 24.054701988516893 0 0 0
2649 1 14.24621833949429 5.527566208467087 22.964870471516612 0 0 0
2650 1 16.425881373495017 7.707229240477524 22.964870471516612 0 0 0
2651 1 16.425881373495017 5.527566208467087 25.144533504522194 0 0 0
2652 1 14.24621833949429 7.707229240477524 25.144533504522194 0 0 0
2653 2 13.156386823489072 4.437734691466717 21.875038955511318 0 0 0
2654 2 15.336049856494654 6.617397724472303 21.875038955511318 0 0 0
2655 2 15.336049856494654 4.437734691466717 24.054701988516893 0 0 0
2656 2 13.156386823489072 6.617397724472303 24.054701988516893 0 0 0
2689 1 1.1682401413044379 9.886892274478278 22.964870471516612 0 0 0
2690 1 3.3479031744663397 12.066555307483865 22.964870471516612 0 0 0
2691 1 3.3479031744663397 9.886892274478278 25.144533504522194 0 0 0
2692 1 1.1682401413044379 12.066555307483865 25.144533504522194 0 0 0
2693 2 0.07840862383220254 8.797060757477897 21.875038955511318 0 0 0
2694 2 2.2580716584610254 10.976723790483577 21.875038955511318 0 0 0
2695 2 2.2580716584610254 8.797060757477897 24.054701988516893 0 0 0
2696 2 0.07840862383220278 10.976723790483577 24.054701988516893 0 0 0
2697 1 5.527566208467087 9.886892274478278 22.964870471516612 0 0 0
2698 1 7.707229240477524 12.066555307483865 22.964870471516612 0 0 0
2699 1 7.707229240477524 9.886892274478278 25.144533504522194 0 0 0
2700 1 5.527566208467087 12.066555307483865 25.144533504522194 0 0 0
2701 2 4.437734691466717 8.797060757477897 21.875038955511318 0 0 0
2702 2 6.617397724472303 10.976723790483577 21.875038955511318 0 0 0
2703 2 6.617397724472303 8.797060757477897 24.054701988516893 0 0 0
2704 2 4.437734691466717 10.976723790483577 24.054701988516893 0 0 0
2705 1 9.886892274478278 9.886892274478278 22.964870471516612 0 0 0
2706 1 12.066555307483865 12.066555307483865 22.964870471516612 0 0 0
2707 1 12.066555307483865 9.886892274478278 25.144533504522194 0 0 0
2708 1 9.886892274478278 12.066555307483865 25.144533504522194 0 0 0
2709 2 8.797060757477897 8.797060757477897 21.875038955511318 0 0 0
2710 2 10.976723790483577 10.976723790483577 21.875038955511318 0 0 0
2711 2 10.976723790483577 8.797060757477897 24.054701988516893 0 0 0
2712 2 8.797060757477897 10.976723790483577 24.054701988516893 0 0 0
2713 1 14.24621833949429 9.886892274478278 22.964870471516612 0 0 0
2714 1 16.425881373495017 12.066555307483865 22.964870471516612 0 0 0
2715 1 16.425881373495017 9.886892274478278 25.144533504522194 0 0 0
2716 1 14.24621833949429 12.066555307483865 25.144533504522194 0 0 0
2717 2 13.156386823489072 8.797060757477897 21.875038955511318 0 0 0
2718 2 15.336049856494654 10.976723790483577 21.875038955511318 0 0 0
2719 2 15.336049856494654 8.797060757477897 24.054701988516893 0 0 0
2720 2 13.156386823489072 10.976723790483577 24.054701988516893 0 0 0
2753 1 1.1682401413044379 14.24621833949429 22.964870471516612 0 0 0
2754 1 3.3479031744663397 16.425881373495017 22.964870471516612 0 0 0
2755 1 3.3479031744663397 14.24621833949429 25.144533504522194 0 0 0
2756 1 1.1682401413044379 16.425881373495017 25.144533504522194 0 0 0
2757 2 0.07840862383220265 13.156386823489072 21.875038955511318 0 0 0
2758 2 2.2580716584610254 15.336049856494654 21.875038955511318 0 0 0
2759 2 2.2580716584610254 13.156386823489072 24.054701988516893 0 0 0
2760 2 0.07840862383220254 15.336049856494654 24.054701988516893 0 0 0
2761 1 5.527566208467087 14.24621833949429 22.964870471516612 0 0 0
2762 1 7.707229240477524 16.425881373495017 22.964870471516612 0 0 0
2763 1 7.707229240477524 14.24621833949429 25.144533504522194 0 0 0
2764 1 5.527566208467087 16.425881373495017 25.144533504522194 0 0 0
2765 2 4.437734691466717 13.156386823489072 21.875038955511318 0 0 0
2766 2 6.617397724472303 15.336049856494654 21.875038955511318 0 0 0
2767 2 6.617397724472303 13.156386823489072 24.054701988516893 0 0 0
2768 2 4.437734691466717 15.336049856494654 24.054701988516893 0 0 0
2769 1 9.886892274478278 14.24621833949429 22.964870471516612 0 0 0
2770 1 12.066555307483865 16.425881373495017 22.964870471516612 0 0 0
2771 1 12.066555307483865 14.24621833949429 25.144533504522194 0 0 0
2772 1 9.886892274478278 16.425881373495017 25.144533504522194 0 0 0
2773 2 8.797060757477897 13.156386823489072 21.875038955511318 0 0 0
2774 2 10.976723790483577 15.336049856494654 21.875038955511318 0 0 0
2775 2 10.976723790483577 13.156386823489072 24.054701988516893 0 0 0
2776 2 8.797060757477897 15.336049856494654 24.054701988516893 0 0 0
2777 1 14.24621833949429 14.24621833949429 22.964870471516612 0 0 0
2778 1 16.425881373495017 16.425881373495017 22.964870471516612 0 0 0
2779 1 16.425881373495017 14.24621833949429 25.144533504522194 0 0 0
2780 1 14.24621833949429 16.425881373495017 25.144533504522194 0 0 0
2781 2 13.156386823489072 13.156386823489072 21.875038955511318 0 0 0
2782 2 15.336049856494654 15.336049856494654 21.875038955511318 0 0 0
2783 2 15.336049856494654 13.156386823489072 24.054701988516893 0 0 0
2784 2 13.156386823489072 15.336049856494654 24.054701988516893 0 0 0
3073 1 1.168240141304439 1.168240141304439 27.32419653752779 0 0 0
3074 1 3.3479031744663397 3.3479031744663397 27.32419653752779 0 0 0
3075 1 3.3479031744663397 1.1682401413044379 29.503859571528547 0 0 0
3076 1 1.1682401413044379 3.3479031744663397 29.503859571528547 0 0 0
3077 2 0.0784086238322248 0.0784086238322248 26.234365021522468 0 0 0
3078 2 2.2580716584610254 2.2580716584610254 26.234365021522482 0 0 0
3079 2 2.2580716584610254 0.07840862383220265 28.41402805452817 0 0 0
3080 2 0.07840862383220265 2.2580716584610254 28.41402805452817 0 0 0
3081 1 5.527566208467087 1.1682401413044379 27.32419653752779 0 0 0
3082 1 7.707229240477524 3.3479031744663397 27.32419653752779 0 0 0
3083 1 7.707229240477524 1.1682401413044379 29.503859571528547 0 0 0
3084 1 5.527566208467087 3.3479031744663397 29.503859571528547 0 0 0
3085 2 4.437734691466717 0.07840862383220254 26.234365021522482 0 0 0
3086 2 6.617397724472303 2.2580716584610254 26.234365021522482 0 0 0
3087 2 6.617397724472303 0.07840862383220278 28.41402805452817 0 0 0
3088 2 4.437734691466717 2.2580716584610254 28.41402805452817 0 0 0
3089 1 9.886892274478278 1.1682401413044379 27.32419653752779 0 0 0
3090 1 12.066555307483865 3.3479031744663397 27.32419653752779 0 0 0
3091 1 12.066555307483865 1.1682401413044379 29.503859571528547 0 0 0
3092 1 9.886892274478278 3.3479031744663397 29.503859571528547 0 0 0
3093 2 8.797060757477897 0.07840862383220254 26.234365021522482 0 0 0
3094 2 10.976723790483577 2.2580716584610254 26.234365021522482 0 0 0
3095 2 10.976723790483577 0.07840862383220254 28.41402805452817 0 0 0
3096 2 8.797060757477897 2.2580716584610254 28.41402805452817 0 0 0
3097 1 14.24621833949429 1.1682401413044379 27.32419653752779 0 0 0
3098 1 16.425881373495017 3.3479031744663397 27.32419653752779 0 0 0
3099 1 16.425881373495017 1.1682401413044379 29.503859571528547 0 0 0
3100 1 14.24621833949429 3.3479031744663397 29.503859571528547 0 0 0
3101 2 13.156386823489072 0.07840862383220265 26.234365021522482 0 0 0
3102 2 15.336049856494654 2.2580716584610254 26.234365021522482 0 0 0
3103 2 15.336049856494654 0.07840862383220278 28.41402805452817 0 0 0
3104 2 13.156386823489072 2.2580716584610254 28.41402805452817 0 0 0
3137 1 1.1682401413044379 5.527566208467087 27.32419653752779 0 0 0
3138 1 3.3479031744663397 7.707229240477524 27.32419653752779 0 0 0
3139 1 3.3479031744663397 5.527566208467087 29.503859571528547 0 0 0
3140 1 1.1682401413044379 7.707229240477524 29.503859571528547 0 0 0
3141 2 0.07840862383220254 4.437734691466717 26.234365021522482 0 0 0
3142 2 2.2580716584610254 6.617397724472303 26.234365021522482 0 0 0
3143 2 2.2580716584610254 4.437734691466717 28.41402805452817 0 0 0
3144 2 0.07840862383220278 6.617397724472303 28.41402805452817 0 0 0
3145 1 5.527566208467087 5.527566208467087 27.32419653752779 0 0 0
3146 1 7.707229240477524 7.707229240477524 27.32419653752779 0 0 0
3147 1 7.707229240477524 5.527566208467087 29.503859571528547 0 0 0
3148 1 5.527566208467087 7.707229240477524 29.503859571528547 0 0 0
3149 2 4.437734691466717 4.437734691466717 26.234365021522482 0 0 0
3150 2 6.617397724472303 6.617397724472303 26.234365021522482 0 0 0
3151 2 6.617397724472303 4.437734691466717 28.41402805452817 0 0 0
3152 2 4.437734691466717 6.617397724472303 28.41402805452817 0 0 0
3153 1 9.886892274478278 5.527566208467087 27.32419653752779 0 0 0
3154 1 12.066555307483865 7.707229240477524 27.32419653752779 0 0 0
3155 1 12.066555307483865 5.527566208467087 29.503859571528547 0 0 0
3156 1 9.886892274478278 7.707229240477524 29.503859571528547 0 0 0
3157 2 8.797060757477897 4.437734691466717 26.234365021522482 0 0 0
3158 2 10.976723790483577 6.617397724472303 26.234365021522482 0 0 0
3159 2 10.976723790483577 4.437734691466717 28.41402805452817 0 0 0
3160 2 8.797060757477897 6.617397724472303 28.41402805452817 0 0 0
3161 1 14.24621833949429 5.527566208467087 27.32419653752779 0 0 0
3162 1 16.425881373495017 7.707229240477524 27.32419653752779 0 0 0
3163 1 16.425881373495017 5.527566208467087 29.503859571528547 0 0 0
3164 1 14.24621833949429 7.707229240477524 29.503859571528547 0 0 0
3165 2 13.156386823489072 4.437734691466717 26.234365021522482 0 0 0
3166 2 15.336049856494654 6.617397724472303 26.234365021522482 0 0 0
3167 2 15.336049856494654 4.437734691466717 28.41402805452817 0 0 0
3168 2 13.156386823489072 6.617397724472303 28.41402805452817 0 0 0
3201 1 1.1682401413044379 9.886892274478278 27.32419653752779 0 0 0
3202 1 3.3479031744663397 12.066555307483865 27.32419653752779 0 0 0
3203 1 3.3479031744663397 9.886892274478278 29.503859571528547 0 0 0
3204 1 1.1682401413044379 12.066555307483865 29.503859571528547 0 0 0
3205 2 0.07840862383220254 8.797060757477897 26.234365021522482 0 0 0
3206 2 2.2580716584610254 10.976723790483577 26.234365021522482 0 0 0
3207 2 2.2580716584610254 8.797060757477897 28.41402805452817 0 0 0
3208 2 0.07840862383220254 10.976723790483577 28.41402805452817 0 0 0
3209 1 5.527566208467087 9.886892274478278 27.32419653752779 0 0 0
3210 1 7.707229240477524 12.066555307483865 27.32419653752779 0 0 0
3211 1 7.707229240477524 9.886892274478278 29.503859571528547 0 0 0
3212 1 5.527566208467087 12.066555307483865 29.503859571528547 0 0 0
3213 2 4.437734691466717 8.797060757477897 26.234365021522482 0 0 0
3214 2 6.617397724472303 10.976723790483577 26.234365021522482 0 0 0
3215 2 6.617397724472303 8.797060757477897 28.41402805452817 0 0 0
3216 2 4.437734691466717 10.976723790483577 28.41402805452817 0 0 0
3217 1 9.886892274478278 9.886892274478278 27.32419653752779 0 0 0
3218 1 12.066555307483865 12.066555307483865 27.32419653752779 0 0 0
3219 1 12.066555307483865 9.886892274478278 29.503859571528547 0 0 0
3220 1 9.886892274478278 12.066555307483865 29.503859571528547 0 0 0
3221 2 8.797060757477897 8.797060757477897 26.234365021522482 0 0 0
3222 2 10.976723790483577 10.976723790483577 26.234365021522482 0 0 0
3223 2 10.976723790483577 8.797060757477897 28.41402805452817 0 0 0
3224 2 8.797060757477897 10.976723790483577 28.41402805452817 0 0 0
3225 1 14.24621833949429 9.886892274478278 27.32419653752779 0 0 0
3226 1 16.425881373495017 12.066555307483865 27.32419653752779 0 0 0
3227 1 16.425881373495017 9.886892274478278 29.503859571528547 0 0 0
3228 1 14.24621833949429 12.066555307483865 29.503859571528547 0 0 0
3229 2 13.156386823489072 8.797060757477897 26.234365021522482 0 0 0
3230 2 15.336049856494654 10.976723790483577 26.234365021522482 0 0 0
3231 2 15.336049856494654 8.797060757477897 28.41402805452817 0 0 0
3232 2 13.156386823489072 10.976723790483577 28.41402805452817 0 0 0
3265 1 1.1682401413044379 14.24621833949429 27.32419653752779 0 0 0
3266 1 3.3479031744663397 16.425881373495017 27.32419653752779 0 0 0
3267 1 3.3479031744663397 14.24621833949429 29.503859571528547 0 0 0
3268 1 1.1682401413044379 16.425881373495017 29.503859571528547 0 0 0
3269 2 0.07840862383220265 13.156386823489072 26.234365021522482 0 0 0
3270 2 2.2580716584610254 15.336049856494654 26.234365021522482 0 0 0
3271 2 2.2580716584610254 13.156386823489072 28.41402805452817 0 0 0
3272 2 0.07840862383220278 15.336049856494654 28.41402805452817 0 0 0
3273 1 5.527566208467087 14.24621833949429 27.32419653752779 0 0 0
3274 1 7.707229240477524 16.425881373495017 27.32419653752779 0 0 0
3275 1 7.707229240477524 14.24621833949429 29.503859571528547 0 0 0
3276 1 5.527566208467087 16.425881373495017 29.503859571528547 0 0 0
3277 2 4.437734691466717 13.156386823489072 26.234365021522482 0 0 0
3278 2 6.617397724472303 15.336049856494654 26.234365021522482 0 0 0
3279 2 6.617397724472303 13.156386823489072 28.41402805452817 0 0 0
3280 2 4.437734691466717 15.336049856494654 28.41402805452817 0 0 0
3281 1 9.886892274478278 14.24621833949429 27.32419653752779 0 0 0
3282 1 12.066555307483865 16.425881373495017 27.32419653752779 0 0 0
3283 1 12.066555307483865 14.24621833949429 29.503859571528547 0 0 0
3284 1 9.886892274478278 16.425881373495017 29.503859571528547 0 0 0
3285 2 8.797060757477897 13.156386823489072 26.234365021522482 0 0 0
3286 2 10.976723790483577 15.336049856494654 26.234365021522482 0 0 0
3287 2 10.976723790483577 13.156386823489072 28.41402805452817 0 0 0
3288 2 8.797060757477897 15.336049856494654 28.41402805452817 0 0 0
3289 1 14.24621833949429 14.24621833949429 27.32419653752779 0 0 0
3290 1 16.425881373495017 16.425881373495017 27.32419653752779 0 0 0
3291 1 16.425881373495017 14.24621833949429 29.503859571528547 0 0 0
3292 1 14.24621833949429 16.425881373495017 29.503859571528547 0 0 0
3293 2 13.156386823489072 13.156386823489072 26.234365021522482 0 0 0
3294 2 15.336049856494654 15.336049856494654 26.234365021522482 0 0 0
3295 2 15.336049856494654 13.156386823489072 28.41402805452817 0 0 0
3296 2 13.156386823489072 15.336049856494654 28.41402805452817 0 0 0
3585 1 1.168240141304439 1.168240141304439 31.683522604534165 0 0 0
3586 1 3.3479031744663397 3.3479031744663397 31.683522604534165 0 0 0
3587 1 3.3479031744663397 1.168240141304439 33.8631856381678 0 0 0
3588 1 1.168240141304439 3.3479031744663397 33.8631856381678 0 0 0
3589 2 0.0784086238322248 0.0784086238322248 30.593691087533834 0 0 0
3590 2 2.2580716584610254 2.2580716584610254 30.593691087533855 0 0 0
3591 2 2.258071658461025 0.07840862383220278 32.77335412069565 0 0 0
3592 2 0.07840862383220278 2.258071658461025 32.77335412069565 0 0 0
3593 1 5.527566208467087 1.1682401413044379 31.683522604534165 0 0 0
3594 1 7.707229240477524 3.3479031744663397 31.683522604534165 0 0 0
3595 1 7.707229240477524 1.168240141304439 33.8631856381678 0 0 0
3596 1 5.527566208467087 3.347903174466338 33.8631856381678 0 0 0
3597 2 4.437734691466717 0.07840862383220254 30.593691087533855 0 0 0
3598 2 6.617397724472303 2.2580716584610254 30.593691087533855 0 0 0
3599 2 6.617397724472303 0.0784086238322029 32.77335412069565 0 0 0
3600 2 4.437734691466717 2.2580716584610254 32.77335412069565 0 0 0
3601 1 9.886892274478278 1.1682401413044379 31.683522604534165 0 0 0
3602 1 12.066555307483865 3.3479031744663397 31.683522604534165 0 0 0
3603 1 12.066555307483865 1.168240141304439 33.8631856381678 0 0 0
3604 1 9.886892274478278 3.347903174466338 33.8631856381678 0 0 0
3605 2 8.797060757477897 0.07840862383220254 30.593691087533855 0 0 0
3606 2 10.976723790483577 2.2580716584610254 30.593691087533855 0 0 0
3607 2 10.976723790483577 0.0784086238322029 32.77335412069565 0 0 0
3608 2 8.797060757477897 2.2580716584610254 32.77335412069565 0 0 0
3609 1 14.24621833949429 1.1682401413044379 31.683522604534165 0 0 0
3610 1 16.425881373495017 3.3479031744663397 31.683522604534165 0 0 0
3611 1 16.42588137349502 1.168240141304439 33.8631856381678 0 0 0
3612 1 14.24621833949429 3.347903174466338 33.8631856381678 0 0 0
3613 2 13.156386823489072 0.07840862383220265 30.593691087533855 0 0 0
3614 2 15.336049856494654 2.2580716584610254 30.593691087533855 0 0 0
3615 2 15.336049856494654 0.0784086238322029 32.77335412069565 0 0 0
3616 2 13.156386823489072 2.2580716584610254 32.77335412069565 0 0 0
3649 1 1.1682401413044379 5.527566208467087 31.683522604534165 0 0 0
3650 1 3.3479031744663397 7.707229240477524 31.683522604534165 0 0 0
3651 1 3.347903174466338 5.527566208467087 33.8631856381678 0 0 0
3652 1 1.168240141304439 7.707229240477524 33.8631856381678 0 0 0
3653 2 0.07840862383220254 4.437734691466717 30.593691087533855 0 0 0
3654 2 2.2580716584610254 6.617397724472303 30.593691087533855 0 0 0
3655 2 2.2580716584610254 4.437734691466717 32.77335412069565 0 0 0
3656 2 0.0784086238322029 6.617397724472303 32.77335412069565 0 0 0
3657 1 5.527566208467087 5.527566208467087 31.683522604534165 0 0 0
3658 1 7.707229240477524 7.707229240477524 31.683522604534165 0 0 0
3659 1 7.707229240477524 5.527566208467087 33.8631856381678 0 0 0
3660 1 5.527566208467087 7.707229240477524 33.8631856381678 0 0 0
3661 2 4.437734691466717 4.437734691466717 30.593691087533855 0 0 0
3662 2 6.617397724472303 6.617397724472303 30.593691087533855 0 0 0
3663 2 6.617397724472303 4.437734691466717 32.77335412069565 0 0 0
3664 2 4.437734691466717 6.617397724472303 32.77335412069565 0 0 0
3665 1 9.886892274478278 5.527566208467087 31.683522604534165 0 0 0
3666 1 12.066555307483865 7.707229240477524 31.683522604534165 0 0 0
3667 1 12.066555307483865 5.527566208467087 33.8631856381678 0 0 0
3668 1 9.886892274478278 7.707229240477524 33.8631856381678 0 0 0
3669 2 8.797060757477897 4.437734691466717 30.593691087533855 0 0 0
3670 2 10.976723790483577 6.617397724472303 30.593691087533855 0 0 0
3671 2 10.976723790483577 4.437734691466717 32.77335412069565 0 0 0
3672 2 8.797060757477897 6.617397724472303 32.77335412069565 0 0 0
3673 1 14.24621833949429 5.527566208467087 31.683522604534165 0 0 0
3674 1 16.425881373495017 7.707229240477524 31.683522604534165 0 0 0
3675 1 16.425881373495017 5.527566208467087 33.8631856381678 0 0 0
3676 1 14.24621833949429 7.707229240477524 33.8631856381678 0 0 0
3677 2 13.156386823489072 4.437734691466717 30.593691087533855 0 0 0
3678 2 15.336049856494654 6.617397724472303 30.593691087533855 0 0 0
3679 2 15.336049856494654 4.437734691466717 32.77335412069565 0 0 0
3680 2 13.156386823489072 6.617397724472303 32.77335412069565 0 0 0
3713 1 1.1682401413044379 9.886892274478278 31.683522604534165 0 0 0
3714 1 3.3479031744663397 12.066555307483865 31.683522604534165 0 0 0
3715 1 3.347903174466338 9.886892274478278 33.8631856381678 0 0 0
3716 1 1.168240141304439 12.066555307483865 33.8631856381678 0 0 0
3717 2 0.07840862383220254 8.797060757477897 30.593691087533855 0 0 0
3718 2 2.2580716584610254 10.976723790483577 30.593691087533855 0 0 0
3719 2 2.2580716584610254 8.797060757477897 32.77335412069565 0 0 0
3720 2 0.0784086238322029 10.976723790483577 32.77335412069565 0 0 0
3721 1 5.527566208467087 9.886892274478278 31.683522604534165 0 0 0
3722 1 7.707229240477524 12.066555307483865 31.683522604534165 0 0 0
3723 1 7.707229240477524 9.886892274478278 33.8631856381678 0 0 0
3724 1 5.527566208467087 12.066555307483865 33.8631856381678 0 0 0
3725 2 4.437734691466717 8.797060757477897 30.593691087533855 0 0 0
3726 2 6.617397724472303 10.976723790483577 30.593691087533855 0 0 0
3727 2 6.617397724472303 8.797060757477897 32.77335412069565 0 0 0
3728 2 4.437734691466717 10.976723790483577 32.77335412069565 0 0 0
3729 1 9.886892274478278 9.886892274478278 31.683522604534165 0 0 0
3730 1 12.066555307483865 12.066555307483865 31.683522604534165 0 0 0
3731 1 12.066555307483865 9.886892274478278 33.8631856381678 0 0 0
3732 1 9.886892274478278 12.066555307483865 33.8631856381678 0 0 0
3733 2 8.797060757477897 8.797060757477897 30.593691087533855 0 0 0
3734 2 10.976723790483577 10.976723790483577 30.593691087533855 0 0 0
3735 2 10.976723790483577 8.797060757477897 32.77335412069565 0 0 0
3736 2 8.797060757477897 10.976723790483577 32.77335412069565 0 0 0
3737 1 14.24621833949429 9.886892274478278 31.683522604534165 0 0 0
3738 1 16.425881373495017 12.066555307483865 31.683522604534165 0 0 0
3739 1 16.425881373495017 9.886892274478278 33.8631856381678 0 0 0
3740 1 14.24621833949429 12.066555307483865 33.8631856381678 0 0 0
3741 2 13.156386823489072 8.797060757477897 30.593691087533855 0 0 0
3742 2 15.336049856494654 10.976723790483577 30.593691087533855 0 0 0
3743 2 15.336049856494654 8.797060757477897 32.77335412069565 0 0 0
3744 2 13.156386823489072 10.976723790483577 32.77335412069565 0 0 0
3777 1 1.1682401413044379 14.24621833949429 31.683522604534165 0 0 0
3778 1 3.3479031744663397 16.425881373495017 31.683522604534165 0 0 0
3779 1 3.347903174466338 14.24621833949429 33.8631856381678 0 0 0
3780 1 1.168240141304439 16.42588137349502 33.8631856381678 0 0 0
3781 2 0.07840862383220265 13.156386823489072 30.593691087533855 0 0 0
3782 2 2.2580716584610254 15.336049856494654 30.593691087533855 0 0 0
3783 2 2.2580716584610254 13.156386823489072 32.77335412069565 0 0 0
3784 2 0.0784086238322029 15.336049856494654 32.77335412069565 0 0 0
3785 1 5.527566208467087 14.24621833949429 31.683522604534165 0 0 0
3786 1 7.707229240477524 16.425881373495017 31.683522604534165 0 0 0
3787 1 7.707229240477524 14.24621833949429 33.8631856381678 0 0 0
3788 1 5.527566208467087 16.425881373495017 33.8631856381678 0 0 0
3789 2 4.437734691466717 13.156386823489072 30.593691087533855 0 0 0
3790 2 6.617397724472303 15.336049856494654 30.593691087533855 0 0 0
3791 2 6.617397724472303 13.156386823489072 32.77335412069565 0 0 0
3792 2 4.437734691466717 15.336049856494654 32.77335412069565 0 0 0
3793 1 9.886892274478278 14.24621833949429 31.683522604534165 0 0 0
3794 1 12.066555307483865 16.425881373495017 31.683522604534165 0 0 0
3795 1 12.066555307483865 14.24621833949429 33.8631856381678 0 0 0
3796 1 9.886892274478278 16.425881373495017 33.8631856381678 0 0 0
3797 2 8.797060757477897 13.156386823489072 30.593691087533855 0 0 0
3798 2 10.976723790483577 15.336049856494654 30.593691087533855 0 0 0
3799 2 10.976723790483577 13.156386823489072 32.77335412069565 0 0 0
3800 2 8.797060757477897 15.336049856494654 32.77335412069565 0 0 0
3801 1 14.24621833949429 14.24621833949429 31.683522604534165 0 0 0
3802 1 16.425881373495017 16.425881373495017 31.683522604534165 0 0 0
3803 1 16.425881373495017 14.24621833949429 33.8631856381678 0 0 0
3804 1 14.24621833949429 16.425881373495017 33.8631856381678 0 0 0
3805 2 13.156386823489072 13.156386823489072 30.593691087533855 0 0 0
3806 2 15.336049856494654 15.336049856494654 30.593691087533855 0 0 0
3807 2 15.336049856494654 13.156386823489072 32.77335412069565 0 0 0
3808 2 13.156386823489072 15.336049856494654 32.77335412069565 0 0 0
257 1 1.168240141304439 18.60554440550544 1.168240141304439 0 0 0
258 1 3.3479031744663397 20.785207438511026 1.1682401413044379 0 0 0
259 1 3.3479031744663397 18.60554440550544 3.3479031744663397 0 0 0
260 1 1.1682401413044379 20.785207438511026 3.3479031744663397 0 0 0
261 2 0.07840862383222467 17.515712889500218 0.07840862383222467 0 0 0
262 2 2.2580716584610254 19.695375922505722 0.07840862383220278 0 0 0
263 2 2.2580716584610254 17.515712889500236 2.2580716584610254 0 0 0
264 2 0.07840862383220278 19.695375922505722 2.2580716584610254 0 0 0
265 1 5.527566208467087 18.60554440550544 1.1682401413044379 0 0 0
266 1 7.707229240477524 20.785207438511026 1.1682401413044379 0 0 0
267 1 7.707229240477524 18.60554440550544 3.3479031744663397 0 0 0
268 1 5.527566208467087 20.785207438511026 3.3479031744663397 0 0 0
269 2 4.437734691466717 17.515712889500236 0.07840862383220278 0 0 0
270 2 6.617397724472303 19.695375922505722 0.07840862383220265 0 0 0
271 2 6.617397724472303 17.515712889500236 2.2580716584610254 0 0 0
272 2 4.437734691466717 19.695375922505722 2.2580716584610254 0 0 0
273 1 9.886892274478278 18.60554440550544 1.1682401413044379 0 0 0
274 1 12.066555307483865 20.785207438511026 1.1682401413044379 0 0 0
275 1 12.066555307483865 18.60554440550544 3.3479031744663397 0 0 0
276 1 9.886892274478278 20.785207438511026 3.3479031744663397 0 0 0
277 2 8.797060757477897 17.515712889500236 0.07840862383220278 0 0 0
278 2 10.976723790483577 19.695375922505722 0.07840862383220278 0 0 0
279 2 10.976723790483577 17.515712889500236 2.2580716584610254 0 0 0
280 2 8.797060757477897 19.695375922505722 2.2580716584610254 0 0 0
281 1 14.24621833949429 18.60554440550544 1.1682401413044379 0 0 0
282 1 16.425881373495017 20.785207438511026 1.1682401413044379 0 0 0
283 1 16.425881373495017 18.60554440550544 3.3479031744663397 0 0 0
284 1 14.24621833949429 20.785207438511026 3.3479031744663397 0 0 0
285 2 13.156386823489072 17.515712889500236 0.07840862383220278 0 0 0
286 2 15.336049856494654 19.695375922505722 0.07840862383220254 0 0 0
287 2 15.336049856494654 17.515712889500236 2.2580716584610254 0 0 0
288 2 13.156386823489072 19.695375922505722 2.2580716584610254 0 0 0
321 1 1.168240141304439 22.96487047151661 1.168240141304439 0 0 0
322 1 3.3479031744663397 25.144533504522194 1.1682401413044379 0 0 0
323 1 3.3479031744663397 22.964870471516612 3.3479031744663397 0 0 0
324 1 1.1682401413044379 25.144533504522194 3.3479031744663397 0 0 0
325 2 0.0784086238322248 21.875038955511297 0.0784086238322248 0 0 0
326 2 2.2580716584610254 24.054701988516893 0.07840862383220278 0 0 0
327 2 2.2580716584610254 21.875038955511318 2.2580716584610254 0 0 0
328 2 0.07840862383220278 24.054701988516893 2.2580716584610254 0 0 0
329 1 5.527566208467087 22.964870471516612 1.1682401413044379 0 0 0
330 1 7.707229240477524 25.144533504522194 1.1682401413044379 0 0 0
331 1 7.707229240477524 22.964870471516612 3.3479031744663397 0 0 0
332 1 5.527566208467087 25.144533504522194 3.3479031744663397 0 0 0
333 2 4.437734691466717 21.875038955511318 0.07840862383220254 0 0 0
334 2 6.617397724472303 24.054701988516893 0.07840862383220265 0 0 0
335 2 6.617397724472303 21.875038955511318 2.2580716584610254 0 0 0
336 2 4.437734691466717 24.054701988516893 2.2580716584610254 0 0 0
337 1 9.886892274478278 22.964870471516612 1.1682401413044379 0 0 0
338 1 12.066555307483865 25.144533504522194 1.1682401413044379 0 0 0
339 1 12.066555307483865 22.964870471516612 3.3479031744663397 0 0 0
340 1 9.886892274478278 25.144533504522194 3.3479031744663397 0 0 0
341 2 8.797060757477897 21.875038955511318 0.07840862383220254 0 0 0
342 2 10.976723790483577 24.054701988516893 0.07840862383220278 0 0 0
343 2 10.976723790483577 21.875038955511318 2.2580716584610254 0 0 0
344 2 8.797060757477897 24.054701988516893 2.2580716584610254 0 0 0
345 1 14.24621833949429 22.964870471516612 1.1682401413044379 0 0 0
346 1 16.425881373495017 25.144533504522194 1.1682401413044379 0 0 0
347 1 16.425881373495017 22.964870471516612 3.3479031744663397 0 0 0
348 1 14.24621833949429 25.144533504522194 3.3479031744663397 0 0 0
349 2 13.156386823489072 21.875038955511318 0.07840862383220265 0 0 0
350 2 15.336049856494654 24.054701988516893 0.07840862383220254 0 0 0
351 2 15.336049856494654 21.875038955511318 2.2580716584610254 0 0 0
352 2 13.156386823489072 24.054701988516893 2.2580716584610254 0 0 0
385 1 1.168240141304439 27.32419653752779 1.168240141304439 0 0 0
386 1 3.3479031744663397 29.503859571528547 1.1682401413044379 0 0 0
387 1 3.3479031744663397 27.32419653752779 3.3479031744663397 0 0 0
388 1 1.1682401413044379 29.503859571528547 3.3479031744663397 0 0 0
389 2 0.0784086238322248 26.234365021522468 0.0784086238322248 0 0 0
390 2 2.2580716584610254 28.41402805452817 0.07840862383220265 0 0 0
391 2 2.2580716584610254 26.234365021522482 2.2580716584610254 0 0 0
392 2 0.07840862383220265 28.41402805452817 2.2580716584610254 0 0 0
393 1 5.527566208467087 27.32419653752779 1.1682401413044379 0 0 0
394 1 7.707229240477524 29.503859571528547 1.1682401413044379 0 0 0
395 1 7.707229240477524 27.32419653752779 3.3479031744663397 0 0 0
396 1 5.527566208467087 29.503859571528547 3.3479031744663397 0 0 0
397 2 4.437734691466717 26.234365021522482 0.07840862383220254 0 0 0
398 2 6.617397724472303 28.41402805452817 0.07840862383220278 0 0 0
399 2 6.617397724472303 26.234365021522482 2.2580716584610254 0 0 0
400 2 4.437734691466717 28.41402805452817 2.2580716584610254 0 0 0
401 1 9.886892274478278 27.32419653752779 1.1682401413044379 0 0 0
402 1 12.066555307483865 29.503859571528547 1.1682401413044379 0 0 0
403 1 12.066555307483865 27.32419653752779 3.3479031744663397 0 0 0
404 1 9.886892274478278 29.503859571528547 3.3479031744663397 0 0 0
405 2 8.797060757477897 26.234365021522482 0.07840862383220254 0 0 0
406 2 10.976723790483577 28.41402805452817 0.07840862383220254 0 0 0
407 2 10.976723790483577 26.234365021522482 2.2580716584610254 0 0 0
408 2 8.797060757477897 28.41402805452817 2.2580716584610254 0 0 0
409 1 14.24621833949429 27.32419653752779 1.1682401413044379 0 0 0
410 1 16.425881373495017 29.503859571528547 1.1682401413044379 0 0 0
411 1 16.425881373495017 27.32419653752779 3.3479031744663397 0 0 0
412 1 14.24621833949429 29.503859571528547 3.3479031744663397 0 0 0
413 2 13.156386823489072 26.234365021522482 0.07840862383220265 0 0 0
414 2 15.336049856494654 28.41402805452817 0.07840862383220278 0 0 0
415 2 15.336049856494654 26.234365021522482 2.2580716584610254 0 0 0
416 2 13.156386823489072 28.41402805452817 2.2580716584610254 0 0 0
449 1 1.168240141304439 31.683522604534165 1.168240141304439 0 0 0
450 1 3.3479031744663397 33.8631856381678 1.168240141304439 0 0 0
451 1 3.3479031744663397 31.683522604534165 3.3479031744663397 0 0 0
452 1 1.168240141304439 33.8631856381678 3.3479031744663397 0 0 0
453 2 0.0784086238322248 30.593691087533834 0.0784086238322248 0 0 0
454 2 2.258071658461025 32.77335412069565 0.07840862383220278 0 0 0
455 2 2.2580716584610254 30.593691087533855 2.2580716584610254 0 0 0
456 2 0.07840862383220278 32.77335412069565 2.258071658461025 0 0 0
457 1 5.527566208467087 31.683522604534165 1.1682401413044379 0 0 0
458 1 7.707229240477524 33.8631856381678 1.168240141304439 0 0 0
459 1 7.707229240477524 31.683522604534165 3.3479031744663397 0 0 0
460 1 5.527566208467087 33.8631856381678 3.347903174466338 0 0 0
461 2 4.437734691466717 30.593691087533855 0.07840862383220254 0 0 0
462 2 6.617397724472303 32.77335412069565 0.0784086238322029 0 0 0
463 2 6.617397724472303 30.593691087533855 2.2580716584610254 0 0 0
464 2 4.437734691466717 32.77335412069565 2.2580716584610254 0 0 0
465 1 9.886892274478278 31.683522604534165 1.1682401413044379 0 0 0
466 1 12.066555307483865 33.8631856381678 1.168240141304439 0 0 0
467 1 12.066555307483865 31.683522604534165 3.3479031744663397 0 0 0
468 1 9.886892274478278 33.8631856381678 3.347903174466338 0 0 0
469 2 8.797060757477897 30.593691087533855 0.07840862383220254 0 0 0
470 2 10.976723790483577 32.77335412069565 0.0784086238322029 0 0 0
471 2 10.976723790483577 30.593691087533855 2.2580716584610254 0 0 0
472 2 8.797060757477897 32.77335412069565 2.2580716584610254 0 0 0
473 1 14.24621833949429 31.683522604534165 1.1682401413044379 0 0 0
474 1 16.42588137349502 33.8631856381678 1.168240141304439 0 0 0
475 1 16.425881373495017 31.683522604534165 3.3479031744663397 0 0 0
476 1 14.24621833949429 33.8631856381678 3.347903174466338 0 0 0
477 2 13.156386823489072 30.593691087533855 0.07840862383220265 0 0 0
478 2 15.336049856494654 32.77335412069565 0.0784086238322029 0 0 0
479 2 15.336049856494654 30.593691087533855 2.2580716584610254 0 0 0
480 2 13.156386823489072 32.77335412069565 2.2580716584610254 0 0 0
769 1 1.1682401413044379 18.60554440550544 5.527566208467087 0 0 0
770 1 3.3479031744663397 20.785207438511026 5.527566208467087 0 0 0
771 1 3.3479031744663397 18.60554440550544 7.707229240477524 0 0 0
772 1 1.1682401413044379 20.785207438511026 7.707229240477524 0 0 0
773 2 0.07840862383220278 17.515712889500236 4.437734691466717 0 0 0
774 2 2.2580716584610254 19.695375922505722 4.437734691466717 0 0 0
775 2 2.2580716584610254 17.515712889500236 6.617397724472303 0 0 0
776 2 0.07840862383220265 19.695375922505722 6.617397724472303 0 0 0
777 1 5.527566208467087 18.60554440550544 5.527566208467087 0 0 0
778 1 7.707229240477524 20.785207438511026 5.527566208467087 0 0 0
779 1 7.707229240477524 18.60554440550544 7.707229240477524 0 0 0
780 1 5.527566208467087 20.785207438511026 7.707229240477524 0 0 0
781 2 4.437734691466717 17.515712889500236 4.437734691466717 0 0 0
782 2 6.617397724472303 19.695375922505722 4.437734691466717 0 0 0
783 2 6.617397724472303 17.515712889500236 6.617397724472303 0 0 0
784 2 4.437734691466717 19.695375922505722 6.617397724472303 0 0 0
785 1 9.886892274478278 18.60554440550544 5.527566208467087 0 0 0
786 1 12.066555307483865 20.785207438511026 5.527566208467087 0 0 0
787 1 12.066555307483865 18.60554440550544 7.707229240477524 0 0 0
788 1 9.886892274478278 20.785207438511026 7.707229240477524 0 0 0
789 2 8.797060757477897 17.515712889500236 4.437734691466717 0 0 0
790 2 10.976723790483577 19.695375922505722 4.437734691466717 0 0 0
791 2 10.976723790483577 17.515712889500236 6.617397724472303 0 0 0
792 2 8.797060757477897 19.695375922505722 6.617397724472303 0 0 0
793 1 14.24621833949429 18.60554440550544 5.527566208467087 0 0 0
794 1 16.425881373495017 20.785207438511026 5.527566208467087 0 0 0
795 1 16.425881373495017 18.60554440550544 7.707229240477524 0 0 0
796 1 14.24621833949429 20.785207438511026 7.707229240477524 0 0 0
797 2 13.156386823489072 17.515712889500236 4.437734691466717 0 0 0
798 2 15.336049856494654 19.695375922505722 4.437734691466717 0 0 0
799 2 15.336049856494654 17.515712889500236 6.617397724472303 0 0 0
800 2 13.156386823489072 19.695375922505722 6.617397724472303 0 0 0
833 1 1.1682401413044379 22.964870471516612 5.527566208467087 0 0 0
834 1 3.3479031744663397 25.144533504522194 5.527566208467087 0 0 0
835 1 3.3479031744663397 22.964870471516612 7.707229240477524 0 0 0
836 1 1.1682401413044379 25.144533504522194 7.707229240477524 0 0 0
837 2 0.07840862383220254 21.875038955511318 4.437734691466717 0 0 0
838 2 2.2580716584610254 24.054701988516893 4.437734691466717 0 0 0
839 2 2.2580716584610254 21.875038955511318 6.617397724472303 0 0 0
840 2 0.07840862383220265 24.054701988516893 6.617397724472303 0 0 0
841 1 5.527566208467087 22.964870471516612 5.527566208467087 0 0 0
842 1 7.707229240477524 25.144533504522194 5.527566208467087 0 0 0
843 1 7.707229240477524 22.964870471516612 7.707229240477524 0 0 0
844 1 5.527566208467087 25.144533504522194 7.707229240477524 0 0 0
845 2 4.437734691466717 21.875038955511318 4.437734691466717 0 0 0
846 2 6.617397724472303 24.054701988516893 4.437734691466717 0 0 0
847 2 6.617397724472303 21.875038955511318 6.617397724472303 0 0 0
848 2 4.437734691466717 24.054701988516893 6.617397724472303 0 0 0
849 1 9.886892274478278 22.964870471516612 5.527566208467087 0 0 0
850 1 12.066555307483865 25.144533504522194 5.527566208467087 0 0 0
851 1 12.066555307483865 22.964870471516612 7.707229240477524 0 0 0
852 1 9.886892274478278 25.144533504522194 7.707229240477524 0 0 0
853 2 8.797060757477897 21.875038955511318 4.437734691466717 0 0 0
854 2 10.976723790483577 24.054701988516893 4.437734691466717 0 0 0
855 2 10.976723790483577 21.875038955511318 6.617397724472303 0 0 0
856 2 8.797060757477897 24.054701988516893 6.617397724472303 0 0 0
857 1 14.24621833949429 22.964870471516612 5.527566208467087 0 0 0
858 1 16.425881373495017 25.144533504522194 5.527566208467087 0 0 0
859 1 16.425881373495017 22.964870471516612 7.707229240477524 0 0 0
860 1 14.24621833949429 25.144533504522194 7.707229240477524 0 0 0
861 2 13.156386823489072 21.875038955511318 4.437734691466717 0 0 0
862 2 15.336049856494654 24.054701988516893 4.437734691466717 0 0 0
863 2 15.336049856494654 21.875038955511318 6.617397724472303 0 0 0
864 2 13.156386823489072 24.054701988516893 6.617397724472303 0 0 0
897 1 1.1682401413044379 27.32419653752779 5.527566208467087 0 0 0
898 1 3.3479031744663397 29.503859571528547 5.527566208467087 0 0 0
899 1 3.3479031744663397 27.32419653752779 7.707229240477524 0 0 0
900 1 1.1682401413044379 29.503859571528547 7.707229240477524 0 0 0
901 2 0.07840862383220254 26.234365021522482 4.437734691466717 0 0 0
902 2 2.2580716584610254 28.41402805452817 4.437734691466717 0 0 0
903 2 2.2580716584610254 26.234365021522482 6.617397724472303 0 0 0
904 2 0.07840862383220278 28.41402805452817 6.617397724472303 0 0 0
905 1 5.527566208467087 27.32419653752779 5.527566208467087 0 0 0
906 1 7.707229240477524 29.503859571528547 5.527566208467087 0 0 0
907 1 7.707229240477524 27.32419653752779 7.707229240477524 0 0 0
908 1 5.527566208467087 29.503859571528547 7.707229240477524 0 0 0
909 2 4.437734691466717 26.234365021522482 4.437734691466717 0 0 0
910 2 6.617397724472303 28.41402805452817 4.437734691466717 0 0 0
911 2 6.617397724472303 26.234365021522482 6.617397724472303 0 0 0
912 2 4.437734691466717 28.41402805452817 6.617397724472303 0 0 0
913 1 9.886892274478278 27.32419653752779 5.527566208467087 0 0 0
914 1 12.066555307483865 29.503859571528547 5.527566208467087 0 0 0
915 1 12.066555307483865 27.32419653752779 7.707229240477524 0 0 0
916 1 9.886892274478278 29.503859571528547 7.707229240477524 0 0 0
917 2 8.797060757477897 26.234365021522482 4.437734691466717 0 0 0
918 2 10.976723790483577 28.41402805452817 4.437734691466717 0 0 0
919 2 10.976723790483577 26.234365021522482 6.617397724472303 0 0 0
920 2 8.797060757477897 28.41402805452817 6.617397724472303 0 0 0
921 1 14.24621833949429 27.32419653752779 5.527566208467087 0 0 0
922 1 16.425881373495017 29.503859571528547 5.527566208467087 0 0 0
923 1 16.425881373495017 27.32419653752779 7.707229240477524 0 0 0
924 1 14.24621833949429 29.503859571528547 7.707229240477524 0 0 0
925 2 13.156386823489072 26.234365021522482 4.437734691466717 0 0 0
926 2 15.336049856494654 28.41402805452817 4.437734691466717 0 0 0
927 2 15.336049856494654 26.234365021522482 6.617397724472303 0 0 0
928 2 13.156386823489072 28.41402805452817 6.617397724472303 0 0 0
961 1 1.1682401413044379 31.683522604534165 5.527566208467087 0 0 0
962 1 3.347903174466338 33.8631856381678 5.527566208467087 0 0 0
963 1 3.3479031744663397 31.683522604534165 7.707229240477524 0 0 0
964 1 1.168240141304439 33.8631856381678 7.707229240477524 0 0 0
965 2 0.07840862383220254 30.593691087533855 4.437734691466717 0 0 0
966 2 2.2580716584610254 32.77335412069565 4.437734691466717 0 0 0
967 2 2.2580716584610254 30.593691087533855 6.617397724472303 0 0 0
968 2 0.0784086238322029 32.77335412069565 6.617397724472303 0 0 0
969 1 5.527566208467087 31.683522604534165 5.527566208467087 0 0 0
970 1 7.707229240477524 33.8631856381678 5.527566208467087 0 0 0
971 1 7.707229240477524 31.683522604534165 7.707229240477524 0 0 0
972 1 5.527566208467087 33.8631856381678 7.707229240477524 0 0 0
973 2 4.437734691466717 30.593691087533855 4.437734691466717 0 0 0
974 2 6.617397724472303 32.77335412069565 4.437734691466717 0 0 0
975 2 6.617397724472303 30.593691087533855 6.617397724472303 0 0 0
976 2 4.437734691466717 32.77335412069565 6.617397724472303 0 0 0
977 1 9.886892274478278 31.683522604534165 5.527566208467087 0 0 0
978 1 12.066555307483865 33.8631856381678 5.527566208467087 0 0 0
979 1 12.066555307483865 31.683522604534165 7.707229240477524 0 0 0
980 1 9.886892274478278 33.8631856381678 7.707229240477524 0 0 0
981 2 8.797060757477897 30.593691087533855 4.437734691466717 0 0 0
982 2 10.976723790483577 32.77335412069565 4.437734691466717 0 0 0
983 2 10.976723790483577 30.593691087533855 6.617397724472303 0 0 0
984 2 8.797060757477897 32.77335412069565 6.617397724472303 0 0 0
985 1 14.24621833949429 31.683522604534165 5.527566208467087 0 0 0
986 1 16.425881373495017 33.8631856381678 5.527566208467087 0 0 0
987 1 16.425881373495017 31.683522604534165 7.707229240477524 0 0 0
988 1 14.24621833949429 33.8631856381678 7.707229240477524 0 0 0
989 2 13.156386823489072 30.593691087533855 4.437734691466717 0 0 0
990 2 15.336049856494654 32.77335412069565 4.437734691466717 0 0 0
991 2 15.336049856494654 30.593691087533855 6.617397724472303 0 0 0
992 2 13.156386823489072 32.77335412069565 6.617397724472303 0 0 0
1281 1 1.1682401413044379 18.60554440550544 9.886892274478278 0 0 0
1282 1 3.3479031744663397 20.785207438511026 9.886892274478278 0 0 0
1283 1 3.3479031744663397 18.60554440550544 12.066555307483865 0 0 0
1284 1 1.1682401413044379 20.785207438511026 12.066555307483865 0 0 0
1285 2 0.07840862383220278 17.515712889500236 8.797060757477897 0 0 0
1286 2 2.2580716584610254 19.695375922505722 8.797060757477897 0 0 0
1287 2 2.2580716584610254 17.515712889500236 10.976723790483577 0 0 0
1288 2 0.07840862383220278 19.695375922505722 10.976723790483577 0 0 0
1289 1 5.527566208467087 18.60554440550544 9.886892274478278 0 0 0
1290 1 7.707229240477524 20.785207438511026 9.886892274478278 0 0 0
1291 1 7.707229240477524 18.60554440550544 12.066555307483865 0 0 0
1292 1 5.527566208467087 20.785207438511026 12.066555307483865 0 0 0
1293 2 4.437734691466717 17.515712889500236 8.797060757477897 0 0 0
1294 2 6.617397724472303 19.695375922505722 8.797060757477897 0 0 0
1295 2 6.617397724472303 17.515712889500236 10.976723790483577 0 0 0
1296 2 4.437734691466717 19.695375922505722 10.976723790483577 0 0 0
1297 1 9.886892274478278 18.60554440550544 9.886892274478278 0 0 0
1298 1 12.066555307483865 20.785207438511026 9.886892274478278 0 0 0
1299 1 12.066555307483865 18.60554440550544 12.066555307483865 0 0 0
1300 1 9.886892274478278 20.785207438511026 12.066555307483865 0 0 0
1301 2 8.797060757477897 17.515712889500236 8.797060757477897 0 0 0
1302 2 10.976723790483577 19.695375922505722 8.797060757477897 0 0 0
1303 2 10.976723790483577 17.515712889500236 10.976723790483577 0 0 0
1304 2 8.797060757477897 19.695375922505722 10.976723790483577 0 0 0
1305 1 14.24621833949429 18.60554440550544 9.886892274478278 0 0 0
1306 1 16.425881373495017 20.785207438511026 9.886892274478278 0 0 0
1307 1 16.425881373495017 18.60554440550544 12.066555307483865 0 0 0
1308 1 14.24621833949429 20.785207438511026 12.066555307483865 0 0 0
1309 2 13.156386823489072 17.515712889500236 8.797060757477897 0 0 0
1310 2 15.336049856494654 19.695375922505722 8.797060757477897 0 0 0
1311 2 15.336049856494654 17.515712889500236 10.976723790483577 0 0 0
1312 2 13.156386823489072 19.695375922505722 10.976723790483577 0 0 0
1345 1 1.1682401413044379 22.964870471516612 9.886892274478278 0 0 0
1346 1 3.3479031744663397 25.144533504522194 9.886892274478278 0 0 0
1347 1 3.3479031744663397 22.964870471516612 12.066555307483865 0 0 0
1348 1 1.1682401413044379 25.144533504522194 12.066555307483865 0 0 0
1349 2 0.07840862383220254 21.875038955511318 8.797060757477897 0 0 0
1350 2 2.2580716584610254 24.054701988516893 8.797060757477897 0 0 0
1351 2 2.2580716584610254 21.875038955511318 10.976723790483577 0 0 0
1352 2 0.07840862383220278 24.054701988516893 10.976723790483577 0 0 0
1353 1 5.527566208467087 22.964870471516612 9.886892274478278 0 0 0
1354 1 7.707229240477524 25.144533504522194 9.886892274478278 0 0 0
1355 1 7.707229240477524 22.964870471516612 12.066555307483865 0 0 0
1356 1 5.527566208467087 25.144533504522194 12.066555307483865 0 0 0
1357 2 4.437734691466717 21.875038955511318 8.797060757477897 0 0 0
1358 2 6.617397724472303 24.054701988516893 8.797060757477897 0 0 0
1359 2 6.617397724472303 21.875038955511318 10.976723790483577 0 0 0
1360 2 4.437734691466717 24.054701988516893 10.976723790483577 0 0 0
1361 1 9.886892274478278 22.964870471516612 9.886892274478278 0 0 0
1362 1 12.066555307483865 25.144533504522194 9.886892274478278 0 0 0
1363 1 12.066555307483865 22.964870471516612 12.066555307483865 0 0 0
1364 1 9.886892274478278 25.144533504522194 12.066555307483865 0 0 0
1365 2 8.797060757477897 21.875038955511318 8.797060757477897 0 0 0
1366 2 10.976723790483577 24.054701988516893 8.797060757477897 0 0 0
1367 2 10.976723790483577 21.875038955511318 10.976723790483577 0 0 0
1368 2 8.797060757477897 24.054701988516893 10.976723790483577 0 0 0
1369 1 14.24621833949429 22.964870471516612 9.886892274478278 0 0 0
1370 1 16.425881373495017 25.144533504522194 9.886892274478278 0 0 0
1371 1 16.425881373495017 22.964870471516612 12.066555307483865 0 0 0
1372 1 14.24621833949429 25.144533504522194 12.066555307483865 0 0 0
1373 2 13.156386823489072 21.875038955511318 8.797060757477897 0 0 0
1374 2 15.336049856494654 24.054701988516893 8.797060757477897 0 0 0
1375 2 15.336049856494654 21.875038955511318 10.976723790483577 0 0 0
1376 2 13.156386823489072 24.054701988516893 10.976723790483577 0 0 0
1409 1 1.1682401413044379 27.32419653752779 9.886892274478278 0 0 0
1410 1 3.3479031744663397 29.503859571528547 9.886892274478278 0 0 0
1411 1 3.3479031744663397 27.32419653752779 12.066555307483865 0 0 0
1412 1 1.1682401413044379 29.503859571528547 12.066555307483865 0 0 0
1413 2 0.07840862383220254 26.234365021522482 8.797060757477897 0 0 0
1414 2 2.2580716584610254 28.41402805452817 8.797060757477897 0 0 0
1415 2 2.2580716584610254 26.234365021522482 10.976723790483577 0 0 0
1416 2 0.07840862383220254 28.41402805452817 10.976723790483577 0 0 0
1417 1 5.527566208467087 27.32419653752779 9.886892274478278 0 0 0
1418 1 7.707229240477524 29.503859571528547 9.886892274478278 0 0 0
1419 1 7.707229240477524 27.32419653752779 12.066555307483865 0 0 0
1420 1 5.527566208467087 29.503859571528547 12.066555307483865 0 0 0
1421 2 4.437734691466717 26.234365021522482 8.797060757477897 0 0 0
1422 2 6.617397724472303 28.41402805452817 8.797060757477897 0 0 0
1423 2 6.617397724472303 26.234365021522482 10.976723790483577 0 0 0
1424 2 4.437734691466717 28.41402805452817 10.976723790483577 0 0 0
1425 1 9.886892274478278 27.32419653752779 9.886892274478278 0 0 0
1426 1 12.066555307483865 29.503859571528547 9.886892274478278 0 0 0
1427 1 12.066555307483865 27.32419653752779 12.066555307483865 0 0 0
1428 1 9.886892274478278 29.503859571528547 12.066555307483865 0 0 0
1429 2 8.797060757477897 26.234365021522482 8.797060757477897 0 0 0
1430 2 10.976723790483577 28.41402805452817 8.797060757477897 0 0 0
1431 2 10.976723790483577 26.234365021522482 10.976723790483577 0 0 0
1432 2 8.797060757477897 28.41402805452817 10.976723790483577 0 0 0
1433 1 14.24621833949429 27.32419653752779 9.886892274478278 0 0 0
1434 1 16.425881373495017 29.503859571528547 9.886892274478278 0 0 0
1435 1 16.425881373495017 27.32419653752779 12.066555307483865 0 0 0
1436 1 14.24621833949429 29.503859571528547 12.066555307483865 0 0 0
1437 2 13.156386823489072 26.234365021522482 8.797060757477897 0 0 0
1438 2 15.336049856494654 28.41402805452817 8.797060757477897 0 0 0
1439 2 15.336049856494654 26.234365021522482 10.976723790483577 0 0 0
1440 2 13.156386823489072 28.41402805452817 10.976723790483577 0 0 0
1473 1 1.1682401413044379 31.683522604534165 9.886892274478278 0 0 0
1474 1 3.347903174466338 33.8631856381678 9.886892274478278 0 0 0
1475 1 3.3479031744663397 31.683522604534165 12.066555307483865 0 0 0
1476 1 1.168240141304439 33.8631856381678 12.066555307483865 0 0 0
1477 2 0.07840862383220254 30.593691087533855 8.797060757477897 0 0 0
1478 2 2.2580716584610254 32.77335412069565 8.797060757477897 0 0 0
1479 2 2.2580716584610254 30.593691087533855 10.976723790483577 0 0 0
1480 2 0.0784086238322029 32.77335412069565 10.976723790483577 0 0 0
1481 1 5.527566208467087 31.683522604534165 9.886892274478278 0 0 0
1482 1 7.707229240477524 33.8631856381678 9.886892274478278 0 0 0
1483 1 7.707229240477524 31.683522604534165 12.066555307483865 0 0 0
1484 1 5.527566208467087 33.8631856381678 12.066555307483865 0 0 0
1485 2 4.437734691466717 30.593691087533855 8.797060757477897 0 0 0
1486 2 6.617397724472303 32.77335412069565 8.797060757477897 0 0 0
1487 2 6.617397724472303 30.593691087533855 10.976723790483577 0 0 0
1488 2 4.437734691466717 32.77335412069565 10.976723790483577 0 0 0
1489 1 9.886892274478278 31.683522604534165 9.886892274478278 0 0 0
1490 1 12.066555307483865 33.8631856381678 9.886892274478278 0 0 0
1491 1 12.066555307483865 31.683522604534165 12.066555307483865 0 0 0
1492 1 9.886892274478278 33.8631856381678 12.066555307483865 0 0 0
1493 2 8.797060757477897 30.593691087533855 8.797060757477897 0 0 0
1494 2 10.976723790483577 32.77335412069565 8.797060757477897 0 0 0
1495 2 10.976723790483577 30.593691087533855 10.976723790483577 0 0 0
1496 2 8.797060757477897 32.77335412069565 10.976723790483577 0 0 0
1497 1 14.24621833949429 31.683522604534165 9.886892274478278 0 0 0
1498 1 16.425881373495017 33.8631856381678 9.886892274478278 0 0 0
1499 1 16.425881373495017 31.683522604534165 12.066555307483865 0 0 0
1500 1 14.24621833949429 33.8631856381678 12.066555307483865 0 0 0
1501 2 13.156386823489072 30.593691087533855 8.797060757477897 0 0 0
1502 2 15.336049856494654 32.77335412069565 8.797060757477897 0 0 0
1503 2 15.336049856494654 30.593691087533855 10.976723790483577 0 0 0
1504 2 13.156386823489072 32.77335412069565 10.976723790483577 0 0 0
1793 1 1.1682401413044379 18.60554440550544 14.24621833949429 0 0 0
1794 1 3.3479031744663397 20.785207438511026 14.24621833949429 0 0 0
1795 1 3.3479031744663397 18.60554440550544 16.425881373495017 0 0 0
1796 1 1.1682401413044379 20.785207438511026 16.425881373495017 0 0 0
1797 2 0.07840862383220278 17.515712889500236 13.156386823489072 0 0 0
1798 2 2.2580716584610254 19.695375922505722 13.156386823489072 0 0 0
1799 2 2.2580716584610254 17.515712889500236 15.336049856494654 0 0 0
1800 2 0.07840862383220254 19.695375922505722 15.336049856494654 0 0 0
1801 1 5.527566208467087 18.60554440550544 14.24621833949429 0 0 0
1802 1 7.707229240477524 20.785207438511026 14.24621833949429 0 0 0
1803 1 7.707229240477524 18.60554440550544 16.425881373495017 0 0 0
1804 1 5.527566208467087 20.785207438511026 16.425881373495017 0 0 0
1805 2 4.437734691466717 17.515712889500236 13.156386823489072 0 0 0
1806 2 6.617397724472303 19.695375922505722 13.156386823489072 0 0 0
1807 2 6.617397724472303 17.515712889500236 15.336049856494654 0 0 0
1808 2 4.437734691466717 19.695375922505722 15.336049856494654 0 0 0
1809 1 9.886892274478278 18.60554440550544 14.24621833949429 0 0 0
1810 1 12.066555307483865 20.785207438511026 14.24621833949429 0 0 0
1811 1 12.066555307483865 18.60554440550544 16.425881373495017 0 0 0
1812 1 9.886892274478278 20.785207438511026 16.425881373495017 0 0 0
1813 2 8.797060757477897 17.515712889500236 13.156386823489072 0 0 0
1814 2 10.976723790483577 19.695375922505722 13.156386823489072 0 0 0
1815 2 10.976723790483577 17.515712889500236 15.336049856494654 0 0 0
1816 2 8.797060757477897 19.695375922505722 15.336049856494654 0 0 0
1817 1 14.24621833949429 18.60554440550544 14.24621833949429 0 0 0
1818 1 16.425881373495017 20.785207438511026 14.24621833949429 0 0 0
1819 1 16.425881373495017 18.60554440550544 16.425881373495017 0 0 0
1820 1 14.24621833949429 20.785207438511026 16.425881373495017 0 0 0
1821 2 13.156386823489072 17.515712889500236 13.156386823489072 0 0 0
1822 2 15.336049856494654 19.695375922505722 13.156386823489072 0 0 0
1823 2 15.336049856494654 17.515712889500236 15.336049856494654 0 0 0
1824 2 13.156386823489072 19.695375922505722 15.336049856494654 0 0 0
1857 1 1.1682401413044379 22.964870471516612 14.24621833949429 0 0 0
1858 1 3.3479031744663397 25.144533504522194 14.24621833949429 0 0 0
1859 1 3.3479031744663397 22.964870471516612 16.425881373495017 0 0 0
1860 1 1.1682401413044379 25.144533504522194 16.425881373495017 0 0 0
1861 2 0.07840862383220265 21.875038955511318 13.156386823489072 0 0 0
1862 2 2.2580716584610254 24.054701988516893 13.156386823489072 0 0 0
1863 2 2.2580716584610254 21.875038955511318 15.336049856494654 0 0 0
1864 2 0.07840862383220254 24.054701988516893 15.336049856494654 0 0 0
1865 1 5.527566208467087 22.964870471516612 14.24621833949429 0 0 0
1866 1 7.707229240477524 25.144533504522194 14.24621833949429 0 0 0
1867 1 7.707229240477524 22.964870471516612 16.425881373495017 0 0 0
1868 1 5.527566208467087 25.144533504522194 16.425881373495017 0 0 0
1869 2 4.437734691466717 21.875038955511318 13.156386823489072 0 0 0
1870 2 6.617397724472303 24.054701988516893 13.156386823489072 0 0 0
1871 2 6.617397724472303 21.875038955511318 15.336049856494654 0 0 0
1872 2 4.437734691466717 24.054701988516893 15.336049856494654 0 0 0
1873 1 9.886892274478278 22.964870471516612 14.24621833949429 0 0 0
1874 1 12.066555307483865 25.144533504522194 14.24621833949429 0 0 0
1875 1 12.066555307483865 22.964870471516612 16.425881373495017 0 0 0
1876 1 9.886892274478278 25.144533504522194 16.425881373495017 0 0 0
1877 2 8.797060757477897 21.875038955511318 13.156386823489072 0 0 0
1878 2 10.976723790483577 24.054701988516893 13.156386823489072 0 0 0
1879 2 10.976723790483577 21.875038955511318 15.336049856494654 0 0 0
1880 2 8.797060757477897 24.054701988516893 15.336049856494654 0 0 0
1881 1 14.24621833949429 22.964870471516612 14.24621833949429 0 0 0
1882 1 16.425881373495017 25.144533504522194 14.24621833949429 0 0 0
1883 1 16.425881373495017 22.964870471516612 16.425881373495017 0 0 0
1884 1 14.24621833949429 25.144533504522194 16.425881373495017 0 0 0
1885 2 13.156386823489072 21.875038955511318 13.156386823489072 0 0 0
1886 2 15.336049856494654 24.054701988516893 13.156386823489072 0 0 0
1887 2 15.336049856494654 21.875038955511318 15.336049856494654 0 0 0
1888 2 13.156386823489072 24.054701988516893 15.336049856494654 0 0 0
1921 1 1.1682401413044379 27.32419653752779 14.24621833949429 0 0 0
1922 1 3.3479031744663397 29.503859571528547 14.24621833949429 0 0 0
1923 1 3.3479031744663397 27.32419653752779 16.425881373495017 0 0 0
1924 1 1.1682401413044379 29.503859571528547 16.425881373495017 0 0 0
1925 2 0.07840862383220265 26.234365021522482 13.156386823489072 0 0 0
1926 2 2.2580716584610254 28.41402805452817 13.156386823489072 0 0 0
1927 2 2.2580716584610254 26.234365021522482 15.336049856494654 0 0 0
1928 2 0.07840862383220278 28.41402805452817 15.336049856494654 0 0 0
1929 1 5.527566208467087 27.32419653752779 14.24621833949429 0 0 0
1930 1 7.707229240477524 29.503859571528547 14.24621833949429 0 0 0
1931 1 7.707229240477524 27.32419653752779 16.425881373495017 0 0 0
1932 1 5.527566208467087 29.503859571528547 16.425881373495017 0 0 0
1933 2 4.437734691466717 26.234365021522482 13.156386823489072 0 0 0
1934 2 6.617397724472303 28.41402805452817 13.156386823489072 0 0 0
1935 2 6.617397724472303 26.234365021522482 15.336049856494654 0 0 0
1936 2 4.437734691466717 28.41402805452817 15.336049856494654 0 0 0
1937 1 9.886892274478278 27.32419653752779 14.24621833949429 0 0 0
1938 1 12.066555307483865 29.503859571528547 14.24621833949429 0 0 0
1939 1 12.066555307483865 27.32419653752779 16.425881373495017 0 0 0
1940 1 9.886892274478278 29.503859571528547 16.425881373495017 0 0 0
1941 2 8.797060757477897 26.234365021522482 13.156386823489072 0 0 0
1942 2 10.976723790483577 28.41402805452817 13.156386823489072 0 0 0
1943 2 10.976723790483577 26.234365021522482 15.336049856494654 0 0 0
1944 2 8.797060757477897 28.41402805452817 15.336049856494654 0 0 0
1945 1 14.24621833949429 27.32419653752779 14.24621833949429 0 0 0
1946 1 16.425881373495017 29.503859571528547 14.24621833949429 0 0 0
1947 1 16.425881373495017 27.32419653752779 16.425881373495017 0 0 0
1948 1 14.24621833949429 29.503859571528547 16.425881373495017 0 0 0
1949 2 13.156386823489072 26.234365021522482 13.156386823489072 0 0 0
1950 2 15.336049856494654 28.41402805452817 13.156386823489072 0 0 0
1951 2 15.336049856494654 26.234365021522482 15.336049856494654 0 0 0
1952 2 13.156386823489072 28.41402805452817 15.336049856494654 0 0 0
1985 1 1.1682401413044379 31.683522604534165 14.24621833949429 0 0 0
1986 1 3.347903174466338 33.8631856381678 14.24621833949429 0 0 0
1987 1 3.3479031744663397 31.683522604534165 16.425881373495017 0 0 0
1988 1 1.168240141304439 33.8631856381678 16.42588137349502 0 0 0
1989 2 0.07840862383220265 30.593691087533855 13.156386823489072 0 0 0
1990 2 2.2580716584610254 32.77335412069565 13.156386823489072 0 0 0
1991 2 2.2580716584610254 30.593691087533855 15.336049856494654 0 0 0
1992 2 0.0784086238322029 32.77335412069565 15.336049856494654 0 0 0
1993 1 5.527566208467087 31.683522604534165 14.24621833949429 0 0 0
1994 1 7.707229240477524 33.8631856381678 14.24621833949429 0 0 0
1995 1 7.707229240477524 31.683522604534165 16.425881373495017 0 0 0
1996 1 5.527566208467087 33.8631856381678 16.425881373495017 0 0 0
1997 2 4.437734691466717 30.593691087533855 13.156386823489072 0 0 0
1998 2 6.617397724472303 32.77335412069565 13.156386823489072 0 0 0
1999 2 6.617397724472303 30.593691087533855 15.336049856494654 0 0 0
2000 2 4.437734691466717 32.77335412069565 15.336049856494654 0 0 0
2001 1 9.886892274478278 31.683522604534165 14.24621833949429 0 0 0
2002 1 12.066555307483865 33.8631856381678 14.24621833949429 0 0 0
2003 1 12.066555307483865 31.683522604534165 16.425881373495017 0 0 0
2004 1 9.886892274478278 33.8631856381678 16.425881373495017 0 0 0
2005 2 8.797060757477897 30.593691087533855 13.156386823489072 0 0 0
2006 2 10.976723790483577 32.77335412069565 13.156386823489072 0 0 0
2007 2 10.976723790483577 30.593691087533855 15.336049856494654 0 0 0
2008 2 8.797060757477897 32.77335412069565 15.336049856494654 0 0 0
2009 1 14.24621833949429 31.683522604534165 14.24621833949429 0 0 0
2010 1 16.425881373495017 33.8631856381678 14.24621833949429 0 0 0
2011 1 16.425881373495017 31.683522604534165 16.425881373495017 0 0 0
2012 1 14.24621833949429 33.8631856381678 16.425881373495017 0 0 0
2013 2 13.156386823489072 30.593691087533855 13.156386823489072 0 0 0
2014 2 15.336049856494654 32.77335412069565 13.156386823489072 0 0 0
2015 2 15.336049856494654 30.593691087533855 15.336049856494654 0 0 0
2016 2 13.156386823489072 32.77335412069565 15.336049856494654 0 0 0
2305 1 1.1682401413044379 18.60554440550544 18.60554440550544 0 0 0
2306 1 3.3479031744663397 20.785207438511026 18.60554440550544 0 0 0
2307 1 3.3479031744663397 18.60554440550544 20.785207438511026 0 0 0
2308 1 1.1682401413044379 20.785207438511026 20.785207438511026 0 0 0
2309 2 0.07840862383220278 17.515712889500236 17.515712889500236 0 0 0
2310 2 2.2580716584610254 19.695375922505722 17.515712889500236 0 0 0
2311 2 2.2580716584610254 17.515712889500236 19.695375922505722 0 0 0
2312 2 0.07840862383220278 19.695375922505722 19.695375922505722 0 0 0
2313 1 5.527566208467087 18.60554440550544 18.60554440550544 0 0 0
2314 1 7.707229240477524 20.785207438511026 18.60554440550544 0 0 0
2315 1 7.707229240477524 18.60554440550544 20.785207438511026 0 0 0
2316 1 5.527566208467087 20.785207438511026 20.785207438511026 0 0 0
2317 2 4.437734691466717 17.515712889500236 17.515712889500236 0 0 0
2318 2 6.617397724472303 19.695375922505722 17.515712889500236 0 0 0
2319 2 6.617397724472303 17.515712889500236 19.695375922505722 0 0 0
2320 2 4.437734691466717 19.695375922505722 19.695375922505722 0 0 0
2321 1 9.886892274478278 18.60554440550544 18.60554440550544 0 0 0
2322 1 12.066555307483865 20.785207438511026 18.60554440550544 0 0 0
2323 1 12.066555307483865 18.60554440550544 20.785207438511026 0 0 0
2324 1 9.886892274478278 20.785207438511026 20.785207438511026 0 0 0
2325 2 8.797060757477897 17.515712889500236 17.515712889500236 0 0 0
2326 2 10.976723790483577 19.695375922505722 17.515712889500236 0 0 0
2327 2 10.976723790483577 17.515712889500236 19.695375922505722 0 0 0
2328 2 8.797060757477897 19.695375922505722 19.695375922505722 0 0 0
2329 1 14.24621833949429 18.60554440550544 18.60554440550544 0 0 0
2330 1 16.425881373495017 20.785207438511026 18.60554440550544 0 0 0
2331 1 16.425881373495017 18.60554440550544 20.785207438511026 0 0 0
2332 1 14.24621833949429 20.785207438511026 20.785207438511026 0 0 0
2333 2 13.156386823489072 17.515712889500236 17.515712889500236 0 0 0
2334 2 15.336049856494654 19.695375922505722 17.515712889500236 0 0 0
2335 2 15.336049856494654 17.515712889500236 19.695375922505722 0 0 0
2336 2 13.156386823489072 19.695375922505722 19.695375922505722 0 0 0
2369 1 1.1682401413044379 22.964870471516612 18.60554440550544 0 0 0
2370 1 3.3479031744663397 25.144533504522194 18.60554440550544 0 0 0
2371 1 3.3479031744663397 22.964870471516612 20.785207438511026 0 0 0
2372 1 1.1682401413044379 25.144533504522194 20.785207438511026 0 0 0
2373 2 0.07840862383220265 21.875038955511318 17.515712889500236 0 0 0
2374 2 2.2580716584610254 24.054701988516893 17.515712889500236 0 0 0
2375 2 2.2580716584610254 21.875038955511318 19.695375922505722 0 0 0
2376 2 0.07840862383220278 24.054701988516893 19.695375922505722 0 0 0
2377 1 5.527566208467087 22.964870471516612 18.60554440550544 0 0 0
2378 1 7.707229240477524 25.144533504522194 18.60554440550544 0 0 0
2379 1 7.707229240477524 22.964870471516612 20.785207438511026 0 0 0
2380 1 5.527566208467087 25.144533504522194 20.785207438511026 0 0 0
2381 2 4.437734691466717 21.875038955511318 17.515712889500236 0 0 0
2382 2 6.617397724472303 24.054701988516893 17.515712889500236 0 0 0
2383 2 6.617397724472303 21.875038955511318 19.695375922505722 0 0 0
2384 2 4.437734691466717 24.054701988516893 19.695375922505722 0 0 0
2385 1 9.886892274478278 22.964870471516612 18.60554440550544 0 0 0
2386 1 12.066555307483865 25.144533504522194 18.60554440550544 0 0 0
2387 1 12.066555307483865 22.964870471516612 20.785207438511026 0 0 0
2388 1 9.886892274478278 25.144533504522194 20.785207438511026 0 0 0
2389 2 8.797060757477897 21.875038955511318 17.515712889500236 0 0 0
2390 2 10.976723790483577 24.054701988516893 17.515712889500236 0 0 0
2391 2 10.976723790483577 21.875038955511318 19.695375922505722 0 0 0
2392 2 8.797060757477897 24.054701988516893 19.695375922505722 0 0 0
2393 1 14.24621833949429 22.964870471516612 18.60554440550544 0 0 0
2394 1 16.425881373495017 25.144533504522194 18.60554440550544 0 0 0
2395 1 16.425881373495017 22.964870471516612 20.785207438511026 0 0 0
2396 1 14.24621833949429 25.144533504522194 20.785207438511026 0 0 0
2397 2 13.156386823489072 21.875038955511318 17.515712889500236 0 0 0
2398 2 15.336049856494654 24.054701988516893 17.515712889500236 0 0 0
2399 2 15.336049856494654 21.875038955511318 19.695375922505722 0 0 0
2400 2 13.156386823489072 24.054701988516893 19.695375922505722 0 0 0
2433 1 1.1682401413044379 27.32419653752779 18.60554440550544 0 0 0
2434 1 3.3479031744663397 29.503859571528547 18.60554440550544 0 0 0
2435 1 3.3479031744663397 27.32419653752779 20.785207438511026 0 0 0
2436 1 1.1682401413044379 29.503859571528547 20.785207438511026 0 0 0
2437 2 0.07840862383220265 26.234365021522482 17.515712889500236 0 0 0
2438 2 2.2580716584610254 28.41402805452817 17.515712889500236 0 0 0
2439 2 2.2580716584610254 26.234365021522482 19.695375922505722 0 0 0
2440 2 0.07840862383220254 28.41402805452817 19.695375922505722 0 0 0
2441 1 5.527566208467087 27.32419653752779 18.60554440550544 0 0 0
2442 1 7.707229240477524 29.503859571528547 18.60554440550544 0 0 0
2443 1 7.707229240477524 27.32419653752779 20.785207438511026 0 0 0
2444 1 5.527566208467087 29.503859571528547 20.785207438511026 0 0 0
2445 2 4.437734691466717 26.234365021522482 17.515712889500236 0 0 0
2446 2 6.617397724472303 28.41402805452817 17.515712889500236 0 0 0
2447 2 6.617397724472303 26.234365021522482 19.695375922505722 0 0 0
2448 2 4.437734691466717 28.41402805452817 19.695375922505722 0 0 0
2449 1 9.886892274478278 27.32419653752779 18.60554440550544 0 0 0
2450 1 12.066555307483865 29.503859571528547 18.60554440550544 0 0 0
2451 1 12.066555307483865 27.32419653752779 20.785207438511026 0 0 0
2452 1 9.886892274478278 29.503859571528547 20.785207438511026 0 0 0
2453 2 8.797060757477897 26.234365021522482 17.515712889500236 0 0 0
2454 2 10.976723790483577 28.41402805452817 17.515712889500236 0 0 0
2455 2 10.976723790483577 26.234365021522482 19.695375922505722 0 0 0
2456 2 8.797060757477897 28.41402805452817 19.695375922505722 0 0 0
2457 1 14.24621833949429 27.32419653752779 18.60554440550544 0 0 0
2458 1 16.425881373495017 29.503859571528547 18.60554440550544 0 0 0
2459 1 16.425881373495017 27.32419653752779 20.785207438511026 0 0 0
2460 1 14.24621833949429 29.503859571528547 20.785207438511026 0 0 0
2461 2 13.156386823489072 26.234365021522482 17.515712889500236 0 0 0
2462 2 15.336049856494654 28.41402805452817 17.515712889500236 0 0 0
2463 2 15.336049856494654 26.234365021522482 19.695375922505722 0 0 0
2464 2 13.156386823489072 28.41402805452817 19.695375922505722 0 0 0
2497 1 1.1682401413044379 31.683522604534165 18.60554440550544 0 0 0
2498 1 3.347903174466338 33.8631856381678 18.60554440550544 0 0 0
2499 1 3.3479031744663397 31.683522604534165 20.785207438511026 0 0 0
2500 1 1.168240141304439 33.8631856381678 20.785207438511026 0 0 0
2501 2 0.07840862383220265 30.593691087533855 17.515712889500236 0 0 0
2502 2 2.2580716584610254 32.77335412069565 17.515712889500236 0 0 0
2503 2 2.2580716584610254 30.593691087533855 19.695375922505722 0 0 0
2504 2 0.0784086238322029 32.77335412069565 19.695375922505722 0 0 0
2505 1 5.527566208467087 31.683522604534165 18.60554440550544 0 0 0
2506 1 7.707229240477524 33.8631856381678 18.60554440550544 0 0 0
2507 1 7.707229240477524 31.683522604534165 20.785207438511026 0 0 0
2508 1 5.527566208467087 33.8631856381678 20.785207438511026 0 0 0
2509 2 4.437734691466717 30.593691087533855 17.515712889500236 0 0 0
2510 2 6.617397724472303 32.77335412069565 17.515712889500236 0 0 0
2511 2 6.617397724472303 30.593691087533855 19.695375922505722 0 0 0
2512 2 4.437734691466717 32.77335412069565 19.695375922505722 0 0 0
2513 1 9.886892274478278 31.683522604534165 18.60554440550544 0 0 0
2514 1 12.066555307483865 33.8631856381678 18.60554440550544 0 0 0
2515 1 12.066555307483865 31.683522604534165 20.785207438511026 0 0 0
2516 1 9.886892274478278 33.8631856381678 20.785207438511026 0 0 0
2517 2 8.797060757477897 30.593691087533855 17.515712889500236 0 0 0
2518 2 10.976723790483577 32.77335412069565 17.515712889500236 0 0 0
2519 2 10.976723790483577 30.593691087533855 19.695375922505722 0 0 0
2520 2 8.797060757477897 32.77335412069565 19.695375922505722 0 0 0
2521 1 14.24621833949429 31.683522604534165 18.60554440550544 0 0 0
2522 1 16.425881373495017 33.8631856381678 18.60554440550544 0 0 0
2523 1 16.425881373495017 31.683522604534165 20.785207438511026 0 0 0
2524 1 14.24621833949429 33.8631856381678 20.785207438511026 0 0 0
2525 2 13.156386823489072 30.593691087533855 17.515712889500236 0 0 0
2526 2 15.336049856494654 32.77335412069565 17.515712889500236 0 0 0
2527 2 15.336049856494654 30.593691087533855 19.695375922505722 0 0 0
2528 2 13.156386823489072 32.77335412069565 19.695375922505722 0 0 0
2817 1 1.1682401413044379 18.60554440550544 22.964870471516612 0 0 0
2818 1 3.3479031744663397 20.785207438511026 22.964870471516612 0 0 0
2819 1 3.3479031744663397 18.60554440550544 25.144533504522194 0 0 0
2820 1 1.1682401413044379 20.785207438511026 25.144533504522194 0 0 0
2821 2 0.07840862383220265 17.515712889500236 21.875038955511318 0 0 0
2822 2 2.2580716584610254 19.695375922505722 21.875038955511318 0 0 0
2823 2 2.2580716584610254 17.515712889500236 24.054701988516893 0 0 0
2824 2 0.07840862383220278 19.695375922505722 24.054701988516893 0 0 0
2825 1 5.527566208467087 18.60554440550544 22.964870471516612 0 0 0
2826 1 7.707229240477524 20.785207438511026 22.964870471516612 0 0 0
2827 1 7.707229240477524 18.60554440550544 25.144533504522194 0 0 0
2828 1 5.527566208467087 20.785207438511026 25.144533504522194 0 0 0
2829 2 4.437734691466717 17.515712889500236 21.875038955511318 0 0 0
2830 2 6.617397724472303 19.695375922505722 21.875038955511318 0 0 0
2831 2 6.617397724472303 17.515712889500236 24.054701988516893 0 0 0
2832 2 4.437734691466717 19.695375922505722 24.054701988516893 0 0 0
2833 1 9.886892274478278 18.60554440550544 22.964870471516612 0 0 0
2834 1 12.066555307483865 20.785207438511026 22.964870471516612 0 0 0
2835 1 12.066555307483865 18.60554440550544 25.144533504522194 0 0 0
2836 1 9.886892274478278 20.785207438511026 25.144533504522194 0 0 0
2837 2 8.797060757477897 17.515712889500236 21.875038955511318 0 0 0
2838 2 10.976723790483577 19.695375922505722 21.875038955511318 0 0 0
2839 2 10.976723790483577 17.515712889500236 24.054701988516893 0 0 0
2840 2 8.797060757477897 19.695375922505722 24.054701988516893 0 0 0
2841 1 14.24621833949429 18.60554440550544 22.964870471516612 0 0 0
2842 1 16.425881373495017 20.785207438511026 22.964870471516612 0 0 0
2843 1 16.425881373495017 18.60554440550544 25.144533504522194 0 0 0
2844 1 14.24621833949429 20.785207438511026 25.144533504522194 0 0 0
2845 2 13.156386823489072 17.515712889500236 21.875038955511318 0 0 0
2846 2 15.336049856494654 19.695375922505722 21.875038955511318 0 0 0
2847 2 15.336049856494654 17.515712889500236 24.054701988516893 0 0 0
2848 2 13.156386823489072 19.695375922505722 24.054701988516893 0 0 0
2881 1 1.1682401413044379 22.964870471516612 22.964870471516612 0 0 0
2882 1 3.3479031744663397 25.144533504522194 22.964870471516612 0 0 0
2883 1 3.3479031744663397 22.964870471516612 25.144533504522194 0 0 0
2884 1 1.1682401413044379 25.144533504522194 25.144533504522194 0 0 0
2885 2 0.07840862383220278 21.875038955511318 21.875038955511318 0 0 0
2886 2 2.2580716584610254 24.054701988516893 21.875038955511318 0 0 0
2887 2 2.2580716584610254 21.875038955511318 24.054701988516893 0 0 0
2888 2 0.07840862383220278 24.054701988516893 24.054701988516893 0 0 0
2889 1 5.527566208467087 22.964870471516612 22.964870471516612 0 0 0
2890 1 7.707229240477524 25.144533504522194 22.964870471516612 0 0 0
2891 1 7.707229240477524 22.964870471516612 25.144533504522194 0 0 0
2892 1 5.527566208467087 25.144533504522194 25.144533504522194 0 0 0
2893 2 4.437734691466717 21.875038955511318 21.875038955511318 0 0 0
2894 2 6.617397724472303 24.054701988516893 21.875038955511318 0 0 0
2895 2 6.617397724472303 21.875038955511318 24.054701988516893 0 0 0
2896 2 4.437734691466717 24.054701988516893 24.054701988516893 0 0 0
2897 1 9.886892274478278 22.964870471516612 22.964870471516612 0 0 0
2898 1 12.066555307483865 25.144533504522194 22.964870471516612 0 0 0
2899 1 12.066555307483865 22.964870471516612 25.144533504522194 0 0 0
2900 1 9.886892274478278 25.144533504522194 25.144533504522194 0 0 0
2901 2 8.797060757477897 21.875038955511318 21.875038955511318 0 0 0
2902 2 10.976723790483577 24.054701988516893 21.875038955511318 0 0 0
2903 2 10.976723790483577 21.875038955511318 24.054701988516893 0 0 0
2904 2 8.797060757477897 24.054701988516893 24.054701988516893 0 0 0
2905 1 14.24621833949429 22.964870471516612 22.964870471516612 0 0 0
2906 1 16.425881373495017 25.144533504522194 22.964870471516612 0 0 0
2907 1 16.425881373495017 22.964870471516612 25.144533504522194 0 0 0
2908 1 14.24621833949429 25.144533504522194 25.144533504522194 0 0 0
2909 2 13.156386823489072 21.875038955511318 21.875038955511318 0 0 0
2910 2 15.336049856494654 24.054701988516893 21.875038955511318 0 0 0
2911 2 15.336049856494654 21.875038955511318 24.054701988516893 0 0 0
2912 2 13.156386823489072 24.054701988516893 24.054701988516893 0 0 0
2945 1 1.1682401413044379 27.32419653752779 22.964870471516612 0 0 0
2946 1 3.3479031744663397 29.503859571528547 22.964870471516612 0 0 0
2947 1 3.3479031744663397 27.32419653752779 25.144533504522194 0 0 0
2948 1 1.1682401413044379 29.503859571528547 25.144533504522194 0 0 0
2949 2 0.07840862383220278 26.234365021522482 21.875038955511318 0 0 0
2950 2 2.2580716584610254 28.41402805452817 21.875038955511318 0 0 0
2951 2 2.2580716584610254 26.234365021522482 24.054701988516893 0 0 0
2952 2 0.07840862383220254 28.41402805452817 24.054701988516893 0 0 0
2953 1 5.527566208467087 27.32419653752779 22.964870471516612 0 0 0
2954 1 7.707229240477524 29.503859571528547 22.964870471516612 0 0 0
2955 1 7.707229240477524 27.32419653752779 25.144533504522194 0 0 0
2956 1 5.527566208467087 29.503859571528547 25.144533504522194 0 0 0
2957 2 4.437734691466717 26.234365021522482 21.875038955511318 0 0 0
2958 2 6.617397724472303 28.41402805452817 21.875038955511318 0 0 0
2959 2 6.617397724472303 26.234365021522482 24.054701988516893 0 0 0
2960 2 4.437734691466717 28.41402805452817 24.054701988516893 0 0 0
2961 1 9.886892274478278 27.32419653752779 22.964870471516612 0 0 0
2962 1 12.066555307483865 29.503859571528547 22.964870471516612 0 0 0
2963 1 12.066555307483865 27.32419653752779 25.144533504522194 0 0 0
2964 1 9.886892274478278 29.503859571528547 25.144533504522194 0 0 0
2965 2 8.797060757477897 26.234365021522482 21.875038955511318 0 0 0
2966 2 10.976723790483577 28.41402805452817 21.875038955511318 0 0 0
2967 2 10.976723790483577 26.234365021522482 24.054701988516893 0 0 0
2968 2 8.797060757477897 28.41402805452817 24.054701988516893 0 0 0
2969 1 14.24621833949429 27.32419653752779 22.964870471516612 0 0 0
2970 1 16.425881373495017 29.503859571528547 22.964870471516612 0 0 0
2971 1 16.425881373495017 27.32419653752779 25.144533504522194 0 0 0
2972 1 14.24621833949429 29.503859571528547 25.144533504522194 0 0 0
2973 2 13.156386823489072 26.234365021522482 21.875038955511318 0 0 0
2974 2 15.336049856494654 28.41402805452817 21.875038955511318 0 0 0
2975 2 15.336049856494654 26.234365021522482 24.054701988516893 0 0 0
2976 2 13.156386823489072 28.41402805452817 24.054701988516893 0 0 0
3009 1 1.1682401413044379 31.683522604534165 22.964870471516612 0 0 0
3010 1 3.347903174466338 33.8631856381678 22.964870471516612 0 0 0
3011 1 3.3479031744663397 31.683522604534165 25.144533504522194 0 0 0
3012 1 1.168240141304439 33.8631856381678 25.144533504522194 0 0 0
3013 2 0.07840862383220278 30.593691087533855 21.875038955511318 0 0 0
3014 2 2.2580716584610254 32.77335412069565 21.875038955511318 0 0 0
3015 2 2.2580716584610254 30.593691087533855 24.054701988516893 0 0 0
3016 2 0.0784086238322029 32.77335412069565 24.054701988516893 0 0 0
3017 1 5.527566208467087 31.683522604534165 22.964870471516612 0 0 0
3018 1 7.707229240477524 33.8631856381678 22.964870471516612 0 0 0
3019 1 7.707229240477524 31.683522604534165 25.144533504522194 0 0 0
3020 1 5.527566208467087 33.8631856381678 25.144533504522194 0 0 0
3021 2 4.437734691466717 30.593691087533855 21.875038955511318 0 0 0
3022 2 6.617397724472303 32.77335412069565 21.875038955511318 0 0 0
3023 2 6.617397724472303 30.593691087533855 24.054701988516893 0 0 0
3024 2 4.437734691466717 32.77335412069565 24.054701988516893 0 0 0
3025 1 9.886892274478278 31.683522604534165 22.964870471516612 0 0 0
3026 1 12.066555307483865 33.8631856381678 22.964870471516612 0 0 0
3027 1 12.066555307483865 31.683522604534165 25.144533504522194 0 0 0
3028 1 9.886892274478278 33.8631856381678 25.144533504522194 0 0 0
3029 2 8.797060757477897 30.593691087533855 21.875038955511318 0 0 0
3030 2 10.976723790483577 32.77335412069565 21.875038955511318 0 0 0
3031 2 10.976723790483577 30.593691087533855 24.054701988516893 0 0 0
3032 2 8.797060757477897 32.77335412069565 24.054701988516893 0 0 0
3033 1 14.24621833949429 31.683522604534165 22.964870471516612 0 0 0
3034 1 16.425881373495017 33.8631856381678 22.964870471516612 0 0 0
3035 1 16.425881373495017 31.683522604534165 25.144533504522194 0 0 0
3036 1 14.24621833949429 33.8631856381678 25.144533504522194 0 0 0
3037 2 13.156386823489072 30.593691087533855 21.875038955511318 0 0 0
3038 2 15.336049856494654 32.77335412069565 21.875038955511318 0 0 0
3039 2 15.336049856494654 30.593691087533855 24.054701988516893 0 0 0
3040 2 13.156386823489072 32.77335412069565 24.054701988516893 0 0 0
3329 1 1.1682401413044379 18.60554440550544 27.32419653752779 0 0 0
3330 1 3.3479031744663397 20.785207438511026 27.32419653752779 0 0 0
3331 1 3.3479031744663397 18.60554440550544 29.503859571528547 0 0 0
3332 1 1.1682401413044379 20.785207438511026 29.503859571528547 0 0 0
3333 2 0.07840862383220265 17.515712889500236 26.234365021522482 0 0 0
3334 2 2.2580716584610254 19.695375922505722 26.234365021522482 0 0 0
3335 2 2.2580716584610254 17.515712889500236 28.41402805452817 0 0 0
3336 2 0.07840862383220254 19.695375922505722 28.41402805452817 0 0 0
3337 1 5.527566208467087 18.60554440550544 27.32419653752779 0 0 0
3338 1 7.707229240477524 20.785207438511026 27.32419653752779 0 0 0
3339 1 7.707229240477524 18.60554440550544 29.503859571528547 0 0 0
3340 1 5.527566208467087 20.785207438511026 29.503859571528547 0 0 0
3341 2 4.437734691466717 17.515712889500236 26.234365021522482 0 0 0
3342 2 6.617397724472303 19.695375922505722 26.234365021522482 0 0 0
3343 2 6.617397724472303 17.515712889500236 28.41402805452817 0 0 0
3344 2 4.437734691466717 19.695375922505722 28.41402805452817 0 0 0
3345 1 9.886892274478278 18.60554440550544 27.32419653752779 0 0 0
3346 1 12.066555307483865 20.785207438511026 27.32419653752779 0 0 0
3347 1 12.066555307483865 18.60554440550544 29.503859571528547 0 0 0
3348 1 9.886892274478278 20.785207438511026 29.503859571528547 0 0 0
3349 2 8.797060757477897 17.515712889500236 26.234365021522482 0 0 0
3350 2 10.976723790483577 19.695375922505722 26.234365021522482 0 0 0
3351 2 10.976723790483577 17.515712889500236 28.41402805452817 0 0 0
3352 2 8.797060757477897 19.695375922505722 28.41402805452817 0 0 0
3353 1 14.24621833949429 18.60554440550544 27.32419653752779 0 0 0
3354 1 16.425881373495017 20.785207438511026 27.32419653752779 0 0 0
3355 1 16.425881373495017 18.60554440550544 29.503859571528547 0 0 0
3356 1 14.24621833949429 20.785207438511026 29.503859571528547 0 0 0
3357 2 13.156386823489072 17.515712889500236 26.234365021522482 0 0 0
3358 2 15.336049856494654 19.695375922505722 26.234365021522482 0 0 0
3359 2 15.336049856494654 17.515712889500236 28.41402805452817 0 0 0
3360 2 13.156386823489072 19.695375922505722 28.41402805452817 0 0 0
3393 1 1.1682401413044379 22.964870471516612 27.32419653752779 0 0 0
3394 1 3.3479031744663397 25.144533504522194 27.32419653752779 0 0 0
3395 1 3.3479031744663397 22.964870471516612 29.503859571528547 0 0 0
3396 1 1.1682401413044379 25.144533504522194 29.503859571528547 0 0 0
3397 2 0.07840862383220278 21.875038955511318 26.234365021522482 0 0 0
3398 2 2.2580716584610254 24.054701988516893 26.234365021522482 0 0 0
3399 2 2.2580716584610254 21.875038955511318 28.41402805452817 0 0 0
3400 2 0.07840862383220254 24.054701988516893 28.41402805452817 0 0 0
3401 1 5.527566208467087 22.964870471516612 27.32419653752779 0 0 0
3402 1 7.707229240477524 25.144533504522194 27.32419653752779 0 0 0
3403 1 7.707229240477524 22.964870471516612 29.503859571528547 0 0 0
3404 1 5.527566208467087 25.144533504522194 29.503859571528547 0 0 0
3405 2 4.437734691466717 21.875038955511318 26.234365021522482 0 0 0
3406 2 6.617397724472303 24.054701988516893 26.234365021522482 0 0 0
3407 2 6.617397724472303 21.875038955511318 28.41402805452817 0 0 0
3408 2 4.437734691466717 24.054701988516893 28.41402805452817 0 0 0
3409 1 9.886892274478278 22.964870471516612 27.32419653752779 0 0 0
3410 1 12.066555307483865 25.144533504522194 27.32419653752779 0 0 0
3411 1 12.066555307483865 22.964870471516612 29.503859571528547 0 0 0
3412 1 9.886892274478278 25.144533504522194 29.503859571528547 0 0 0
3413 2 8.797060757477897 21.875038955511318 26.234365021522482 0 0 0
3414 2 10.976723790483577 24.054701988516893 26.234365021522482 0 0 0
3415 2 10.976723790483577 21.875038955511318 28.41402805452817 0 0 0
3416 2 8.797060757477897 24.054701988516893 28.41402805452817 0 0 0
3417 1 14.24621833949429 22.964870471516612 27.32419653752779 0 0 0
3418 1 16.425881373495017 25.144533504522194 27.32419653752779 0 0 0
3419 1 16.425881373495017 22.964870471516612 29.503859571528547 0 0 0
3420 1 14.24621833949429 25.144533504522194 29.503859571528547 0 0 0
3421 2 13.156386823489072 21.875038955511318 26.234365021522482 0 0 0
3422 2 15.336049856494654 24.054701988516893 26.234365021522482 0 0 0
3423 2 15.336049856494654 21.875038955511318 28.41402805452817 0 0 0
3424 2 13.156386823489072 24.054701988516893 28.41402805452817 0 0 0
3457 1 1.1682401413044379 27.32419653752779 27.32419653752779 0 0 0
3458 1 3.3479031744663397 29.503859571528547 27.32419653752779 0 0 0
3459 1 3.3479031744663397 27.32419653752779 29.503859571528547 0 0 0
3460 1 1.1682401413044379 29.503859571528547 29.503859571528547 0 0 0
3461 2 0.07840862383220278 26.234365021522482 26.234365021522482 0 0 0
3462 2 2.2580716584610254 28.41402805452817 26.234365021522482 0 0 0
3463 2 2.2580716584610254 26.234365021522482 28.41402805452817 0 0 0
3464 2 0.07840862383220278 28.41402805452817 28.41402805452817 0 0 0
3465 1 5.527566208467087 27.32419653752779 27.32419653752779 0 0 0
3466 1 7.707229240477524 29.503859571528547 27.32419653752779 0 0 0
3467 1 7.707229240477524 27.32419653752779 29.503859571528547 0 0 0
3468 1 5.527566208467087 29.503859571528547 29.503859571528547 0 0 0
3469 2 4.437734691466717 26.234365021522482 26.234365021522482 0 0 0
3470 2 6.617397724472303 28.41402805452817 26.234365021522482 0 0 0
3471 2 6.617397724472303 26.234365021522482 28.41402805452817 0 0 0
3472 2 4.437734691466717 28.41402805452817 28.41402805452817 0 0 0
3473 1 9.886892274478278 27.32419653752779 27.32419653752779 0 0 0
3474 1 12.066555307483865 29.503859571528547 27.32419653752779 0 0 0
3475 1 12.066555307483865 27.32419653752779 29.503859571528547 0 0 0
3476 1 9.886892274478278 29.503859571528547 29.503859571528547 0 0 0
3477 2 8.797060757477897 26.234365021522482 26.234365021522482 0 0 0
3478 2 10.976723790483577 28.41402805452817 26.234365021522482 0 0 0
3479 2 10.976723790483577 26.234365021522482 28.41402805452817 0 0 0
3480 2 8.797060757477897 28.41402805452817 28.41402805452817 0 0 0
3481 1 14.24621833949429 27.32419653752779 27.32419653752779 0 0 0
3482 1 16.425881373495017 29.503859571528547 27.32419653752779 0 0 0
3483 1 16.425881373495017 27.32419653752779 29.503859571528547 0 0 0
3484 1 14.24621833949429 29.503859571528547 29.503859571528547 0 0 0
3485 2 13.156386823489072 26.234365021522482 26.234365021522482 0 0 0
3486 2 15.336049856494654 28.41402805452817 26.234365021522482 0 0 0
3487 2 15.336049856494654 26.234365021522482 28.41402805452817 0 0 0
3488 2 13.156386823489072 28.41402805452817 28.41402805452817 0 0 0
3521 1 1.1682401413044379 31.683522604534165 27.32419653752779 0 0 0
3522 1 3.347903174466338 33.8631856381678 27.32419653752779 0 0 0
3523 1 3.3479031744663397 31.683522604534165 29.503859571528547 0 0 0
3524 1 1.168240141304439 33.8631856381678 29.503859571528547 0 0 0
3525 2 0.07840862383220278 30.593691087533855 26.234365021522482 0 0 0
3526 2 2.2580716584610254 32.77335412069565 26.234365021522482 0 0 0
3527 2 2.2580716584610254 30.593691087533855 28.41402805452817 0 0 0
3528 2 0.0784086238322029 32.77335412069565 28.41402805452817 0 0 0
3529 1 5.527566208467087 31.683522604534165 27.32419653752779 0 0 0
3530 1 7.707229240477524 33.8631856381678 27.32419653752779 0 0 0
3531 1 7.707229240477524 31.683522604534165 29.503859571528547 0 0 0
3532 1 5.527566208467087 33.8631856381678 29.503859571528547 0 0 0
3533 2 4.437734691466717 30.593691087533855 26.234365021522482 0 0 0
3534 2 6.617397724472303 32.77335412069565 26.234365021522482 0 0 0
3535 2 6.617397724472303 30.593691087533855 28.41402805452817 0 0 0
3536 2 4.437734691466717 32.77335412069565 28.41402805452817 0 0 0
3537 1 9.886892274478278 31.683522604534165 27.32419653752779 0 0 0
3538 1 12.066555307483865 33.8631856381678 27.32419653752779 0 0 0
3539 1 12.066555307483865 31.683522604534165 29.503859571528547 0 0 0
3540 1 9.886892274478278 33.8631856381678 29.503859571528547 0 0 0
3541 2 8.797060757477897 30.593691087533855 26.234365021522482 0 0 0
3542 2 10.976723790483577 32.77335412069565 26.234365021522482 0 0 0
3543 2 10.976723790483577 30.593691087533855 28.41402805452817 0 0 0
3544 2 8.797060757477897 32.77335412069565 28.41402805452817 0 0 0
3545 1 14.24621833949429 31.683522604534165 27.32419653752779 0 0 0
3546 1 16.425881373495017 33.8631856381678 27.32419653752779 0 0 0
3547 1 16.425881373495017 31.683522604534165 29.503859571528547 0 0 0
3548 1 14.24621833949429 33.8631856381678 29.503859571528547 0 0 0
3549 2 13.156386823489072 30.593691087533855 26.234365021522482 0 0 0
3550 2 15.336049856494654 32.77335412069565 26.234365021522482 0 0 0
3551 2 15.336049856494654 30.593691087533855 28.41402805452817 0 0 0
3552 2 13.156386823489072 32.77335412069565 28.41402805452817 0 0 0
3841 1 1.1682401413044379 18.60554440550544 31.683522604534165 0 0 0
3842 1 3.3479031744663397 20.785207438511026 31.683522604534165 0 0 0
3843 1 3.347903174466338 18.60554440550544 33.8631856381678 0 0 0
3844 1 1.168240141304439 20.785207438511026 33.8631856381678 0 0 0
3845 2 0.07840862383220265 17.515712889500236 30.593691087533855 0 0 0
3846 2 2.2580716584610254 19.695375922505722 30.593691087533855 0 0 0
3847 2 2.2580716584610254 17.515712889500236 32.77335412069565 0 0 0
3848 2 0.0784086238322029 19.695375922505722 32.77335412069565 0 0 0
3849 1 5.527566208467087 18.60554440550544 31.683522604534165 0 0 0
3850 1 7.707229240477524 20.785207438511026 31.683522604534165 0 0 0
3851 1 7.707229240477524 18.60554440550544 33.8631856381678 0 0 0
3852 1 5.527566208467087 20.785207438511026 33.8631856381678 0 0 0
3853 2 4.437734691466717 17.515712889500236 30.593691087533855 0 0 0
3854 2 6.617397724472303 19.695375922505722 30.593691087533855 0 0 0
3855 2 6.617397724472303 17.515712889500236 32.77335412069565 0 0 0
3856 2 4.437734691466717 19.695375922505722 32.77335412069565 0 0 0
3857 1 9.886892274478278 18.60554440550544 31.683522604534165 0 0 0
3858 1 12.066555307483865 20.785207438511026 31.683522604534165 0 0 0
3859 1 12.066555307483865 18.60554440550544 33.8631856381678 0 0 0
3860 1 9.886892274478278 20.785207438511026 33.8631856381678 0 0 0
3861 2 8.797060757477897 17.515712889500236 30.593691087533855 0 0 0
3862 2 10.976723790483577 19.695375922505722 30.593691087533855 0 0 0
3863 2 10.976723790483577 17.515712889500236 32.77335412069565 0 0 0
3864 2 8.797060757477897 19.695375922505722 32.77335412069565 0 0 0
3865 1 14.24621833949429 18.60554440550544 31.683522604534165 0 0 0
3866 1 16.425881373495017 20.785207438511026 31.683522604534165 0 0 0
3867 1 16.425881373495017 18.60554440550544 33.8631856381678 0 0 0
3868 1 14.24621833949429 20.785207438511026 33.8631856381678 0 0 0
3869 2 13.156386823489072 17.515712889500236 30.593691087533855 0 0 0
3870 2 15.336049856494654 19.695375922505722 30.593691087533855 0 0 0
3871 2 15.336049856494654 17.515712889500236 32.77335412069565 0 0 0
3872 2 13.156386823489072 19.695375922505722 32.77335412069565 0 0 0
3905 1 1.1682401413044379 22.964870471516612 31.683522604534165 0 0 0
3906 1 3.3479031744663397 25.144533504522194 31.683522604534165 0 0 0
3907 1 3.347903174466338 22.964870471516612 33.8631856381678 0 0 0
3908 1 1.168240141304439 25.144533504522194 33.8631856381678 0 0 0
3909 2 0.07840862383220278 21.875038955511318 30.593691087533855 0 0 0
3910 2 2.2580716584610254 24.054701988516893 30.593691087533855 0 0 0
3911 2 2.2580716584610254 21.875038955511318 32.77335412069565 0 0 0
3912 2 0.0784086238322029 24.054701988516893 32.77335412069565 0 0 0
3913 1 5.527566208467087 22.964870471516612 31.683522604534165 0 0 0
3914 1 7.707229240477524 25.144533504522194 31.683522604534165 0 0 0
3915 1 7.707229240477524 22.964870471516612 33.8631856381678 0 0 0
3916 1 5.527566208467087 25.144533504522194 33.8631856381678 0 0 0
3917 2 4.437734691466717 21.875038955511318 30.593691087533855 0 0 0
3918 2 6.617397724472303 24.054701988516893 30.593691087533855 0 0 0
3919 2 6.617397724472303 21.875038955511318 32.77335412069565 0 0 0
3920 2 4.437734691466717 24.054701988516893 32.77335412069565 0 0 0
3921 1 9.886892274478278 22.964870471516612 31.683522604534165 0 0 0
3922 1 12.066555307483865 25.144533504522194 31.683522604534165 0 0 0
3923 1 12.066555307483865 22.964870471516612 33.8631856381678 0 0 0
3924 1 9.886892274478278 25.144533504522194 33.8631856381678 0 0 0
3925 2 8.797060757477897 21.875038955511318 30.593691087533855 0 0 0
3926 2 10.976723790483577 24.054701988516893 30.593691087533855 0 0 0
3927 2 10.976723790483577 21.875038955511318 32.77335412069565 0 0 0
3928 2 8.797060757477897 24.054701988516893 32.77335412069565 0 0 0
3929 1 14.24621833949429 22.964870471516612 31.683522604534165 0 0 0
3930 1 16.425881373495017 25.144533504522194 31.683522604534165 0 0 0
3931 1 16.425881373495017 22.964870471516612 33.8631856381678 0 0 0
3932 1 14.24621833949429 25.144533504522194 33.8631856381678 0 0 0
3933 2 13.156386823489072 21.875038955511318 30.593691087533855 0 0 0
3934 2 15.336049856494654 24.054701988516893 30.593691087533855 0 0 0
3935 2 15.336049856494654 21.875038955511318 32.77335412069565 0 0 0
3936 2 13.156386823489072 24.054701988516893 32.77335412069565 0 0 0
3969 1 1.1682401413044379 27.32419653752779 31.683522604534165 0 0 0
3970 1 3.3479031744663397 29.503859571528547 31.683522604534165 0 0 0
3971 1 3.347903174466338 27.32419653752779 33.8631856381678 0 0 0
3972 1 1.168240141304439 29.503859571528547 33.8631856381678 0 0 0
3973 2 0.07840862383220278 26.234365021522482 30.593691087533855 0 0 0
3974 2 2.2580716584610254 28.41402805452817 30.593691087533855 0 0 0
3975 2 2.2580716584610254 26.234365021522482 32.77335412069565 0 0 0
3976 2 0.0784086238322029 28.41402805452817 32.77335412069565 0 0 0
3977 1 5.527566208467087 27.32419653752779 31.683522604534165 0 0 0
3978 1 7.707229240477524 29.503859571528547 31.683522604534165 0 0 0
3979 1 7.707229240477524 27.32419653752779 33.8631856381678 0 0 0
3980 1 5.527566208467087 29.503859571528547 33.8631856381678 0 0 0
3981 2 4.437734691466717 26.234365021522482 30.593691087533855 0 0 0
3982 2 6.617397724472303 28.41402805452817 30.593691087533855 0 0 0
3983 2 6.617397724472303 26.234365021522482 32.77335412069565 0 0 0
3984 2 4.437734691466717 28.41402805452817 32.77335412069565 0 0 0
3985 1 9.886892274478278 27.32419653752779 31.683522604534165 0 0 0
3986 1 12.066555307483865 29.503859571528547 31.683522604534165 0 0 0
3987 1 12.066555307483865 27.32419653752779 33.8631856381678 0 0 0
3988 1 9.886892274478278 29.503859571528547 33.8631856381678 0 0 0
3989 2 8.797060757477897 26.234365021522482 30.593691087533855 0 0 0
3990 2 10.976723790483577 28.41402805452817 30.593691087533855 0 0 0
3991 2 10.976723790483577 26.234365021522482 32.77335412069565 0 0 0
3992 2 8.797060757477897 28.41402805452817 32.77335412069565 0 0 0
3993 1 14.24621833949429 27.32419653752779 31.683522604534165 0 0 0
3994 1 16.425881373495017 29.503859571528547 31.683522604534165 0 0 0
3995 1 16.425881373495017 27.32419653752779 33.8631856381678 0 0 0
3996 1 14.24621833949429 29.503859571528547 33.8631856381678 0 0 0
3997 2 13.156386823489072 26.234365021522482 30.593691087533855 0 0 0
3998 2 15.336049856494654 28.41402805452817 30.593691087533855 0 0 0
3999 2 15.336049856494654 26.234365021522482 32.77335412069565 0 0 0
4000 2 13.156386823489072 28.41402805452817 32.77335412069565 0 0 0
4033 1 1.1682401413044379 31.683522604534165 31.683522604534165 0 0 0
4034 1 3.347903174466338 33.8631856381678 31.683522604534165 0 0 0
4035 1 3.347903174466338 31.683522604534165 33.8631856381678 0 0 0
4036 1 1.168240141304463 33.863185638167785 33.863185638167785 0 0 0
4037 2 0.07840862383220278 30.593691087533855 30.593691087533855 0 0 0
4038 2 2.2580716584610254 32.77335412069565 30.593691087533855 0 0 0
4039 2 2.2580716584610254 30.593691087533855 32.77335412069565 0 0 0
4040 2 0.07840862383220555 32.77335412069565 32.77335412069565 0 0 0
4041 1 5.527566208467087 31.683522604534165 31.683522604534165 0 0 0
4042 1 7.707229240477524 33.8631856381678 31.683522604534165 0 0 0
4043 1 7.707229240477524 31.683522604534165 33.8631856381678 0 0 0
4044 1 5.52756620846711 33.863185638167785 33.863185638167785 0 0 0
4045 2 4.437734691466717 30.593691087533855 30.593691087533855 0 0 0
4046 2 6.617397724472303 32.77335412069565 30.593691087533855 0 0 0
4047 2 6.617397724472303 30.593691087533855 32.77335412069565 0 0 0
4048 2 4.437734691466718 32.77335412069565 32.77335412069565 0 0 0
4049 1 9.886892274478278 31.683522604534165 31.683522604534165 0 0 0
4050 1 12.066555307483865 33.8631856381678 31.683522604534165 0 0 0
4051 1 12.066555307483865 31.683522604534165 33.8631856381678 0 0 0
4052 1 9.8868922744783 33.863185638167785 33.863185638167785 0 0 0
4053 2 8.797060757477897 30.593691087533855 30.593691087533855 0 0 0
4054 2 10.976723790483577 32.77335412069565 30.593691087533855 0 0 0
4055 2 10.976723790483577 30.593691087533855 32.77335412069565 0 0 0
4056 2 8.797060757477897 32.77335412069565 32.77335412069565 0 0 0
4057 1 14.24621833949429 31.683522604534165 31.683522604534165 0 0 0
4058 1 16.425881373495017 33.8631856381678 31.683522604534165 0 0 0
4059 1 16.425881373495017 31.683522604534165 33.8631856381678 0 0 0
4060 1 14.246218339494314 33.863185638167785 33.863185638167785 0 0 0
4061 2 13.156386823489072 30.593691087533855 30.593691087533855 0 0 0
4062 2 15.336049856494654 32.77335412069565 30.593691087533855 0 0 0
4063 2 15.336049856494654 30.593691087533855 32.77335412069565 0 0 0
4064 2 13.156386823489072 32.77335412069565 32.77335412069565 0 0 0
33 1 18.60554440550544 1.168240141304439 1.168240141304439 0 0 0
34 1 20.785207438511026 3.3479031744663397 1.1682401413044379 0 0 0
35 1 20.785207438511026 1.1682401413044379 3.3479031744663397 0 0 0
36 1 18.60554440550544 3.3479031744663397 3.3479031744663397 0 0 0
37 2 17.515712889500218 0.07840862383222467 0.07840862383222467 0 0 0
38 2 19.695375922505722 2.2580716584610254 0.07840862383220278 0 0 0
39 2 19.695375922505722 0.07840862383220278 2.2580716584610254 0 0 0
40 2 17.515712889500236 2.2580716584610254 2.2580716584610254 0 0 0
41 1 22.96487047151661 1.168240141304439 1.168240141304439 0 0 0
42 1 25.144533504522194 3.3479031744663397 1.1682401413044379 0 0 0
43 1 25.144533504522194 1.1682401413044379 3.3479031744663397 0 0 0
44 1 22.964870471516612 3.3479031744663397 3.3479031744663397 0 0 0
45 2 21.875038955511297 0.0784086238322248 0.0784086238322248 0 0 0
46 2 24.054701988516893 2.2580716584610254 0.07840862383220278 0 0 0
47 2 24.054701988516893 0.07840862383220278 2.2580716584610254 0 0 0
48 2 21.875038955511318 2.2580716584610254 2.2580716584610254 0 0 0
49 1 27.324196538522955 1.168240141304439 1.168240141304439 0 0 0
50 1 29.503859571528547 3.3479031744663397 1.1682401413044379 0 0 0
51 1 29.503859571528547 1.1682401413044379 3.3479031744663397 0 0 0
52 1 27.324196538522965 3.3479031744663397 3.3479031744663397 0 0 0
53 2 26.234365021522553 0.07840862383222467 0.07840862383222467 0 0 0
54 2 28.414028054528266 2.2580716584610254 0.07840862383220278 0 0 0
55 2 28.414028054528266 0.07840862383220278 2.2580716584610254 0 0 0
56 2 26.234365021522585 2.2580716584610254 2.2580716584610254 0 0 0
57 1 31.683522604534165 1.168240141304439 1.168240141304439 0 0 0
58 1 33.8631856381678 3.3479031744663397 1.168240141304439 0 0 0
59 1 33.8631856381678 1.168240141304439 3.3479031744663397 0 0 0
60 1 31.683522604534165 3.3479031744663397 3.3479031744663397 0 0 0
61 2 30.593691087533834 0.0784086238322248 0.0784086238322248 0 0 0
62 2 32.77335412069565 2.258071658461025 0.07840862383220278 0 0 0
63 2 32.77335412069565 0.07840862383220278 2.258071658461025 0 0 0
64 2 30.593691087533855 2.2580716584610254 2.2580716584610254 0 0 0
97 1 18.60554440550544 5.527566208467087 1.1682401413044379 0 0 0
98 1 20.785207438511026 7.707229240477524 1.1682401413044379 0 0 0
99 1 20.785207438511026 5.527566208467087 3.3479031744663397 0 0 0
100 1 18.60554440550544 7.707229240477524 3.3479031744663397 0 0 0
101 2 17.515712889500236 4.437734691466717 0.07840862383220278 0 0 0
102 2 19.695375922505722 6.617397724472303 0.07840862383220265 0 0 0
103 2 19.695375922505722 4.437734691466717 2.2580716584610254 0 0 0
104 2 17.515712889500236 6.617397724472303 2.2580716584610254 0 0 0
105 1 22.964870471516612 5.527566208467087 1.1682401413044379 0 0 0
106 1 25.144533504522194 7.707229240477524 1.1682401413044379 0 0 0
107 1 25.144533504522194 5.527566208467087 3.3479031744663397 0 0 0
108 1 22.964870471516612 7.707229240477524 3.3479031744663397 0 0 0
109 2 21.875038955511318 4.437734691466717 0.07840862383220254 0 0 0
110 2 24.054701988516893 6.617397724472303 0.07840862383220265 0 0 0
111 2 24.054701988516893 4.437734691466717 2.2580716584610254 0 0 0
112 2 21.875038955511318 6.617397724472303 2.2580716584610254 0 0 0
113 1 27.324196538522965 5.527566208467087 1.1682401413044379 0 0 0
114 1 29.503859571528547 7.707229240477524 1.1682401413044379 0 0 0
115 1 29.503859571528547 5.527566208467087 3.3479031744663397 0 0 0
116 1 27.324196538522965 7.707229240477524 3.3479031744663397 0 0 0
117 2 26.234365021522585 4.437734691466717 0.07840862383220278 0 0 0
118 2 28.414028054528266 6.617397724472303 0.07840862383220265 0 0 0
119 2 28.414028054528266 4.437734691466717 2.2580716584610254 0 0 0
120 2 26.234365021522585 6.617397724472303 2.2580716584610254 0 0 0
121 1 31.683522604534165 5.527566208467087 1.1682401413044379 0 0 0
122 1 33.8631856381678 7.707229240477524 1.168240141304439 0 0 0
123 1 33.8631856381678 5.527566208467087 3.347903174466338 0 0 0
124 1 31.683522604534165 7.707229240477524 3.3479031744663397 0 0 0
125 2 30.593691087533855 4.437734691466717 0.07840862383220254 0 0 0
126 2 32.77335412069565 6.617397724472303 0.0784086238322029 0 0 0
127 2 32.77335412069565 4.437734691466717 2.2580716584610254 0 0 0
128 2 30.593691087533855 6.617397724472303 2.2580716584610254 0 0 0
161 1 18.60554440550544 9.886892274478278 1.1682401413044379 0 0 0
162 1 20.785207438511026 12.066555307483865 1.1682401413044379 0 0 0
163 1 20.785207438511026 9.886892274478278 3.3479031744663397 0 0 0
164 1 18.60554440550544 12.066555307483865 3.3479031744663397 0 0 0
165 2 17.515712889500236 8.797060757477897 0.07840862383220278 0 0 0
166 2 19.695375922505722 10.976723790483577 0.07840862383220278 0 0 0
167 2 19.695375922505722 8.797060757477897 2.2580716584610254 0 0 0
168 2 17.515712889500236 10.976723790483577 2.2580716584610254 0 0 0
169 1 22.964870471516612 9.886892274478278 1.1682401413044379 0 0 0
170 1 25.144533504522194 12.066555307483865 1.1682401413044379 0 0 0
171 1 25.144533504522194 9.886892274478278 3.3479031744663397 0 0 0
172 1 22.964870471516612 12.066555307483865 3.3479031744663397 0 0 0
173 2 21.875038955511318 8.797060757477897 0.07840862383220254 0 0 0
174 2 24.054701988516893 10.976723790483577 0.07840862383220278 0 0 0
175 2 24.054701988516893 8.797060757477897 2.2580716584610254 0 0 0
176 2 21.875038955511318 10.976723790483577 2.2580716584610254 0 0 0
177 1 27.324196538522965 9.886892274478278 1.1682401413044379 0 0 0
178 1 29.503859571528547 12.066555307483865 1.1682401413044379 0 0 0
179 1 29.503859571528547 9.886892274478278 3.3479031744663397 0 0 0
180 1 27.324196538522965 12.066555307483865 3.3479031744663397 0 0 0
181 2 26.234365021522585 8.797060757477897 0.07840862383220278 0 0 0
182 2 28.414028054528266 10.976723790483577 0.07840862383220278 0 0 0
183 2 28.414028054528266 8.797060757477897 2.2580716584610254 0 0 0
184 2 26.234365021522585 10.976723790483577 2.2580716584610254 0 0 0
185 1 31.683522604534165 9.886892274478278 1.1682401413044379 0 0 0
186 1 33.8631856381678 12.066555307483865 1.168240141304439 0 0 0
187 1 33.8631856381678 9.886892274478278 3.347903174466338 0 0 0
188 1 31.683522604534165 12.066555307483865 3.3479031744663397 0 0 0
189 2 30.593691087533855 8.797060757477897 0.07840862383220254 0 0 0
190 2 32.77335412069565 10.976723790483577 0.0784086238322029 0 0 0
191 2 32.77335412069565 8.797060757477897 2.2580716584610254 0 0 0
192 2 30.593691087533855 10.976723790483577 2.2580716584610254 0 0 0
225 1 18.60554440550544 14.24621833949429 1.1682401413044379 0 0 0
226 1 20.785207438511026 16.425881373495017 1.1682401413044379 0 0 0
227 1 20.785207438511026 14.24621833949429 3.3479031744663397 0 0 0
228 1 18.60554440550544 16.425881373495017 3.3479031744663397 0 0 0
229 2 17.515712889500236 13.156386823489072 0.07840862383220278 0 0 0
230 2 19.695375922505722 15.336049856494654 0.07840862383220254 0 0 0
231 2 19.695375922505722 13.156386823489072 2.2580716584610254 0 0 0
232 2 17.515712889500236 15.336049856494654 2.2580716584610254 0 0 0
233 1 22.964870471516612 14.24621833949429 1.1682401413044379 0 0 0
234 1 25.144533504522194 16.425881373495017 1.1682401413044379 0 0 0
235 1 25.144533504522194 14.24621833949429 3.3479031744663397 0 0 0
236 1 22.964870471516612 16.425881373495017 3.3479031744663397 0 0 0
237 2 21.875038955511318 13.156386823489072 0.07840862383220265 0 0 0
238 2 24.054701988516893 15.336049856494654 0.07840862383220254 0 0 0
239 2 24.054701988516893 13.156386823489072 2.2580716584610254 0 0 0
240 2 21.875038955511318 15.336049856494654 2.2580716584610254 0 0 0
241 1 27.324196538522965 14.24621833949429 1.1682401413044379 0 0 0
242 1 29.503859571528547 16.425881373495017 1.1682401413044379 0 0 0
243 1 29.503859571528547 14.24621833949429 3.3479031744663397 0 0 0
244 1 27.324196538522965 16.425881373495017 3.3479031744663397 0 0 0
245 2 26.234365021522585 13.156386823489072 0.07840862383220278 0 0 0
246 2 28.414028054528266 15.336049856494654 0.07840862383220254 0 0 0
247 2 28.414028054528266 13.156386823489072 2.2580716584610254 0 0 0
248 2 26.234365021522585 15.336049856494654 2.2580716584610254 0 0 0
249 1 31.683522604534165 14.24621833949429 1.1682401413044379 0 0 0
250 1 33.8631856381678 16.42588137349502 1.168240141304439 0 0 0
251 1 33.8631856381678 14.24621833949429 3.347903174466338 0 0 0
252 1 31.683522604534165 16.425881373495017 3.3479031744663397 0 0 0
253 2 30.593691087533855 13.156386823489072 0.07840862383220265 0 0 0
254 2 32.77335412069565 15.336049856494654 0.0784086238322029 0 0 0
255 2 32.77335412069565 13.156386823489072 2.2580716584610254 0 0 0
256 2 30.593691087533855 15.336049856494654 2.2580716584610254 0 0 0
545 1 18.60554440550544 1.1682401413044379 5.527566208467087 0 0 0
546 1 20.785207438511026 3.3479031744663397 5.527566208467087 0 0 0
547 1 20.785207438511026 1.1682401413044379 7.707229240477524 0 0 0
548 1 18.60554440550544 3.3479031744663397 7.707229240477524 0 0 0
549 2 17.515712889500236 0.07840862383220278 4.437734691466717 0 0 0
550 2 19.695375922505722 2.2580716584610254 4.437734691466717 0 0 0
551 2 19.695375922505722 0.07840862383220265 6.617397724472303 0 0 0
552 2 17.515712889500236 2.2580716584610254 6.617397724472303 0 0 0
553 1 22.964870471516612 1.1682401413044379 5.527566208467087 0 0 0
554 1 25.144533504522194 3.3479031744663397 5.527566208467087 0 0 0
555 1 25.144533504522194 1.1682401413044379 7.707229240477524 0 0 0
556 1 22.964870471516612 3.3479031744663397 7.707229240477524 0 0 0
557 2 21.875038955511318 0.07840862383220254 4.437734691466717 0 0 0
558 2 24.054701988516893 2.2580716584610254 4.437734691466717 0 0 0
559 2 24.054701988516893 0.07840862383220265 6.617397724472303 0 0 0
560 2 21.875038955511318 2.2580716584610254 6.617397724472303 0 0 0
561 1 27.324196538522965 1.1682401413044379 5.527566208467087 0 0 0
562 1 29.503859571528547 3.3479031744663397 5.527566208467087 0 0 0
563 1 29.503859571528547 1.1682401413044379 7.707229240477524 0 0 0
564 1 27.324196538522965 3.3479031744663397 7.707229240477524 0 0 0
565 2 26.234365021522585 0.07840862383220278 4.437734691466717 0 0 0
566 2 28.414028054528266 2.2580716584610254 4.437734691466717 0 0 0
567 2 28.414028054528266 0.07840862383220265 6.617397724472303 0 0 0
568 2 26.234365021522585 2.2580716584610254 6.617397724472303 0 0 0
569 1 31.683522604534165 1.1682401413044379 5.527566208467087 0 0 0
570 1 33.8631856381678 3.347903174466338 5.527566208467087 0 0 0
571 1 33.8631856381678 1.168240141304439 7.707229240477524 0 0 0
572 1 31.683522604534165 3.3479031744663397 7.707229240477524 0 0 0
573 2 30.593691087533855 0.07840862383220254 4.437734691466717 0 0 0
574 2 32.77335412069565 2.2580716584610254 4.437734691466717 0 0 0
575 2 32.77335412069565 0.0784086238322029 6.617397724472303 0 0 0
576 2 30.593691087533855 2.2580716584610254 6.617397724472303 0 0 0
609 1 18.60554440550544 5.527566208467087 5.527566208467087 0 0 0
610 1 20.785207438511026 7.707229240477524 5.527566208467087 0 0 0
611 1 20.785207438511026 5.527566208467087 7.707229240477524 0 0 0
612 1 18.60554440550544 7.707229240477524 7.707229240477524 0 0 0
613 2 17.515712889500236 4.437734691466717 4.437734691466717 0 0 0
614 2 19.695375922505722 6.617397724472303 4.437734691466717 0 0 0
615 2 19.695375922505722 4.437734691466717 6.617397724472303 0 0 0
616 2 17.515712889500236 6.617397724472303 6.617397724472303 0 0 0
617 1 22.964870471516612 5.527566208467087 5.527566208467087 0 0 0
618 1 25.144533504522194 7.707229240477524 5.527566208467087 0 0 0
619 1 25.144533504522194 5.527566208467087 7.707229240477524 0 0 0
620 1 22.964870471516612 7.707229240477524 7.707229240477524 0 0 0
621 2 21.875038955511318 4.437734691466717 4.437734691466717 0 0 0
622 2 24.054701988516893 6.617397724472303 4.437734691466717 0 0 0
623 2 24.054701988516893 4.437734691466717 6.617397724472303 0 0 0
624 2 21.875038955511318 6.617397724472303 6.617397724472303 0 0 0
625 1 27.324196538522965 5.527566208467087 5.527566208467087 0 0 0
626 1 29.503859571528547 7.707229240477524 5.527566208467087 0 0 0
627 1 29.503859571528547 5.527566208467087 7.707229240477524 0 0 0
628 1 27.324196538522965 7.707229240477524 7.707229240477524 0 0 0
629 2 26.234365021522585 4.437734691466717 4.437734691466717 0 0 0
630 2 28.414028054528266 6.617397724472303 4.437734691466717 0 0 0
631 2 28.414028054528266 4.437734691466717 6.617397724472303 0 0 0
632 2 26.234365021522585 6.617397724472303 6.617397724472303 0 0 0
633 1 31.683522604534165 5.527566208467087 5.527566208467087 0 0 0
634 1 33.8631856381678 7.707229240477524 5.527566208467087 0 0 0
635 1 33.8631856381678 5.527566208467087 7.707229240477524 0 0 0
636 1 31.683522604534165 7.707229240477524 7.707229240477524 0 0 0
637 2 30.593691087533855 4.437734691466717 4.437734691466717 0 0 0
638 2 32.77335412069565 6.617397724472303 4.437734691466717 0 0 0
639 2 32.77335412069565 4.437734691466717 6.617397724472303 0 0 0
640 2 30.593691087533855 6.617397724472303 6.617397724472303 0 0 0
673 1 18.60554440550544 9.886892274478278 5.527566208467087 0 0 0
674 1 20.785207438511026 12.066555307483865 5.527566208467087 0 0 0
675 1 20.785207438511026 9.886892274478278 7.707229240477524 0 0 0
676 1 18.60554440550544 12.066555307483865 7.707229240477524 0 0 0
677 2 17.515712889500236 8.797060757477897 4.437734691466717 0 0 0
678 2 19.695375922505722 10.976723790483577 4.437734691466717 0 0 0
679 2 19.695375922505722 8.797060757477897 6.617397724472303 0 0 0
680 2 17.515712889500236 10.976723790483577 6.617397724472303 0 0 0
681 1 22.964870471516612 9.886892274478278 5.527566208467087 0 0 0
682 1 25.144533504522194 12.066555307483865 5.527566208467087 0 0 0
683 1 25.144533504522194 9.886892274478278 7.707229240477524 0 0 0
684 1 22.964870471516612 12.066555307483865 7.707229240477524 0 0 0
685 2 21.875038955511318 8.797060757477897 4.437734691466717 0 0 0
686 2 24.054701988516893 10.976723790483577 4.437734691466717 0 0 0
687 2 24.054701988516893 8.797060757477897 6.617397724472303 0 0 0
688 2 21.875038955511318 10.976723790483577 6.617397724472303 0 0 0
689 1 27.324196538522965 9.886892274478278 5.527566208467087 0 0 0
690 1 29.503859571528547 12.066555307483865 5.527566208467087 0 0 0
691 1 29.503859571528547 9.886892274478278 7.707229240477524 0 0 0
692 1 27.324196538522965 12.066555307483865 7.707229240477524 0 0 0
693 2 26.234365021522585 8.797060757477897 4.437734691466717 0 0 0
694 2 28.414028054528266 10.976723790483577 4.437734691466717 0 0 0
695 2 28.414028054528266 8.797060757477897 6.617397724472303 0 0 0
696 2 26.234365021522585 10.976723790483577 6.617397724472303 0 0 0
697 1 31.683522604534165 9.886892274478278 5.527566208467087 0 0 0
698 1 33.8631856381678 12.066555307483865 5.527566208467087 0 0 0
699 1 33.8631856381678 9.886892274478278 7.707229240477524 0 0 0
700 1 31.683522604534165 12.066555307483865 7.707229240477524 0 0 0
701 2 30.593691087533855 8.797060757477897 4.437734691466717 0 0 0
702 2 32.77335412069565 10.976723790483577 4.437734691466717 0 0 0
703 2 32.77335412069565 8.797060757477897 6.617397724472303 0 0 0
704 2 30.593691087533855 10.976723790483577 6.617397724472303 0 0 0
737 1 18.60554440550544 14.24621833949429 5.527566208467087 0 0 0
738 1 20.785207438511026 16.425881373495017 5.527566208467087 0 0 0
739 1 20.785207438511026 14.24621833949429 7.707229240477524 0 0 0
740 1 18.60554440550544 16.425881373495017 7.707229240477524 0 0 0
741 2 17.515712889500236 13.156386823489072 4.437734691466717 0 0 0
742 2 19.695375922505722 15.336049856494654 4.437734691466717 0 0 0
743 2 19.695375922505722 13.156386823489072 6.617397724472303 0 0 0
744 2 17.515712889500236 15.336049856494654 6.617397724472303 0 0 0
745 1 22.964870471516612 14.24621833949429 5.527566208467087 0 0 0
746 1 25.144533504522194 16.425881373495017 5.527566208467087 0 0 0
747 1 25.144533504522194 14.24621833949429 7.707229240477524 0 0 0
748 1 22.964870471516612 16.425881373495017 7.707229240477524 0 0 0
749 2 21.875038955511318 13.156386823489072 4.437734691466717 0 0 0
750 2 24.054701988516893 15.336049856494654 4.437734691466717 0 0 0
751 2 24.054701988516893 13.156386823489072 6.617397724472303 0 0 0
752 2 21.875038955511318 15.336049856494654 6.617397724472303 0 0 0
753 1 27.324196538522965 14.24621833949429 5.527566208467087 0 0 0
754 1 29.503859571528547 16.425881373495017 5.527566208467087 0 0 0
755 1 29.503859571528547 14.24621833949429 7.707229240477524 0 0 0
756 1 27.324196538522965 16.425881373495017 7.707229240477524 0 0 0
757 2 26.234365021522585 13.156386823489072 4.437734691466717 0 0 0
758 2 28.414028054528266 15.336049856494654 4.437734691466717 0 0 0
759 2 28.414028054528266 13.156386823489072 6.617397724472303 0 0 0
760 2 26.234365021522585 15.336049856494654 6.617397724472303 0 0 0
761 1 31.683522604534165 14.24621833949429 5.527566208467087 0 0 0
762 1 33.8631856381678 16.425881373495017 5.527566208467087 0 0 0
763 1 33.8631856381678 14.24621833949429 7.707229240477524 0 0 0
764 1 31.683522604534165 16.425881373495017 7.707229240477524 0 0 0
765 2 30.593691087533855 13.156386823489072 4.437734691466717 0 0 0
766 2 32.77335412069565 15.336049856494654 4.437734691466717 0 0 0
767 2 32.77335412069565 13.156386823489072 6.617397724472303 0 0 0
768 2 30.593691087533855 15.336049856494654 6.617397724472303 0 0 0
1057 1 18.60554440550544 1.1682401413044379 9.886892274478278 0 0 0
1058 1 20.785207438511026 3.3479031744663397 9.886892274478278 0 0 0
1059 1 20.785207438511026 1.1682401413044379 12.066555307483865 0 0 0
1060 1 18.60554440550544 3.3479031744663397 12.066555307483865 0 0 0
1061 2 17.515712889500236 0.07840862383220278 8.797060757477897 0 0 0
1062 2 19.695375922505722 2.2580716584610254 8.797060757477897 0 0 0
1063 2 19.695375922505722 0.07840862383220278 10.976723790483577 0 0 0
1064 2 17.515712889500236 2.2580716584610254 10.976723790483577 0 0 0
1065 1 22.964870471516612 1.1682401413044379 9.886892274478278 0 0 0
1066 1 25.144533504522194 3.3479031744663397 9.886892274478278 0 0 0
1067 1 25.144533504522194 1.1682401413044379 12.066555307483865 0 0 0
1068 1 22.964870471516612 3.3479031744663397 12.066555307483865 0 0 0
1069 2 21.875038955511318 0.07840862383220254 8.797060757477897 0 0 0
1070 2 24.054701988516893 2.2580716584610254 8.797060757477897 0 0 0
1071 2 24.054701988516893 0.07840862383220278 10.976723790483577 0 0 0
1072 2 21.875038955511318 2.2580716584610254 10.976723790483577 0 0 0
1073 1 27.324196538522965 1.1682401413044379 9.886892274478278 0 0 0
1074 1 29.503859571528547 3.3479031744663397 9.886892274478278 0 0 0
1075 1 29.503859571528547 1.1682401413044379 12.066555307483865 0 0 0
1076 1 27.324196538522965 3.3479031744663397 12.066555307483865 0 0 0
1077 2 26.234365021522585 0.07840862383220278 8.797060757477897 0 0 0
1078 2 28.414028054528266 2.2580716584610254 8.797060757477897 0 0 0
1079 2 28.414028054528266 0.07840862383220278 10.976723790483577 0 0 0
1080 2 26.234365021522585 2.2580716584610254 10.976723790483577 0 0 0
1081 1 31.683522604534165 1.1682401413044379 9.886892274478278 0 0 0
1082 1 33.8631856381678 3.347903174466338 9.886892274478278 0 0 0
1083 1 33.8631856381678 1.168240141304439 12.066555307483865 0 0 0
1084 1 31.683522604534165 3.3479031744663397 12.066555307483865 0 0 0
1085 2 30.593691087533855 0.07840862383220254 8.797060757477897 0 0 0
1086 2 32.77335412069565 2.2580716584610254 8.797060757477897 0 0 0
1087 2 32.77335412069565 0.0784086238322029 10.976723790483577 0 0 0
1088 2 30.593691087533855 2.2580716584610254 10.976723790483577 0 0 0
1121 1 18.60554440550544 5.527566208467087 9.886892274478278 0 0 0
1122 1 20.785207438511026 7.707229240477524 9.886892274478278 0 0 0
1123 1 20.785207438511026 5.527566208467087 12.066555307483865 0 0 0
1124 1 18.60554440550544 7.707229240477524 12.066555307483865 0 0 0
1125 2 17.515712889500236 4.437734691466717 8.797060757477897 0 0 0
1126 2 19.695375922505722 6.617397724472303 8.797060757477897 0 0 0
1127 2 19.695375922505722 4.437734691466717 10.976723790483577 0 0 0
1128 2 17.515712889500236 6.617397724472303 10.976723790483577 0 0 0
1129 1 22.964870471516612 5.527566208467087 9.886892274478278 0 0 0
1130 1 25.144533504522194 7.707229240477524 9.886892274478278 0 0 0
1131 1 25.144533504522194 5.527566208467087 12.066555307483865 0 0 0
1132 1 22.964870471516612 7.707229240477524 12.066555307483865 0 0 0
1133 2 21.875038955511318 4.437734691466717 8.797060757477897 0 0 0
1134 2 24.054701988516893 6.617397724472303 8.797060757477897 0 0 0
1135 2 24.054701988516893 4.437734691466717 10.976723790483577 0 0 0
1136 2 21.875038955511318 6.617397724472303 10.976723790483577 0 0 0
1137 1 27.324196538522965 5.527566208467087 9.886892274478278 0 0 0
1138 1 29.503859571528547 7.707229240477524 9.886892274478278 0 0 0
1139 1 29.503859571528547 5.527566208467087 12.066555307483865 0 0 0
1140 1 27.324196538522965 7.707229240477524 12.066555307483865 0 0 0
1141 2 26.234365021522585 4.437734691466717 8.797060757477897 0 0 0
1142 2 28.414028054528266 6.617397724472303 8.797060757477897 0 0 0
1143 2 28.414028054528266 4.437734691466717 10.976723790483577 0 0 0
1144 2 26.234365021522585 6.617397724472303 10.976723790483577 0 0 0
1145 1 31.683522604534165 5.527566208467087 9.886892274478278 0 0 0
1146 1 33.8631856381678 7.707229240477524 9.886892274478278 0 0 0
1147 1 33.8631856381678 5.527566208467087 12.066555307483865 0 0 0
1148 1 31.683522604534165 7.707229240477524 12.066555307483865 0 0 0
1149 2 30.593691087533855 4.437734691466717 8.797060757477897 0 0 0
1150 2 32.77335412069565 6.617397724472303 8.797060757477897 0 0 0
1151 2 32.77335412069565 4.437734691466717 10.976723790483577 0 0 0
1152 2 30.593691087533855 6.617397724472303 10.976723790483577 0 0 0
1185 1 18.60554440550544 9.886892274478278 9.886892274478278 0 0 0
1186 1 20.785207438511026 12.066555307483865 9.886892274478278 0 0 0
1187 1 20.785207438511026 9.886892274478278 12.066555307483865 0 0 0
1188 1 18.60554440550544 12.066555307483865 12.066555307483865 0 0 0
1189 2 17.515712889500236 8.797060757477897 8.797060757477897 0 0 0
1190 2 19.695375922505722 10.976723790483577 8.797060757477897 0 0 0
1191 2 19.695375922505722 8.797060757477897 10.976723790483577 0 0 0
1192 2 17.515712889500236 10.976723790483577 10.976723790483577 0 0 0
1193 1 22.964870471516612 9.886892274478278 9.886892274478278 0 0 0
1194 1 25.144533504522194 12.066555307483865 9.886892274478278 0 0 0
1195 1 25.144533504522194 9.886892274478278 12.066555307483865 0 0 0
1196 1 22.964870471516612 12.066555307483865 12.066555307483865 0 0 0
1197 2 21.875038955511318 8.797060757477897 8.797060757477897 0 0 0
1198 2 24.054701988516893 10.976723790483577 8.797060757477897 0 0 0
1199 2 24.054701988516893 8.797060757477897 10.976723790483577 0 0 0
1200 2 21.875038955511318 10.976723790483577 10.976723790483577 0 0 0
1201 1 27.324196538522965 9.886892274478278 9.886892274478278 0 0 0
1202 1 29.503859571528547 12.066555307483865 9.886892274478278 0 0 0
1203 1 29.503859571528547 9.886892274478278 12.066555307483865 0 0 0
1204 1 27.324196538522965 12.066555307483865 12.066555307483865 0 0 0
1205 2 26.234365021522585 8.797060757477897 8.797060757477897 0 0 0
1206 2 28.414028054528266 10.976723790483577 8.797060757477897 0 0 0
1207 2 28.414028054528266 8.797060757477897 10.976723790483577 0 0 0
1208 2 26.234365021522585 10.976723790483577 10.976723790483577 0 0 0
1209 1 31.683522604534165 9.886892274478278 9.886892274478278 0 0 0
1210 1 33.8631856381678 12.066555307483865 9.886892274478278 0 0 0
1211 1 33.8631856381678 9.886892274478278 12.066555307483865 0 0 0
1212 1 31.683522604534165 12.066555307483865 12.066555307483865 0 0 0
1213 2 30.593691087533855 8.797060757477897 8.797060757477897 0 0 0
1214 2 32.77335412069565 10.976723790483577 8.797060757477897 0 0 0
1215 2 32.77335412069565 8.797060757477897 10.976723790483577 0 0 0
1216 2 30.593691087533855 10.976723790483577 10.976723790483577 0 0 0
1249 1 18.60554440550544 14.24621833949429 9.886892274478278 0 0 0
1250 1 20.785207438511026 16.425881373495017 9.886892274478278 0 0 0
1251 1 20.785207438511026 14.24621833949429 12.066555307483865 0 0 0
1252 1 18.60554440550544 16.425881373495017 12.066555307483865 0 0 0
1253 2 17.515712889500236 13.156386823489072 8.797060757477897 0 0 0
1254 2 19.695375922505722 15.336049856494654 8.797060757477897 0 0 0
1255 2 19.695375922505722 13.156386823489072 10.976723790483577 0 0 0
1256 2 17.515712889500236 15.336049856494654 10.976723790483577 0 0 0
1257 1 22.964870471516612 14.24621833949429 9.886892274478278 0 0 0
1258 1 25.144533504522194 16.425881373495017 9.886892274478278 0 0 0
1259 1 25.144533504522194 14.24621833949429 12.066555307483865 0 0 0
1260 1 22.964870471516612 16.425881373495017 12.066555307483865 0 0 0
1261 2 21.875038955511318 13.156386823489072 8.797060757477897 0 0 0
1262 2 24.054701988516893 15.336049856494654 8.797060757477897 0 0 0
1263 2 24.054701988516893 13.156386823489072 10.976723790483577 0 0 0
1264 2 21.875038955511318 15.336049856494654 10.976723790483577 0 0 0
1265 1 27.324196538522965 14.24621833949429 9.886892274478278 0 0 0
1266 1 29.503859571528547 16.425881373495017 9.886892274478278 0 0 0
1267 1 29.503859571528547 14.24621833949429 12.066555307483865 0 0 0
1268 1 27.324196538522965 16.425881373495017 12.066555307483865 0 0 0
1269 2 26.234365021522585 13.156386823489072 8.797060757477897 0 0 0
1270 2 28.414028054528266 15.336049856494654 8.797060757477897 0 0 0
1271 2 28.414028054528266 13.156386823489072 10.976723790483577 0 0 0
1272 2 26.234365021522585 15.336049856494654 10.976723790483577 0 0 0
1273 1 31.683522604534165 14.24621833949429 9.886892274478278 0 0 0
1274 1 33.8631856381678 16.425881373495017 9.886892274478278 0 0 0
1275 1 33.8631856381678 14.24621833949429 12.066555307483865 0 0 0
1276 1 31.683522604534165 16.425881373495017 12.066555307483865 0 0 0
1277 2 30.593691087533855 13.156386823489072 8.797060757477897 0 0 0
1278 2 32.77335412069565 15.336049856494654 8.797060757477897 0 0 0
1279 2 32.77335412069565 13.156386823489072 10.976723790483577 0 0 0
1280 2 30.593691087533855 15.336049856494654 10.976723790483577 0 0 0
1569 1 18.60554440550544 1.1682401413044379 14.24621833949429 0 0 0
1570 1 20.785207438511026 3.3479031744663397 14.24621833949429 0 0 0
1571 1 20.785207438511026 1.1682401413044379 16.425881373495017 0 0 0
1572 1 18.60554440550544 3.3479031744663397 16.425881373495017 0 0 0
1573 2 17.515712889500236 0.07840862383220278 13.156386823489072 0 0 0
1574 2 19.695375922505722 2.2580716584610254 13.156386823489072 0 0 0
1575 2 19.695375922505722 0.07840862383220254 15.336049856494654 0 0 0
1576 2 17.515712889500236 2.2580716584610254 15.336049856494654 0 0 0
1577 1 22.964870471516612 1.1682401413044379 14.24621833949429 0 0 0
1578 1 25.144533504522194 3.3479031744663397 14.24621833949429 0 0 0
1579 1 25.144533504522194 1.1682401413044379 16.425881373495017 0 0 0
1580 1 22.964870471516612 3.3479031744663397 16.425881373495017 0 0 0
1581 2 21.875038955511318 0.07840862383220265 13.156386823489072 0 0 0
1582 2 24.054701988516893 2.2580716584610254 13.156386823489072 0 0 0
1583 2 24.054701988516893 0.07840862383220254 15.336049856494654 0 0 0
1584 2 21.875038955511318 2.2580716584610254 15.336049856494654 0 0 0
1585 1 27.324196538522965 1.1682401413044379 14.24621833949429 0 0 0
1586 1 29.503859571528547 3.3479031744663397 14.24621833949429 0 0 0
1587 1 29.503859571528547 1.1682401413044379 16.425881373495017 0 0 0
1588 1 27.324196538522965 3.3479031744663397 16.425881373495017 0 0 0
1589 2 26.234365021522585 0.07840862383220278 13.156386823489072 0 0 0
1590 2 28.414028054528266 2.2580716584610254 13.156386823489072 0 0 0
1591 2 28.414028054528266 0.07840862383220254 15.336049856494654 0 0 0
1592 2 26.234365021522585 2.2580716584610254 15.336049856494654 0 0 0
1593 1 31.683522604534165 1.1682401413044379 14.24621833949429 0 0 0
1594 1 33.8631856381678 3.347903174466338 14.24621833949429 0 0 0
1595 1 33.8631856381678 1.168240141304439 16.42588137349502 0 0 0
1596 1 31.683522604534165 3.3479031744663397 16.425881373495017 0 0 0
1597 2 30.593691087533855 0.07840862383220265 13.156386823489072 0 0 0
1598 2 32.77335412069565 2.2580716584610254 13.156386823489072 0 0 0
1599 2 32.77335412069565 0.0784086238322029 15.336049856494654 0 0 0
1600 2 30.593691087533855 2.2580716584610254 15.336049856494654 0 0 0
1633 1 18.60554440550544 5.527566208467087 14.24621833949429 0 0 0
1634 1 20.785207438511026 7.707229240477524 14.24621833949429 0 0 0
1635 1 20.785207438511026 5.527566208467087 16.425881373495017 0 0 0
1636 1 18.60554440550544 7.707229240477524 16.425881373495017 0 0 0
1637 2 17.515712889500236 4.437734691466717 13.156386823489072 0 0 0
1638 2 19.695375922505722 6.617397724472303 13.156386823489072 0 0 0
1639 2 19.695375922505722 4.437734691466717 15.336049856494654 0 0 0
1640 2 17.515712889500236 6.617397724472303 15.336049856494654 0 0 0
1641 1 22.964870471516612 5.527566208467087 14.24621833949429 0 0 0
1642 1 25.144533504522194 7.707229240477524 14.24621833949429 0 0 0
1643 1 25.144533504522194 5.527566208467087 16.425881373495017 0 0 0
1644 1 22.964870471516612 7.707229240477524 16.425881373495017 0 0 0
1645 2 21.875038955511318 4.437734691466717 13.156386823489072 0 0 0
1646 2 24.054701988516893 6.617397724472303 13.156386823489072 0 0 0
1647 2 24.054701988516893 4.437734691466717 15.336049856494654 0 0 0
1648 2 21.875038955511318 6.617397724472303 15.336049856494654 0 0 0
1649 1 27.324196538522965 5.527566208467087 14.24621833949429 0 0 0
1650 1 29.503859571528547 7.707229240477524 14.24621833949429 0 0 0
1651 1 29.503859571528547 5.527566208467087 16.425881373495017 0 0 0
1652 1 27.324196538522965 7.707229240477524 16.425881373495017 0 0 0
1653 2 26.234365021522585 4.437734691466717 13.156386823489072 0 0 0
1654 2 28.414028054528266 6.617397724472303 13.156386823489072 0 0 0
1655 2 28.414028054528266 4.437734691466717 15.336049856494654 0 0 0
1656 2 26.234365021522585 6.617397724472303 15.336049856494654 0 0 0
1657 1 31.683522604534165 5.527566208467087 14.24621833949429 0 0 0
1658 1 33.8631856381678 7.707229240477524 14.24621833949429 0 0 0
1659 1 33.8631856381678 5.527566208467087 16.425881373495017 0 0 0
1660 1 31.683522604534165 7.707229240477524 16.425881373495017 0 0 0
1661 2 30.593691087533855 4.437734691466717 13.156386823489072 0 0 0
1662 2 32.77335412069565 6.617397724472303 13.156386823489072 0 0 0
1663 2 32.77335412069565 4.437734691466717 15.336049856494654 0 0 0
1664 2 30.593691087533855 6.617397724472303 15.336049856494654 0 0 0
1697 1 18.60554440550544 9.886892274478278 14.24621833949429 0 0 0
1698 1 20.785207438511026 12.066555307483865 14.24621833949429 0 0 0
1699 1 20.785207438511026 9.886892274478278 16.425881373495017 0 0 0
1700 1 18.60554440550544 12.066555307483865 16.425881373495017 0 0 0
1701 2 17.515712889500236 8.797060757477897 13.156386823489072 0 0 0
1702 2 19.695375922505722 10.976723790483577 13.156386823489072 0 0 0
1703 2 19.695375922505722 8.797060757477897 15.336049856494654 0 0 0
1704 2 17.515712889500236 10.976723790483577 15.336049856494654 0 0 0
1705 1 22.964870471516612 9.886892274478278 14.24621833949429 0 0 0
1706 1 25.144533504522194 12.066555307483865 14.24621833949429 0 0 0
1707 1 25.144533504522194 9.886892274478278 16.425881373495017 0 0 0
1708 1 22.964870471516612 12.066555307483865 16.425881373495017 0 0 0
1709 2 21.875038955511318 8.797060757477897 13.156386823489072 0 0 0
1710 2 24.054701988516893 10.976723790483577 13.156386823489072 0 0 0
1711 2 24.054701988516893 8.797060757477897 15.336049856494654 0 0 0
1712 2 21.875038955511318 10.976723790483577 15.336049856494654 0 0 0
1713 1 27.324196538522965 9.886892274478278 14.24621833949429 0 0 0
1714 1 29.503859571528547 12.066555307483865 14.24621833949429 0 0 0
1715 1 29.503859571528547 9.886892274478278 16.425881373495017 0 0 0
1716 1 27.324196538522965 12.066555307483865 16.425881373495017 0 0 0
1717 2 26.234365021522585 8.797060757477897 13.156386823489072 0 0 0
1718 2 28.414028054528266 10.976723790483577 13.156386823489072 0 0 0
1719 2 28.414028054528266 8.797060757477897 15.336049856494654 0 0 0
1720 2 26.234365021522585 10.976723790483577 15.336049856494654 0 0 0
1721 1 31.683522604534165 9.886892274478278 14.24621833949429 0 0 0
1722 1 33.8631856381678 12.066555307483865 14.24621833949429 0 0 0
1723 1 33.8631856381678 9.886892274478278 16.425881373495017 0 0 0
1724 1 31.683522604534165 12.066555307483865 16.425881373495017 0 0 0
1725 2 30.593691087533855 8.797060757477897 13.156386823489072 0 0 0
1726 2 32.77335412069565 10.976723790483577 13.156386823489072 0 0 0
1727 2 32.77335412069565 8.797060757477897 15.336049856494654 0 0 0
1728 2 30.593691087533855 10.976723790483577 15.336049856494654 0 0 0
1761 1 18.60554440550544 14.24621833949429 14.24621833949429 0 0 0
1762 1 20.785207438511026 16.425881373495017 14.24621833949429 0 0 0
1763 1 20.785207438511026 14.24621833949429 16.425881373495017 0 0 0
1764 1 18.60554440550544 16.425881373495017 16.425881373495017 0 0 0
1765 2 17.515712889500236 13.156386823489072 13.156386823489072 0 0 0
1766 2 19.695375922505722 15.336049856494654 13.156386823489072 0 0 0
1767 2 19.695375922505722 13.156386823489072 15.336049856494654 0 0 0
1768 2 17.515712889500236 15.336049856494654 15.336049856494654 0 0 0
1769 1 22.964870471516612 14.24621833949429 14.24621833949429 0 0 0
1770 1 25.144533504522194 16.425881373495017 14.24621833949429 0 0 0
1771 1 25.144533504522194 14.24621833949429 16.425881373495017 0 0 0
1772 1 22.964870471516612 16.425881373495017 16.425881373495017 0 0 0
1773 2 21.875038955511318 13.156386823489072 13.156386823489072 0 0 0
1774 2 24.054701988516893 15.336049856494654 13.156386823489072 0 0 0
1775 2 24.054701988516893 13.156386823489072 15.336049856494654 0 0 0
1776 2 21.875038955511318 15.336049856494654 15.336049856494654 0 0 0
1777 1 27.324196538522965 14.24621833949429 14.24621833949429 0 0 0
1778 1 29.503859571528547 16.425881373495017 14.24621833949429 0 0 0
1779 1 29.503859571528547 14.24621833949429 16.425881373495017 0 0 0
1780 1 27.324196538522965 16.425881373495017 16.425881373495017 0 0 0
1781 2 26.234365021522585 13.156386823489072 13.156386823489072 0 0 0
1782 2 28.414028054528266 15.336049856494654 13.156386823489072 0 0 0
1783 2 28.414028054528266 13.156386823489072 15.336049856494654 0 0 0
1784 2 26.234365021522585 15.336049856494654 15.336049856494654 0 0 0
1785 1 31.683522604534165 14.24621833949429 14.24621833949429 0 0 0
1786 1 33.8631856381678 16.425881373495017 14.24621833949429 0 0 0
1787 1 33.8631856381678 14.24621833949429 16.425881373495017 0 0 0
1788 1 31.683522604534165 16.425881373495017 16.425881373495017 0 0 0
1789 2 30.593691087533855 13.156386823489072 13.156386823489072 0 0 0
1790 2 32.77335412069565 15.336049856494654 13.156386823489072 0 0 0
1791 2 32.77335412069565 13.156386823489072 15.336049856494654 0 0 0
1792 2 30.593691087533855 15.336049856494654 15.336049856494654 0 0 0
2081 1 18.60554440550544 1.1682401413044379 18.60554440550544 0 0 0
2082 1 20.785207438511026 3.3479031744663397 18.60554440550544 0 0 0
2083 1 20.785207438511026 1.1682401413044379 20.785207438511026 0 0 0
2084 1 18.60554440550544 3.3479031744663397 20.785207438511026 0 0 0
2085 2 17.515712889500236 0.07840862383220278 17.515712889500236 0 0 0
2086 2 19.695375922505722 2.2580716584610254 17.515712889500236 0 0 0
2087 2 19.695375922505722 0.07840862383220278 19.695375922505722 0 0 0
2088 2 17.515712889500236 2.2580716584610254 19.695375922505722 0 0 0
2089 1 22.964870471516612 1.1682401413044379 18.60554440550544 0 0 0
2090 1 25.144533504522194 3.3479031744663397 18.60554440550544 0 0 0
2091 1 25.144533504522194 1.1682401413044379 20.785207438511026 0 0 0
2092 1 22.964870471516612 3.3479031744663397 20.785207438511026 0 0 0
2093 2 21.875038955511318 0.07840862383220265 17.515712889500236 0 0 0
2094 2 24.054701988516893 2.2580716584610254 17.515712889500236 0 0 0
2095 2 24.054701988516893 0.07840862383220278 19.695375922505722 0 0 0
2096 2 21.875038955511318 2.2580716584610254 19.695375922505722 0 0 0
2097 1 27.324196538522965 1.1682401413044379 18.60554440550544 0 0 0
2098 1 29.503859571528547 3.3479031744663397 18.60554440550544 0 0 0
2099 1 29.503859571528547 1.1682401413044379 20.785207438511026 0 0 0
2100 1 27.324196538522965 3.3479031744663397 20.785207438511026 0 0 0
2101 2 26.234365021522585 0.07840862383220278 17.515712889500236 0 0 0
2102 2 28.414028054528266 2.2580716584610254 17.515712889500236 0 0 0
2103 2 28.414028054528266 0.07840862383220278 19.695375922505722 0 0 0
2104 2 26.234365021522585 2.2580716584610254 19.695375922505722 0 0 0
2105 1 31.683522604534165 1.1682401413044379 18.60554440550544 0 0 0
2106 1 33.8631856381678 3.347903174466338 18.60554440550544 0 0 0
2107 1 33.8631856381678 1.168240141304439 20.785207438511026 0 0 0
2108 1 31.683522604534165 3.3479031744663397 20.785207438511026 0 0 0
2109 2 30.593691087533855 0.07840862383220265 17.515712889500236 0 0 0
2110 2 32.77335412069565 2.2580716584610254 17.515712889500236 0 0 0
2111 2 32.77335412069565 0.0784086238322029 19.695375922505722 0 0 0
2112 2 30.593691087533855 2.2580716584610254 19.695375922505722 0 0 0
2145 1 18.60554440550544 5.527566208467087 18.60554440550544 0 0 0
2146 1 20.785207438511026 7.707229240477524 18.60554440550544 0 0 0
2147 1 20.785207438511026 5.527566208467087 20.785207438511026 0 0 0
2148 1 18.60554440550544 7.707229240477524 20.785207438511026 0 0 0
2149 2 17.515712889500236 4.437734691466717 17.515712889500236 0 0 0
2150 2 19.695375922505722 6.617397724472303 17.515712889500236 0 0 0
2151 2 19.695375922505722 4.437734691466717 19.695375922505722 0 0 0
2152 2 17.515712889500236 6.617397724472303 19.695375922505722 0 0 0
2153 1 22.964870471516612 5.527566208467087 18.60554440550544 0 0 0
2154 1 25.144533504522194 7.707229240477524 18.60554440550544 0 0 0
2155 1 25.144533504522194 5.527566208467087 20.785207438511026 0 0 0
2156 1 22.964870471516612 7.707229240477524 20.785207438511026 0 0 0
2157 2 21.875038955511318 4.437734691466717 17.515712889500236 0 0 0
2158 2 24.054701988516893 6.617397724472303 17.515712889500236 0 0 0
2159 2 24.054701988516893 4.437734691466717 19.695375922505722 0 0 0
2160 2 21.875038955511318 6.617397724472303 19.695375922505722 0 0 0
2161 1 27.324196538522965 5.527566208467087 18.60554440550544 0 0 0
2162 1 29.503859571528547 7.707229240477524 18.60554440550544 0 0 0
2163 1 29.503859571528547 5.527566208467087 20.785207438511026 0 0 0
2164 1 27.324196538522965 7.707229240477524 20.785207438511026 0 0 0
2165 2 26.234365021522585 4.437734691466717 17.515712889500236 0 0 0
2166 2 28.414028054528266 6.617397724472303 17.515712889500236 0 0 0
2167 2 28.414028054528266 4.437734691466717 19.695375922505722 0 0 0
2168 2 26.234365021522585 6.617397724472303 19.695375922505722 0 0 0
2169 1 31.683522604534165 5.527566208467087 18.60554440550544 0 0 0
2170 1 33.8631856381678 7.707229240477524 18.60554440550544 0 0 0
2171 1 33.8631856381678 5.527566208467087 20.785207438511026 0 0 0
2172 1 31.683522604534165 7.707229240477524 20.785207438511026 0 0 0
2173 2 30.593691087533855 4.437734691466717 17.515712889500236 0 0 0
2174 2 32.77335412069565 6.617397724472303 17.515712889500236 0 0 0
2175 2 32.77335412069565 4.437734691466717 19.695375922505722 0 0 0
2176 2 30.593691087533855 6.617397724472303 19.695375922505722 0 0 0
2209 1 18.60554440550544 9.886892274478278 18.60554440550544 0 0 0
2210 1 20.785207438511026 12.066555307483865 18.60554440550544 0 0 0
2211 1 20.785207438511026 9.886892274478278 20.785207438511026 0 0 0
2212 1 18.60554440550544 12.066555307483865 20.785207438511026 0 0 0
2213 2 17.515712889500236 8.797060757477897 17.515712889500236 0 0 0
2214 2 19.695375922505722 10.976723790483577 17.515712889500236 0 0 0
2215 2 19.695375922505722 8.797060757477897 19.695375922505722 0 0 0
2216 2 17.515712889500236 10.976723790483577 19.695375922505722 0 0 0
2217 1 22.964870471516612 9.886892274478278 18.60554440550544 0 0 0
2218 1 25.144533504522194 12.066555307483865 18.60554440550544 0 0 0
2219 1 25.144533504522194 9.886892274478278 20.785207438511026 0 0 0
2220 1 22.964870471516612 12.066555307483865 20.785207438511026 0 0 0
2221 2 21.875038955511318 8.797060757477897 17.515712889500236 0 0 0
2222 2 24.054701988516893 10.976723790483577 17.515712889500236 0 0 0
2223 2 24.054701988516893 8.797060757477897 19.695375922505722 0 0 0
2224 2 21.875038955511318 10.976723790483577 19.695375922505722 0 0 0
2225 1 27.324196538522965 9.886892274478278 18.60554440550544 0 0 0
2226 1 29.503859571528547 12.066555307483865 18.60554440550544 0 0 0
2227 1 29.503859571528547 9.886892274478278 20.785207438511026 0 0 0
2228 1 27.324196538522965 12.066555307483865 20.785207438511026 0 0 0
2229 2 26.234365021522585 8.797060757477897 17.515712889500236 0 0 0
2230 2 28.414028054528266 10.976723790483577 17.515712889500236 0 0 0
2231 2 28.414028054528266 8.797060757477897 19.695375922505722 0 0 0
2232 2 26.234365021522585 10.976723790483577 19.695375922505722 0 0 0
2233 1 31.683522604534165 9.886892274478278 18.60554440550544 0 0 0
2234 1 33.8631856381678 12.066555307483865 18.60554440550544 0 0 0
2235 1 33.8631856381678 9.886892274478278 20.785207438511026 0 0 0
2236 1 31.683522604534165 12.066555307483865 20.785207438511026 0 0 0
2237 2 30.593691087533855 8.797060757477897 17.515712889500236 0 0 0
2238 2 32.77335412069565 10.976723790483577 17.515712889500236 0 0 0
2239 2 32.77335412069565 8.797060757477897 19.695375922505722 0 0 0
2240 2 30.593691087533855 10.976723790483577 19.695375922505722 0 0 0
2273 1 18.60554440550544 14.24621833949429 18.60554440550544 0 0 0
2274 1 20.785207438511026 16.425881373495017 18.60554440550544 0 0 0
2275 1 20.785207438511026 14.24621833949429 20.785207438511026 0 0 0
2276 1 18.60554440550544 16.425881373495017 20.785207438511026 0 0 0
2277 2 17.515712889500236 13.156386823489072 17.515712889500236 0 0 0
2278 2 19.695375922505722 15.336049856494654 17.515712889500236 0 0 0
2279 2 19.695375922505722 13.156386823489072 19.695375922505722 0 0 0
2280 2 17.515712889500236 15.336049856494654 19.695375922505722 0 0 0
2281 1 22.964870471516612 14.24621833949429 18.60554440550544 0 0 0
2282 1 25.144533504522194 16.425881373495017 18.60554440550544 0 0 0
2283 1 25.144533504522194 14.24621833949429 20.785207438511026 0 0 0
2284 1 22.964870471516612 16.425881373495017 20.785207438511026 0 0 0
2285 2 21.875038955511318 13.156386823489072 17.515712889500236 0 0 0
2286 2 24.054701988516893 15.336049856494654 17.515712889500236 0 0 0
2287 2 24.054701988516893 13.156386823489072 19.695375922505722 0 0 0
2288 2 21.875038955511318 15.336049856494654 19.695375922505722 0 0 0
2289 1 27.324196538522965 14.24621833949429 18.60554440550544 0 0 0
2290 1 29.503859571528547 16.425881373495017 18.60554440550544 0 0 0
2291 1 29.503859571528547 14.24621833949429 20.785207438511026 0 0 0
2292 1 27.324196538522965 16.425881373495017 20.785207438511026 0 0 0
2293 2 26.234365021522585 13.156386823489072 17.515712889500236 0 0 0
2294 2 28.414028054528266 15.336049856494654 17.515712889500236 0 0 0
2295 2 28.414028054528266 13.156386823489072 19.695375922505722 0 0 0
2296 2 26.234365021522585 15.336049856494654 19.695375922505722 0 0 0
2297 1 31.683522604534165 14.24621833949429 18.60554440550544 0 0 0
2298 1 33.8631856381678 16.425881373495017 18.60554440550544 0 0 0
2299 1 33.8631856381678 14.24621833949429 20.785207438511026 0 0 0
2300 1 31.683522604534165 16.425881373495017 20.785207438511026 0 0 0
2301 2 30.593691087533855 13.156386823489072 17.515712889500236 0 0 0
2302 2 32.77335412069565 15.336049856494654 17.515712889500236 0 0 0
2303 2 32.77335412069565 13.156386823489072 19.695375922505722 0 0 0
2304 2 30.593691087533855 15.336049856494654 19.695375922505722 0 0 0
2593 1 18.60554440550544 1.1682401413044379 22.964870471516612 0 0 0
2594 1 20.785207438511026 3.3479031744663397 22.964870471516612 0 0 0
2595 1 20.785207438511026 1.1682401413044379 25.144533504522194 0 0 0
2596 1 18.60554440550544 3.3479031744663397 25.144533504522194 0 0 0
2597 2 17.515712889500236 0.07840862383220265 21.875038955511318 0 0 0
2598 2 19.695375922505722 2.2580716584610254 21.875038955511318 0 0 0
2599 2 19.695375922505722 0.07840862383220278 24.054701988516893 0 0 0
2600 2 17.515712889500236 2.2580716584610254 24.054701988516893 0 0 0
2601 1 22.964870471516612 1.1682401413044379 22.964870471516612 0 0 0
2602 1 25.144533504522194 3.3479031744663397 22.964870471516612 0 0 0
2603 1 25.144533504522194 1.1682401413044379 25.144533504522194 0 0 0
2604 1 22.964870471516612 3.3479031744663397 25.144533504522194 0 0 0
2605 2 21.875038955511318 0.07840862383220278 21.875038955511318 0 0 0
2606 2 24.054701988516893 2.2580716584610254 21.875038955511318 0 0 0
2607 2 24.054701988516893 0.07840862383220278 24.054701988516893 0 0 0
2608 2 21.875038955511318 2.2580716584610254 24.054701988516893 0 0 0
2609 1 27.324196538522965 1.1682401413044379 22.964870471516612 0 0 0
2610 1 29.503859571528547 3.3479031744663397 22.964870471516612 0 0 0
2611 1 29.503859571528547 1.1682401413044379 25.144533504522194 0 0 0
2612 1 27.324196538522965 3.3479031744663397 25.144533504522194 0 0 0
2613 2 26.234365021522585 0.07840862383220254 21.875038955511318 0 0 0
2614 2 28.414028054528266 2.2580716584610254 21.875038955511318 0 0 0
2615 2 28.414028054528266 0.07840862383220278 24.054701988516893 0 0 0
2616 2 26.234365021522585 2.2580716584610254 24.054701988516893 0 0 0
2617 1 31.683522604534165 1.1682401413044379 22.964870471516612 0 0 0
2618 1 33.8631856381678 3.347903174466338 22.964870471516612 0 0 0
2619 1 33.8631856381678 1.168240141304439 25.144533504522194 0 0 0
2620 1 31.683522604534165 3.3479031744663397 25.144533504522194 0 0 0
2621 2 30.593691087533855 0.07840862383220278 21.875038955511318 0 0 0
2622 2 32.77335412069565 2.2580716584610254 21.875038955511318 0 0 0
2623 2 32.77335412069565 0.0784086238322029 24.054701988516893 0 0 0
2624 2 30.593691087533855 2.2580716584610254 24.054701988516893 0 0 0
2657 1 18.60554440550544 5.527566208467087 22.964870471516612 0 0 0
2658 1 20.785207438511026 7.707229240477524 22.964870471516612 0 0 0
2659 1 20.785207438511026 5.527566208467087 25.144533504522194 0 0 0
2660 1 18.60554440550544 7.707229240477524 25.144533504522194 0 0 0
2661 2 17.515712889500236 4.437734691466717 21.875038955511318 0 0 0
2662 2 19.695375922505722 6.617397724472303 21.875038955511318 0 0 0
2663 2 19.695375922505722 4.437734691466717 24.054701988516893 0 0 0
2664 2 17.515712889500236 6.617397724472303 24.054701988516893 0 0 0
2665 1 22.964870471516612 5.527566208467087 22.964870471516612 0 0 0
2666 1 25.144533504522194 7.707229240477524 22.964870471516612 0 0 0
2667 1 25.144533504522194 5.527566208467087 25.144533504522194 0 0 0
2668 1 22.964870471516612 7.707229240477524 25.144533504522194 0 0 0
2669 2 21.875038955511318 4.437734691466717 21.875038955511318 0 0 0
2670 2 24.054701988516893 6.617397724472303 21.875038955511318 0 0 0
2671 2 24.054701988516893 4.437734691466717 24.054701988516893 0 0 0
2672 2 21.875038955511318 6.617397724472303 24.054701988516893 0 0 0
2673 1 27.324196538522965 5.527566208467087 22.964870471516612 0 0 0
2674 1 29.503859571528547 7.707229240477524 22.964870471516612 0 0 0
2675 1 29.503859571528547 5.527566208467087 25.144533504522194 0 0 0
2676 1 27.324196538522965 7.707229240477524 25.144533504522194 0 0 0
2677 2 26.234365021522585 4.437734691466717 21.875038955511318 0 0 0
2678 2 28.414028054528266 6.617397724472303 21.875038955511318 0 0 0
2679 2 28.414028054528266 4.437734691466717 24.054701988516893 0 0 0
2680 2 26.234365021522585 6.617397724472303 24.054701988516893 0 0 0
2681 1 31.683522604534165 5.527566208467087 22.964870471516612 0 0 0
2682 1 33.8631856381678 7.707229240477524 22.964870471516612 0 0 0
2683 1 33.8631856381678 5.527566208467087 25.144533504522194 0 0 0
2684 1 31.683522604534165 7.707229240477524 25.144533504522194 0 0 0
2685 2 30.593691087533855 4.437734691466717 21.875038955511318 0 0 0
2686 2 32.77335412069565 6.617397724472303 21.875038955511318 0 0 0
2687 2 32.77335412069565 4.437734691466717 24.054701988516893 0 0 0
2688 2 30.593691087533855 6.617397724472303 24.054701988516893 0 0 0
2721 1 18.60554440550544 9.886892274478278 22.964870471516612 0 0 0
2722 1 20.785207438511026 12.066555307483865 22.964870471516612 0 0 0
2723 1 20.785207438511026 9.886892274478278 25.144533504522194 0 0 0
2724 1 18.60554440550544 12.066555307483865 25.144533504522194 0 0 0
2725 2 17.515712889500236 8.797060757477897 21.875038955511318 0 0 0
2726 2 19.695375922505722 10.976723790483577 21.875038955511318 0 0 0
2727 2 19.695375922505722 8.797060757477897 24.054701988516893 0 0 0
2728 2 17.515712889500236 10.976723790483577 24.054701988516893 0 0 0
2729 1 22.964870471516612 9.886892274478278 22.964870471516612 0 0 0
2730 1 25.144533504522194 12.066555307483865 22.964870471516612 0 0 0
2731 1 25.144533504522194 9.886892274478278 25.144533504522194 0 0 0
2732 1 22.964870471516612 12.066555307483865 25.144533504522194 0 0 0
2733 2 21.875038955511318 8.797060757477897 21.875038955511318 0 0 0
2734 2 24.054701988516893 10.976723790483577 21.875038955511318 0 0 0
2735 2 24.054701988516893 8.797060757477897 24.054701988516893 0 0 0
2736 2 21.875038955511318 10.976723790483577 24.054701988516893 0 0 0
2737 1 27.324196538522965 9.886892274478278 22.964870471516612 0 0 0
2738 1 29.503859571528547 12.066555307483865 22.964870471516612 0 0 0
2739 1 29.503859571528547 9.886892274478278 25.144533504522194 0 0 0
2740 1 27.324196538522965 12.066555307483865 25.144533504522194 0 0 0
2741 2 26.234365021522585 8.797060757477897 21.875038955511318 0 0 0
2742 2 28.414028054528266 10.976723790483577 21.875038955511318 0 0 0
2743 2 28.414028054528266 8.797060757477897 24.054701988516893 0 0 0
2744 2 26.234365021522585 10.976723790483577 24.054701988516893 0 0 0
2745 1 31.683522604534165 9.886892274478278 22.964870471516612 0 0 0
2746 1 33.8631856381678 12.066555307483865 22.964870471516612 0 0 0
2747 1 33.8631856381678 9.886892274478278 25.144533504522194 0 0 0
2748 1 31.683522604534165 12.066555307483865 25.144533504522194 0 0 0
2749 2 30.593691087533855 8.797060757477897 21.875038955511318 0 0 0
2750 2 32.77335412069565 10.976723790483577 21.875038955511318 0 0 0
2751 2 32.77335412069565 8.797060757477897 24.054701988516893 0 0 0
2752 2 30.593691087533855 10.976723790483577 24.054701988516893 0 0 0
2785 1 18.60554440550544 14.24621833949429 22.964870471516612 0 0 0
2786 1 20.785207438511026 16.425881373495017 22.964870471516612 0 0 0
2787 1 20.785207438511026 14.24621833949429 25.144533504522194 0 0 0
2788 1 18.60554440550544 16.425881373495017 25.144533504522194 0 0 0
2789 2 17.515712889500236 13.156386823489072 21.875038955511318 0 0 0
2790 2 19.695375922505722 15.336049856494654 21.875038955511318 0 0 0
2791 2 19.695375922505722 13.156386823489072 24.054701988516893 0 0 0
2792 2 17.515712889500236 15.336049856494654 24.054701988516893 0 0 0
2793 1 22.964870471516612 14.24621833949429 22.964870471516612 0 0 0
2794 1 25.144533504522194 16.425881373495017 22.964870471516612 0 0 0
2795 1 25.144533504522194 14.24621833949429 25.144533504522194 0 0 0
2796 1 22.964870471516612 16.425881373495017 25.144533504522194 0 0 0
2797 2 21.875038955511318 13.156386823489072 21.875038955511318 0 0 0
2798 2 24.054701988516893 15.336049856494654 21.875038955511318 0 0 0
2799 2 24.054701988516893 13.156386823489072 24.054701988516893 0 0 0
2800 2 21.875038955511318 15.336049856494654 24.054701988516893 0 0 0
2801 1 27.324196538522965 14.24621833949429 22.964870471516612 0 0 0
2802 1 29.503859571528547 16.425881373495017 22.964870471516612 0 0 0
2803 1 29.503859571528547 14.24621833949429 25.144533504522194 0 0 0
2804 1 27.324196538522965 16.425881373495017 25.144533504522194 0 0 0
2805 2 26.234365021522585 13.156386823489072 21.875038955511318 0 0 0
2806 2 28.414028054528266 15.336049856494654 21.875038955511318 0 0 0
2807 2 28.414028054528266 13.156386823489072 24.054701988516893 0 0 0
2808 2 26.234365021522585 15.336049856494654 24.054701988516893 0 0 0
2809 1 31.683522604534165 14.24621833949429 22.964870471516612 0 0 0
2810 1 33.8631856381678 16.425881373495017 22.964870471516612 0 0 0
2811 1 33.8631856381678 14.24621833949429 25.144533504522194 0 0 0
2812 1 31.683522604534165 16.425881373495017 25.144533504522194 0 0 0
2813 2 30.593691087533855 13.156386823489072 21.875038955511318 0 0 0
2814 2 32.77335412069565 15.336049856494654 21.875038955511318 0 0 0
2815 2 32.77335412069565 13.156386823489072 24.054701988516893 0 0 0
2816 2 30.593691087533855 15.336049856494654 24.054701988516893 0 0 0
3105 1 18.60554440550544 1.1682401413044379 27.32419653752779 0 0 0
3106 1 20.785207438511026 3.3479031744663397 27.32419653752779 0 0 0
3107 1 20.785207438511026 1.1682401413044379 29.503859571528547 0 0 0
3108 1 18.60554440550544 3.3479031744663397 29.503859571528547 0 0 0
3109 2 17.515712889500236 0.07840862383220265 26.234365021522482 0 0 0
3110 2 19.695375922505722 2.2580716584610254 26.234365021522482 0 0 0
3111 2 19.695375922505722 0.07840862383220254 28.41402805452817 0 0 0
3112 2 17.515712889500236 2.2580716584610254 28.41402805452817 0 0 0
3113 1 22.964870471516612 1.1682401413044379 27.32419653752779 0 0 0
3114 1 25.144533504522194 3.3479031744663397 27.32419653752779 0 0 0
3115 1 25.144533504522194 1.1682401413044379 29.503859571528547 0 0 0
3116 1 22.964870471516612 3.3479031744663397 29.503859571528547 0 0 0
3117 2 21.875038955511318 0.07840862383220278 26.234365021522482 0 0 0
3118 2 24.054701988516893 2.2580716584610254 26.234365021522482 0 0 0
3119 2 24.054701988516893 0.07840862383220254 28.41402805452817 0 0 0
3120 2 21.875038955511318 2.2580716584610254 28.41402805452817 0 0 0
3121 1 27.324196538522965 1.1682401413044379 27.32419653752779 0 0 0
3122 1 29.503859571528547 3.3479031744663397 27.32419653752779 0 0 0
3123 1 29.503859571528547 1.1682401413044379 29.503859571528547 0 0 0
3124 1 27.324196538522965 3.3479031744663397 29.503859571528547 0 0 0
3125 2 26.234365021522585 0.07840862383220254 26.234365021522482 0 0 0
3126 2 28.414028054528266 2.2580716584610254 26.234365021522482 0 0 0
3127 2 28.414028054528266 0.07840862383220254 28.41402805452817 0 0 0
3128 2 26.234365021522585 2.2580716584610254 28.41402805452817 0 0 0
3129 1 31.683522604534165 1.1682401413044379 27.32419653752779 0 0 0
3130 1 33.8631856381678 3.347903174466338 27.32419653752779 0 0 0
3131 1 33.8631856381678 1.168240141304439 29.503859571528547 0 0 0
3132 1 31.683522604534165 3.3479031744663397 29.503859571528547 0 0 0
3133 2 30.593691087533855 0.07840862383220278 26.234365021522482 0 0 0
3134 2 32.77335412069565 2.2580716584610254 26.234365021522482 0 0 0
3135 2 32.77335412069565 0.0784086238322029 28.41402805452817 0 0 0
3136 2 30.593691087533855 2.2580716584610254 28.41402805452817 0 0 0
3169 1 18.60554440550544 5.527566208467087 27.32419653752779 0 0 0
3170 1 20.785207438511026 7.707229240477524 27.32419653752779 0 0 0
3171 1 20.785207438511026 5.527566208467087 29.503859571528547 0 0 0
3172 1 18.60554440550544 7.707229240477524 29.503859571528547 0 0 0
3173 2 17.515712889500236 4.437734691466717 26.234365021522482 0 0 0
3174 2 19.695375922505722 6.617397724472303 26.234365021522482 0 0 0
3175 2 19.695375922505722 4.437734691466717 28.41402805452817 0 0 0
3176 2 17.515712889500236 6.617397724472303 28.41402805452817 0 0 0
3177 1 22.964870471516612 5.527566208467087 27.32419653752779 0 0 0
3178 1 25.144533504522194 7.707229240477524 27.32419653752779 0 0 0
3179 1 25.144533504522194 5.527566208467087 29.503859571528547 0 0 0
3180 1 22.964870471516612 7.707229240477524 29.503859571528547 0 0 0
3181 2 21.875038955511318 4.437734691466717 26.234365021522482 0 0 0
3182 2 24.054701988516893 6.617397724472303 26.234365021522482 0 0 0
3183 2 24.054701988516893 4.437734691466717 28.41402805452817 0 0 0
3184 2 21.875038955511318 6.617397724472303 28.41402805452817 0 0 0
3185 1 27.324196538522965 5.527566208467087 27.32419653752779 0 0 0
3186 1 29.503859571528547 7.707229240477524 27.32419653752779 0 0 0
3187 1 29.503859571528547 5.527566208467087 29.503859571528547 0 0 0
3188 1 27.324196538522965 7.707229240477524 29.503859571528547 0 0 0
3189 2 26.234365021522585 4.437734691466717 26.234365021522482 0 0 0
3190 2 28.414028054528266 6.617397724472303 26.234365021522482 0 0 0
3191 2 28.414028054528266 4.437734691466717 28.41402805452817 0 0 0
3192 2 26.234365021522585 6.617397724472303 28.41402805452817 0 0 0
3193 1 31.683522604534165 5.527566208467087 27.32419653752779 0 0 0
3194 1 33.8631856381678 7.707229240477524 27.32419653752779 0 0 0
3195 1 33.8631856381678 5.527566208467087 29.503859571528547 0 0 0
3196 1 31.683522604534165 7.707229240477524 29.503859571528547 0 0 0
3197 2 30.593691087533855 4.437734691466717 26.234365021522482 0 0 0
3198 2 32.77335412069565 6.617397724472303 26.234365021522482 0 0 0
3199 2 32.77335412069565 4.437734691466717 28.41402805452817 0 0 0
3200 2 30.593691087533855 6.617397724472303 28.41402805452817 0 0 0
3233 1 18.60554440550544 9.886892274478278 27.32419653752779 0 0 0
3234 1 20.785207438511026 12.066555307483865 27.32419653752779 0 0 0
3235 1 20.785207438511026 9.886892274478278 29.503859571528547 0 0 0
3236 1 18.60554440550544 12.066555307483865 29.503859571528547 0 0 0
3237 2 17.515712889500236 8.797060757477897 26.234365021522482 0 0 0
3238 2 19.695375922505722 10.976723790483577 26.234365021522482 0 0 0
3239 2 19.695375922505722 8.797060757477897 28.41402805452817 0 0 0
3240 2 17.515712889500236 10.976723790483577 28.41402805452817 0 0 0
3241 1 22.964870471516612 9.886892274478278 27.32419653752779 0 0 0
3242 1 25.144533504522194 12.066555307483865 27.32419653752779 0 0 0
3243 1 25.144533504522194 9.886892274478278 29.503859571528547 0 0 0
3244 1 22.964870471516612 12.066555307483865 29.503859571528547 0 0 0
3245 2 21.875038955511318 8.797060757477897 26.234365021522482 0 0 0
3246 2 24.054701988516893 10.976723790483577 26.234365021522482 0 0 0
3247 2 24.054701988516893 8.797060757477897 28.41402805452817 0 0 0
3248 2 21.875038955511318 10.976723790483577 28.41402805452817 0 0 0
3249 1 27.324196538522965 9.886892274478278 27.32419653752779 0 0 0
3250 1 29.503859571528547 12.066555307483865 27.32419653752779 0 0 0
3251 1 29.503859571528547 9.886892274478278 29.503859571528547 0 0 0
3252 1 27.324196538522965 12.066555307483865 29.503859571528547 0 0 0
3253 2 26.234365021522585 8.797060757477897 26.234365021522482 0 0 0
3254 2 28.414028054528266 10.976723790483577 26.234365021522482 0 0 0
3255 2 28.414028054528266 8.797060757477897 28.41402805452817 0 0 0
3256 2 26.234365021522585 10.976723790483577 28.41402805452817 0 0 0
3257 1 31.683522604534165 9.886892274478278 27.32419653752779 0 0 0
3258 1 33.8631856381678 12.066555307483865 27.32419653752779 0 0 0
3259 1 33.8631856381678 9.886892274478278 29.503859571528547 0 0 0
3260 1 31.683522604534165 12.066555307483865 29.503859571528547 0 0 0
3261 2 30.593691087533855 8.797060757477897 26.234365021522482 0 0 0
3262 2 32.77335412069565 10.976723790483577 26.234365021522482 0 0 0
3263 2 32.77335412069565 8.797060757477897 28.41402805452817 0 0 0
3264 2 30.593691087533855 10.976723790483577 28.41402805452817 0 0 0
3297 1 18.60554440550544 14.24621833949429 27.32419653752779 0 0 0
3298 1 20.785207438511026 16.425881373495017 27.32419653752779 0 0 0
3299 1 20.785207438511026 14.24621833949429 29.503859571528547 0 0 0
3300 1 18.60554440550544 16.425881373495017 29.503859571528547 0 0 0
3301 2 17.515712889500236 13.156386823489072 26.234365021522482 0 0 0
3302 2 19.695375922505722 15.336049856494654 26.234365021522482 0 0 0
3303 2 19.695375922505722 13.156386823489072 28.41402805452817 0 0 0
3304 2 17.515712889500236 15.336049856494654 28.41402805452817 0 0 0
3305 1 22.964870471516612 14.24621833949429 27.32419653752779 0 0 0
3306 1 25.144533504522194 16.425881373495017 27.32419653752779 0 0 0
3307 1 25.144533504522194 14.24621833949429 29.503859571528547 0 0 0
3308 1 22.964870471516612 16.425881373495017 29.503859571528547 0 0 0
3309 2 21.875038955511318 13.156386823489072 26.234365021522482 0 0 0
3310 2 24.054701988516893 15.336049856494654 26.234365021522482 0 0 0
3311 2 24.054701988516893 13.156386823489072 28.41402805452817 0 0 0
3312 2 21.875038955511318 15.336049856494654 28.41402805452817 0 0 0
3313 1 27.324196538522965 14.24621833949429 27.32419653752779 0 0 0
3314 1 29.503859571528547 16.425881373495017 27.32419653752779 0 0 0
3315 1 29.503859571528547 14.24621833949429 29.503859571528547 0 0 0
3316 1 27.324196538522965 16.425881373495017 29.503859571528547 0 0 0
3317 2 26.234365021522585 13.156386823489072 26.234365021522482 0 0 0
3318 2 28.414028054528266 15.336049856494654 26.234365021522482 0 0 0
3319 2 28.414028054528266 13.156386823489072 28.41402805452817 0 0 0
3320 2 26.234365021522585 15.336049856494654 28.41402805452817 0 0 0
3321 1 31.683522604534165 14.24621833949429 27.32419653752779 0 0 0
3322 1 33.8631856381678 16.425881373495017 27.32419653752779 0 0 0
3323 1 33.8631856381678 14.24621833949429 29.503859571528547 0 0 0
3324 1 31.683522604534165 16.425881373495017 29.503859571528547 0 0 0
3325 2 30.593691087533855 13.156386823489072 26.234365021522482 0 0 0
3326 2 32.77335412069565 15.336049856494654 26.234365021522482 0 0 0
3327 2 32.77335412069565 13.156386823489072 28.41402805452817 0 0 0
3328 2 30.593691087533855 15.336049856494654 28.41402805452817 0 0 0
3617 1 18.60554440550544 1.1682401413044379 31.683522604534165 0 0 0
3618 1 20.785207438511026 3.3479031744663397 31.683522604534165 0 0 0
3619 1 20.785207438511026 1.168240141304439 33.8631856381678 0 0 0
3620 1 18.60554440550544 3.347903174466338 33.8631856381678 0 0 0
3621 2 17.515712889500236 0.07840862383220265 30.593691087533855 0 0 0
3622 2 19.695375922505722 2.2580716584610254 30.593691087533855 0 0 0
3623 2 19.695375922505722 0.0784086238322029 32.77335412069565 0 0 0
3624 2 17.515712889500236 2.2580716584610254 32.77335412069565 0 0 0
3625 1 22.964870471516612 1.1682401413044379 31.683522604534165 0 0 0
3626 1 25.144533504522194 3.3479031744663397 31.683522604534165 0 0 0
3627 1 25.144533504522194 1.168240141304439 33.8631856381678 0 0 0
3628 1 22.964870471516612 3.347903174466338 33.8631856381678 0 0 0
3629 2 21.875038955511318 0.07840862383220278 30.593691087533855 0 0 0
3630 2 24.054701988516893 2.2580716584610254 30.593691087533855 0 0 0
3631 2 24.054701988516893 0.0784086238322029 32.77335412069565 0 0 0
3632 2 21.875038955511318 2.2580716584610254 32.77335412069565 0 0 0
3633 1 27.324196538522965 1.1682401413044379 31.683522604534165 0 0 0
3634 1 29.503859571528547 3.3479031744663397 31.683522604534165 0 0 0
3635 1 29.503859571528555 1.168240141304439 33.8631856381678 0 0 0
3636 1 27.324196538522965 3.347903174466338 33.8631856381678 0 0 0
3637 2 26.234365021522585 0.07840862383220254 30.593691087533855 0 0 0
3638 2 28.414028054528266 2.2580716584610254 30.593691087533855 0 0 0
3639 2 28.414028054528263 0.0784086238322029 32.77335412069565 0 0 0
3640 2 26.234365021522585 2.2580716584610254 32.77335412069565 0 0 0
3641 1 31.683522604534165 1.1682401413044379 31.683522604534165 0 0 0
3642 1 33.8631856381678 3.347903174466338 31.683522604534165 0 0 0
3643 1 33.863185638167785 1.168240141304463 33.863185638167785 0 0 0
3644 1 31.683522604534165 3.347903174466338 33.8631856381678 0 0 0
3645 2 30.593691087533855 0.07840862383220278 30.593691087533855 0 0 0
3646 2 32.77335412069565 2.2580716584610254 30.593691087533855 0 0 0
3647 2 32.77335412069565 0.07840862383220555 32.77335412069565 0 0 0
3648 2 30.593691087533855 2.2580716584610254 32.77335412069565 0 0 0
3681 1 18.60554440550544 5.527566208467087 31.683522604534165 0 0 0
3682 1 20.785207438511026 7.707229240477524 31.683522604534165 0 0 0
3683 1 20.785207438511026 5.527566208467087 33.8631856381678 0 0 0
3684 1 18.60554440550544 7.707229240477524 33.8631856381678 0 0 0
3685 2 17.515712889500236 4.437734691466717 30.593691087533855 0 0 0
3686 2 19.695375922505722 6.617397724472303 30.593691087533855 0 0 0
3687 2 19.695375922505722 4.437734691466717 32.77335412069565 0 0 0
3688 2 17.515712889500236 6.617397724472303 32.77335412069565 0 0 0
3689 1 22.964870471516612 5.527566208467087 31.683522604534165 0 0 0
3690 1 25.144533504522194 7.707229240477524 31.683522604534165 0 0 0
3691 1 25.144533504522194 5.527566208467087 33.8631856381678 0 0 0
3692 1 22.964870471516612 7.707229240477524 33.8631856381678 0 0 0
3693 2 21.875038955511318 4.437734691466717 30.593691087533855 0 0 0
3694 2 24.054701988516893 6.617397724472303 30.593691087533855 0 0 0
3695 2 24.054701988516893 4.437734691466717 32.77335412069565 0 0 0
3696 2 21.875038955511318 6.617397724472303 32.77335412069565 0 0 0
3697 1 27.324196538522965 5.527566208467087 31.683522604534165 0 0 0
3698 1 29.503859571528547 7.707229240477524 31.683522604534165 0 0 0
3699 1 29.503859571528547 5.527566208467087 33.8631856381678 0 0 0
3700 1 27.324196538522965 7.707229240477524 33.8631856381678 0 0 0
3701 2 26.234365021522585 4.437734691466717 30.593691087533855 0 0 0
3702 2 28.414028054528266 6.617397724472303 30.593691087533855 0 0 0
3703 2 28.414028054528266 4.437734691466717 32.77335412069565 0 0 0
3704 2 26.234365021522585 6.617397724472303 32.77335412069565 0 0 0
3705 1 31.683522604534165 5.527566208467087 31.683522604534165 0 0 0
3706 1 33.8631856381678 7.707229240477524 31.683522604534165 0 0 0
3707 1 33.863185638167785 5.52756620846711 33.863185638167785 0 0 0
3708 1 31.683522604534165 7.707229240477524 33.8631856381678 0 0 0
3709 2 30.593691087533855 4.437734691466717 30.593691087533855 0 0 0
3710 2 32.77335412069565 6.617397724472303 30.593691087533855 0 0 0
3711 2 32.77335412069565 4.437734691466718 32.77335412069565 0 0 0
3712 2 30.593691087533855 6.617397724472303 32.77335412069565 0 0 0
3745 1 18.60554440550544 9.886892274478278 31.683522604534165 0 0 0
3746 1 20.785207438511026 12.066555307483865 31.683522604534165 0 0 0
3747 1 20.785207438511026 9.886892274478278 33.8631856381678 0 0 0
3748 1 18.60554440550544 12.066555307483865 33.8631856381678 0 0 0
3749 2 17.515712889500236 8.797060757477897 30.593691087533855 0 0 0
3750 2 19.695375922505722 10.976723790483577 30.593691087533855 0 0 0
3751 2 19.695375922505722 8.797060757477897 32.77335412069565 0 0 0
3752 2 17.515712889500236 10.976723790483577 32.77335412069565 0 0 0
3753 1 22.964870471516612 9.886892274478278 31.683522604534165 0 0 0
3754 1 25.144533504522194 12.066555307483865 31.683522604534165 0 0 0
3755 1 25.144533504522194 9.886892274478278 33.8631856381678 0 0 0
3756 1 22.964870471516612 12.066555307483865 33.8631856381678 0 0 0
3757 2 21.875038955511318 8.797060757477897 30.593691087533855 0 0 0
3758 2 24.054701988516893 10.976723790483577 30.593691087533855 0 0 0
3759 2 24.054701988516893 8.797060757477897 32.77335412069565 0 0 0
3760 2 21.875038955511318 10.976723790483577 32.77335412069565 0 0 0
3761 1 27.324196538522965 9.886892274478278 31.683522604534165 0 0 0
3762 1 29.503859571528547 12.066555307483865 31.683522604534165 0 0 0
3763 1 29.503859571528547 9.886892274478278 33.8631856381678 0 0 0
3764 1 27.324196538522965 12.066555307483865 33.8631856381678 0 0 0
3765 2 26.234365021522585 8.797060757477897 30.593691087533855 0 0 0
3766 2 28.414028054528266 10.976723790483577 30.593691087533855 0 0 0
3767 2 28.414028054528266 8.797060757477897 32.77335412069565 0 0 0
3768 2 26.234365021522585 10.976723790483577 32.77335412069565 0 0 0
3769 1 31.683522604534165 9.886892274478278 31.683522604534165 0 0 0
3770 1 33.8631856381678 12.066555307483865 31.683522604534165 0 0 0
3771 1 33.863185638167785 9.8868922744783 33.863185638167785 0 0 0
3772 1 31.683522604534165 12.066555307483865 33.8631856381678 0 0 0
3773 2 30.593691087533855 8.797060757477897 30.593691087533855 0 0 0
3774 2 32.77335412069565 10.976723790483577 30.593691087533855 0 0 0
3775 2 32.77335412069565 8.797060757477897 32.77335412069565 0 0 0
3776 2 30.593691087533855 10.976723790483577 32.77335412069565 0 0 0
3809 1 18.60554440550544 14.24621833949429 31.683522604534165 0 0 0
3810 1 20.785207438511026 16.425881373495017 31.683522604534165 0 0 0
3811 1 20.785207438511026 14.24621833949429 33.8631856381678 0 0 0
3812 1 18.60554440550544 16.425881373495017 33.8631856381678 0 0 0
3813 2 17.515712889500236 13.156386823489072 30.593691087533855 0 0 0
3814 2 19.695375922505722 15.336049856494654 30.593691087533855 0 0 0
3815 2 19.695375922505722 13.156386823489072 32.77335412069565 0 0 0
3816 2 17.515712889500236 15.336049856494654 32.77335412069565 0 0 0
3817 1 22.964870471516612 14.24621833949429 31.683522604534165 0 0 0
3818 1 25.144533504522194 16.425881373495017 31.683522604534165 0 0 0
3819 1 25.144533504522194 14.24621833949429 33.8631856381678 0 0 0
3820 1 22.964870471516612 16.425881373495017 33.8631856381678 0 0 0
3821 2 21.875038955511318 13.156386823489072 30.593691087533855 0 0 0
3822 2 24.054701988516893 15.336049856494654 30.593691087533855 0 0 0
3823 2 24.054701988516893 13.156386823489072 32.77335412069565 0 0 0
3824 2 21.875038955511318 15.336049856494654 32.77335412069565 0 0 0
3825 1 27.324196538522965 14.24621833949429 31.683522604534165 0 0 0
3826 1 29.503859571528547 16.425881373495017 31.683522604534165 0 0 0
3827 1 29.503859571528547 14.24621833949429 33.8631856381678 0 0 0
3828 1 27.324196538522965 16.425881373495017 33.8631856381678 0 0 0
3829 2 26.234365021522585 13.156386823489072 30.593691087533855 0 0 0
3830 2 28.414028054528266 15.336049856494654 30.593691087533855 0 0 0
3831 2 28.414028054528266 13.156386823489072 32.77335412069565 0 0 0
3832 2 26.234365021522585 15.336049856494654 32.77335412069565 0 0 0
3833 1 31.683522604534165 14.24621833949429 31.683522604534165 0 0 0
3834 1 33.8631856381678 16.425881373495017 31.683522604534165 0 0 0
3835 1 33.863185638167785 14.246218339494314 33.863185638167785 0 0 0
3836 1 31.683522604534165 16.425881373495017 33.8631856381678 0 0 0
3837 2 30.593691087533855 13.156386823489072 30.593691087533855 0 0 0
3838 2 32.77335412069565 15.336049856494654 30.593691087533855 0 0 0
3839 2 32.77335412069565 13.156386823489072 32.77335412069565 0 0 0
3840 2 30.593691087533855 15.336049856494654 32.77335412069565 0 0 0
289 1 18.60554440550544 18.60554440550544 1.1682401413044379 0 0 0
290 1 20.785207438511026 20.785207438511026 1.1682401413044379 0 0 0
291 1 20.785207438511026 18.60554440550544 3.3479031744663397 0 0 0
292 1 18.60554440550544 20.785207438511026 3.3479031744663397 0 0 0
293 2 17.515712889500236 17.515712889500236 0.07840862383220278 0 0 0
294 2 19.695375922505722 19.695375922505722 0.07840862383220278 0 0 0
295 2 19.695375922505722 17.515712889500236 2.2580716584610254 0 0 0
296 2 17.515712889500236 19.695375922505722 2.2580716584610254 0 0 0
297 1 22.964870471516612 18.60554440550544 1.1682401413044379 0 0 0
298 1 25.144533504522194 20.785207438511026 1.1682401413044379 0 0 0
299 1 25.144533504522194 18.60554440550544 3.3479031744663397 0 0 0
300 1 22.964870471516612 20.785207438511026 3.3479031744663397 0 0 0
301 2 21.875038955511318 17.515712889500236 0.07840862383220265 0 0 0
302 2 24.054701988516893 19.695375922505722 0.07840862383220278 0 0 0
303 2 24.054701988516893 17.515712889500236 2.2580716584610254 0 0 0
304 2 21.875038955511318 19.695375922505722 2.2580716584610254 0 0 0
305 1 27.324196538522965 18.60554440550544 1.1682401413044379 0 0 0
306 1 29.503859571528547 20.785207438511026 1.1682401413044379 0 0 0
307 1 29.503859571528547 18.60554440550544 3.3479031744663397 0 0 0
308 1 27.324196538522965 20.785207438511026 3.3479031744663397 0 0 0
309 2 26.234365021522585 17.515712889500236 0.07840862383220278 0 0 0
310 2 28.414028054528266 19.695375922505722 0.07840862383220278 0 0 0
311 2 28.414028054528266 17.515712889500236 2.2580716584610254 0 0 0
312 2 26.234365021522585 19.695375922505722 2.2580716584610254 0 0 0
313 1 31.683522604534165 18.60554440550544 1.1682401413044379 0 0 0
314 1 33.8631856381678 20.785207438511026 1.168240141304439 0 0 0
315 1 33.8631856381678 18.60554440550544 3.347903174466338 0 0 0
316 1 31.683522604534165 20.785207438511026 3.3479031744663397 0 0 0
317 2 30.593691087533855 17.515712889500236 0.07840862383220265 0 0 0
318 2 32.77335412069565 19.695375922505722 0.0784086238322029 0 0 0
319 2 32.77335412069565 17.515712889500236 2.2580716584610254 0 0 0
320 2 30.593691087533855 19.695375922505722 2.2580716584610254 0 0 0
353 1 18.60554440550544 22.964870471516612 1.1682401413044379 0 0 0
354 1 20.785207438511026 25.144533504522194 1.1682401413044379 0 0 0
355 1 20.785207438511026 22.964870471516612 3.3479031744663397 0 0 0
356 1 18.60554440550544 25.144533504522194 3.3479031744663397 0 0 0
357 2 17.515712889500236 21.875038955511318 0.07840862383220265 0 0 0
358 2 19.695375922505722 24.054701988516893 0.07840862383220278 0 0 0
359 2 19.695375922505722 21.875038955511318 2.2580716584610254 0 0 0
360 2 17.515712889500236 24.054701988516893 2.2580716584610254 0 0 0
361 1 22.964870471516612 22.964870471516612 1.1682401413044379 0 0 0
362 1 25.144533504522194 25.144533504522194 1.1682401413044379 0 0 0
363 1 25.144533504522194 22.964870471516612 3.3479031744663397 0 0 0
364 1 22.964870471516612 25.144533504522194 3.3479031744663397 0 0 0
365 2 21.875038955511318 21.875038955511318 0.07840862383220278 0 0 0
366 2 24.054701988516893 24.054701988516893 0.07840862383220278 0 0 0
367 2 24.054701988516893 21.875038955511318 2.2580716584610254 0 0 0
368 2 21.875038955511318 24.054701988516893 2.2580716584610254 0 0 0
369 1 27.324196538522965 22.964870471516612 1.1682401413044379 0 0 0
370 1 29.503859571528547 25.144533504522194 1.1682401413044379 0 0 0
371 1 29.503859571528547 22.964870471516612 3.3479031744663397 0 0 0
372 1 27.324196538522965 25.144533504522194 3.3479031744663397 0 0 0
373 2 26.234365021522585 21.875038955511318 0.07840862383220254 0 0 0
374 2 28.414028054528266 24.054701988516893 0.07840862383220278 0 0 0
375 2 28.414028054528266 21.875038955511318 2.2580716584610254 0 0 0
376 2 26.234365021522585 24.054701988516893 2.2580716584610254 0 0 0
377 1 31.683522604534165 22.964870471516612 1.1682401413044379 0 0 0
378 1 33.8631856381678 25.144533504522194 1.168240141304439 0 0 0
379 1 33.8631856381678 22.964870471516612 3.347903174466338 0 0 0
380 1 31.683522604534165 25.144533504522194 3.3479031744663397 0 0 0
381 2 30.593691087533855 21.875038955511318 0.07840862383220278 0 0 0
382 2 32.77335412069565 24.054701988516893 0.0784086238322029 0 0 0
383 2 32.77335412069565 21.875038955511318 2.2580716584610254 0 0 0
384 2 30.593691087533855 24.054701988516893 2.2580716584610254 0 0 0
417 1 18.60554440550544 27.32419653752779 1.1682401413044379 0 0 0
418 1 20.785207438511026 29.503859571528547 1.1682401413044379 0 0 0
419 1 20.785207438511026 27.32419653752779 3.3479031744663397 0 0 0
420 1 18.60554440550544 29.503859571528547 3.3479031744663397 0 0 0
421 2 17.515712889500236 26.234365021522482 0.07840862383220265 0 0 0
422 2 19.695375922505722 28.41402805452817 0.07840862383220254 0 0 0
423 2 19.695375922505722 26.234365021522482 2.2580716584610254 0 0 0
424 2 17.515712889500236 28.41402805452817 2.2580716584610254 0 0 0
425 1 22.964870471516612 27.32419653752779 1.1682401413044379 0 0 0
426 1 25.144533504522194 29.503859571528547 1.1682401413044379 0 0 0
427 1 25.144533504522194 27.32419653752779 3.3479031744663397 0 0 0
428 1 22.964870471516612 29.503859571528547 3.3479031744663397 0 0 0
429 2 21.875038955511318 26.234365021522482 0.07840862383220278 0 0 0
430 2 24.054701988516893 28.41402805452817 0.07840862383220254 0 0 0
431 2 24.054701988516893 26.234365021522482 2.2580716584610254 0 0 0
432 2 21.875038955511318 28.41402805452817 2.2580716584610254 0 0 0
433 1 27.324196538522965 27.32419653752779 1.1682401413044379 0 0 0
434 1 29.503859571528547 29.503859571528547 1.1682401413044379 0 0 0
435 1 29.503859571528547 27.32419653752779 3.3479031744663397 0 0 0
436 1 27.324196538522965 29.503859571528547 3.3479031744663397 0 0 0
437 2 26.234365021522585 26.234365021522482 0.07840862383220254 0 0 0
438 2 28.414028054528266 28.41402805452817 0.07840862383220254 0 0 0
439 2 28.414028054528266 26.234365021522482 2.2580716584610254 0 0 0
440 2 26.234365021522585 28.41402805452817 2.2580716584610254 0 0 0
441 1 31.683522604534165 27.32419653752779 1.1682401413044379 0 0 0
442 1 33.8631856381678 29.503859571528547 1.168240141304439 0 0 0
443 1 33.8631856381678 27.32419653752779 3.347903174466338 0 0 0
444 1 31.683522604534165 29.503859571528547 3.3479031744663397 0 0 0
445 2 30.593691087533855 26.234365021522482 0.07840862383220278 0 0 0
446 2 32.77335412069565 28.41402805452817 0.0784086238322029 0 0 0
447 2 32.77335412069565 26.234365021522482 2.2580716584610254 0 0 0
448 2 30.593691087533855 28.41402805452817 2.2580716584610254 0 0 0
481 1 18.60554440550544 31.683522604534165 1.1682401413044379 0 0 0
482 1 20.785207438511026 33.8631856381678 1.168240141304439 0 0 0
483 1 20.785207438511026 31.683522604534165 3.3479031744663397 0 0 0
484 1 18.60554440550544 33.8631856381678 3.347903174466338 0 0 0
485 2 17.515712889500236 30.593691087533855 0.07840862383220265 0 0 0
486 2 19.695375922505722 32.77335412069565 0.0784086238322029 0 0 0
487 2 19.695375922505722 30.593691087533855 2.2580716584610254 0 0 0
488 2 17.515712889500236 32.77335412069565 2.2580716584610254 0 0 0
489 1 22.964870471516612 31.683522604534165 1.1682401413044379 0 0 0
490 1 25.144533504522194 33.8631856381678 1.168240141304439 0 0 0
491 1 25.144533504522194 31.683522604534165 3.3479031744663397 0 0 0
492 1 22.964870471516612 33.8631856381678 3.347903174466338 0 0 0
493 2 21.875038955511318 30.593691087533855 0.07840862383220278 0 0 0
494 2 24.054701988516893 32.77335412069565 0.0784086238322029 0 0 0
495 2 24.054701988516893 30.593691087533855 2.2580716584610254 0 0 0
496 2 21.875038955511318 32.77335412069565 2.2580716584610254 0 0 0
497 1 27.324196538522965 31.683522604534165 1.1682401413044379 0 0 0
498 1 29.503859571528555 33.8631856381678 1.168240141304439 0 0 0
499 1 29.503859571528547 31.683522604534165 3.3479031744663397 0 0 0
500 1 27.324196538522965 33.8631856381678 3.347903174466338 0 0 0
501 2 26.234365021522585 30.593691087533855 0.07840862383220254 0 0 0
502 2 28.414028054528263 32.77335412069565 0.0784086238322029 0 0 0
503 2 28.414028054528266 30.593691087533855 2.2580716584610254 0 0 0
504 2 26.234365021522585 32.77335412069565 2.2580716584610254 0 0 0
505 1 31.683522604534165 31.683522604534165 1.1682401413044379 0 0 0
506 1 33.863185638167785 33.863185638167785 1.168240141304463 0 0 0
507 1 33.8631856381678 31.683522604534165 3.347903174466338 0 0 0
508 1 31.683522604534165 33.8631856381678 3.347903174466338 0 0 0
509 2 30.593691087533855 30.593691087533855 0.07840862383220278 0 0 0
510 2 32.77335412069565 32.77335412069565 0.07840862383220555 0 0 0
511 2 32.77335412069565 30.593691087533855 2.2580716584610254 0 0 0
512 2 30.593691087533855 32.77335412069565 2.2580716584610254 0 0 0
801 1 18.60554440550544 18.60554440550544 5.527566208467087 0 0 0
802 1 20.785207438511026 20.785207438511026 5.527566208467087 0 0 0
803 1 20.785207438511026 18.60554440550544 7.707229240477524 0 0 0
804 1 18.60554440550544 20.785207438511026 7.707229240477524 0 0 0
805 2 17.515712889500236 17.515712889500236 4.437734691466717 0 0 0
806 2 19.695375922505722 19.695375922505722 4.437734691466717 0 0 0
807 2 19.695375922505722 17.515712889500236 6.617397724472303 0 0 0
808 2 17.515712889500236 19.695375922505722 6.617397724472303 0 0 0
809 1 22.964870471516612 18.60554440550544 5.527566208467087 0 0 0
810 1 25.144533504522194 20.785207438511026 5.527566208467087 0 0 0
811 1 25.144533504522194 18.60554440550544 7.707229240477524 0 0 0
812 1 22.964870471516612 20.785207438511026 7.707229240477524 0 0 0
813 2 21.875038955511318 17.515712889500236 4.437734691466717 0 0 0
814 2 24.054701988516893 19.695375922505722 4.437734691466717 0 0 0
815 2 24.054701988516893 17.515712889500236 6.617397724472303 0 0 0
816 2 21.875038955511318 19.695375922505722 6.617397724472303 0 0 0
817 1 27.324196538522965 18.60554440550544 5.527566208467087 0 0 0
818 1 29.503859571528547 20.785207438511026 5.527566208467087 0 0 0
819 1 29.503859571528547 18.60554440550544 7.707229240477524 0 0 0
820 1 27.324196538522965 20.785207438511026 7.707229240477524 0 0 0
821 2 26.234365021522585 17.515712889500236 4.437734691466717 0 0 0
822 2 28.414028054528266 19.695375922505722 4.437734691466717 0 0 0
823 2 28.414028054528266 17.515712889500236 6.617397724472303 0 0 0
824 2 26.234365021522585 19.695375922505722 6.617397724472303 0 0 0
825 1 31.683522604534165 18.60554440550544 5.527566208467087 0 0 0
826 1 33.8631856381678 20.785207438511026 5.527566208467087 0 0 0
827 1 33.8631856381678 18.60554440550544 7.707229240477524 0 0 0
828 1 31.683522604534165 20.785207438511026 7.707229240477524 0 0 0
829 2 30.593691087533855 17.515712889500236 4.437734691466717 0 0 0
830 2 32.77335412069565 19.695375922505722 4.437734691466717 0 0 0
831 2 32.77335412069565 17.515712889500236 6.617397724472303 0 0 0
832 2 30.593691087533855 19.695375922505722 6.617397724472303 0 0 0
865 1 18.60554440550544 22.964870471516612 5.527566208467087 0 0 0
866 1 20.785207438511026 25.144533504522194 5.527566208467087 0 0 0
867 1 20.785207438511026 22.964870471516612 7.707229240477524 0 0 0
868 1 18.60554440550544 25.144533504522194 7.707229240477524 0 0 0
869 2 17.515712889500236 21.875038955511318 4.437734691466717 0 0 0
870 2 19.695375922505722 24.054701988516893 4.437734691466717 0 0 0
871 2 19.695375922505722 21.875038955511318 6.617397724472303 0 0 0
872 2 17.515712889500236 24.054701988516893 6.617397724472303 0 0 0
873 1 22.964870471516612 22.964870471516612 5.527566208467087 0 0 0
874 1 25.144533504522194 25.144533504522194 5.527566208467087 0 0 0
875 1 25.144533504522194 22.964870471516612 7.707229240477524 0 0 0
876 1 22.964870471516612 25.144533504522194 7.707229240477524 0 0 0
877 2 21.875038955511318 21.875038955511318 4.437734691466717 0 0 0
878 2 24.054701988516893 24.054701988516893 4.437734691466717 0 0 0
879 2 24.054701988516893 21.875038955511318 6.617397724472303 0 0 0
880 2 21.875038955511318 24.054701988516893 6.617397724472303 0 0 0
881 1 27.324196538522965 22.964870471516612 5.527566208467087 0 0 0
882 1 29.503859571528547 25.144533504522194 5.527566208467087 0 0 0
883 1 29.503859571528547 22.964870471516612 7.707229240477524 0 0 0
884 1 27.324196538522965 25.144533504522194 7.707229240477524 0 0 0
885 2 26.234365021522585 21.875038955511318 4.437734691466717 0 0 0
886 2 28.414028054528266 24.054701988516893 4.437734691466717 0 0 0
887 2 28.414028054528266 21.875038955511318 6.617397724472303 0 0 0
888 2 26.234365021522585 24.054701988516893 6.617397724472303 0 0 0
889 1 31.683522604534165 22.964870471516612 5.527566208467087 0 0 0
890 1 33.8631856381678 25.144533504522194 5.527566208467087 0 0 0
891 1 33.8631856381678 22.964870471516612 7.707229240477524 0 0 0
892 1 31.683522604534165 25.144533504522194 7.707229240477524 0 0 0
893 2 30.593691087533855 21.875038955511318 4.437734691466717 0 0 0
894 2 32.77335412069565 24.054701988516893 4.437734691466717 0 0 0
895 2 32.77335412069565 21.875038955511318 6.617397724472303 0 0 0
896 2 30.593691087533855 24.054701988516893 6.617397724472303 0 0 0
929 1 18.60554440550544 27.32419653752779 5.527566208467087 0 0 0
930 1 20.785207438511026 29.503859571528547 5.527566208467087 0 0 0
931 1 20.785207438511026 27.32419653752779 7.707229240477524 0 0 0
932 1 18.60554440550544 29.503859571528547 7.707229240477524 0 0 0
933 2 17.515712889500236 26.234365021522482 4.437734691466717 0 0 0
934 2 19.695375922505722 28.41402805452817 4.437734691466717 0 0 0
935 2 19.695375922505722 26.234365021522482 6.617397724472303 0 0 0
936 2 17.515712889500236 28.41402805452817 6.617397724472303 0 0 0
937 1 22.964870471516612 27.32419653752779 5.527566208467087 0 0 0
938 1 25.144533504522194 29.503859571528547 5.527566208467087 0 0 0
939 1 25.144533504522194 27.32419653752779 7.707229240477524 0 0 0
940 1 22.964870471516612 29.503859571528547 7.707229240477524 0 0 0
941 2 21.875038955511318 26.234365021522482 4.437734691466717 0 0 0
942 2 24.054701988516893 28.41402805452817 4.437734691466717 0 0 0
943 2 24.054701988516893 26.234365021522482 6.617397724472303 0 0 0
944 2 21.875038955511318 28.41402805452817 6.617397724472303 0 0 0
945 1 27.324196538522965 27.32419653752779 5.527566208467087 0 0 0
946 1 29.503859571528547 29.503859571528547 5.527566208467087 0 0 0
947 1 29.503859571528547 27.32419653752779 7.707229240477524 0 0 0
948 1 27.324196538522965 29.503859571528547 7.707229240477524 0 0 0
949 2 26.234365021522585 26.234365021522482 4.437734691466717 0 0 0
950 2 28.414028054528266 28.41402805452817 4.437734691466717 0 0 0
951 2 28.414028054528266 26.234365021522482 6.617397724472303 0 0 0
952 2 26.234365021522585 28.41402805452817 6.617397724472303 0 0 0
953 1 31.683522604534165 27.32419653752779 5.527566208467087 0 0 0
954 1 33.8631856381678 29.503859571528547 5.527566208467087 0 0 0
955 1 33.8631856381678 27.32419653752779 7.707229240477524 0 0 0
956 1 31.683522604534165 29.503859571528547 7.707229240477524 0 0 0
957 2 30.593691087533855 26.234365021522482 4.437734691466717 0 0 0
958 2 32.77335412069565 28.41402805452817 4.437734691466717 0 0 0
959 2 32.77335412069565 26.234365021522482 6.617397724472303 0 0 0
960 2 30.593691087533855 28.41402805452817 6.617397724472303 0 0 0
993 1 18.60554440550544 31.683522604534165 5.527566208467087 0 0 0
994 1 20.785207438511026 33.8631856381678 5.527566208467087 0 0 0
995 1 20.785207438511026 31.683522604534165 7.707229240477524 0 0 0
996 1 18.60554440550544 33.8631856381678 7.707229240477524 0 0 0
997 2 17.515712889500236 30.593691087533855 4.437734691466717 0 0 0
998 2 19.695375922505722 32.77335412069565 4.437734691466717 0 0 0
999 2 19.695375922505722 30.593691087533855 6.617397724472303 0 0 0
1000 2 17.515712889500236 32.77335412069565 6.617397724472303 0 0 0
1001 1 22.964870471516612 31.683522604534165 5.527566208467087 0 0 0
1002 1 25.144533504522194 33.8631856381678 5.527566208467087 0 0 0
1003 1 25.144533504522194 31.683522604534165 7.707229240477524 0 0 0
1004 1 22.964870471516612 33.8631856381678 7.707229240477524 0 0 0
1005 2 21.875038955511318 30.593691087533855 4.437734691466717 0 0 0
1006 2 24.054701988516893 32.77335412069565 4.437734691466717 0 0 0
1007 2 24.054701988516893 30.593691087533855 6.617397724472303 0 0 0
1008 2 21.875038955511318 32.77335412069565 6.617397724472303 0 0 0
1009 1 27.324196538522965 31.683522604534165 5.527566208467087 0 0 0
1010 1 29.503859571528547 33.8631856381678 5.527566208467087 0 0 0
1011 1 29.503859571528547 31.683522604534165 7.707229240477524 0 0 0
1012 1 27.324196538522965 33.8631856381678 7.707229240477524 0 0 0
1013 2 26.234365021522585 30.593691087533855 4.437734691466717 0 0 0
1014 2 28.414028054528266 32.77335412069565 4.437734691466717 0 0 0
1015 2 28.414028054528266 30.593691087533855 6.617397724472303 0 0 0
1016 2 26.234365021522585 32.77335412069565 6.617397724472303 0 0 0
1017 1 31.683522604534165 31.683522604534165 5.527566208467087 0 0 0
1018 1 33.863185638167785 33.863185638167785 5.52756620846711 0 0 0
1019 1 33.8631856381678 31.683522604534165 7.707229240477524 0 0 0
1020 1 31.683522604534165 33.8631856381678 7.707229240477524 0 0 0
1021 2 30.593691087533855 30.593691087533855 4.437734691466717 0 0 0
1022 2 32.77335412069565 32.77335412069565 4.437734691466718 0 0 0
1023 2 32.77335412069565 30.593691087533855 6.617397724472303 0 0 0
1024 2 30.593691087533855 32.77335412069565 6.617397724472303 0 0 0
1313 1 18.60554440550544 18.60554440550544 9.886892274478278 0 0 0
1314 1 20.785207438511026 20.785207438511026 9.886892274478278 0 0 0
1315 1 20.785207438511026 18.60554440550544 12.066555307483865 0 0 0
1316 1 18.60554440550544 20.785207438511026 12.066555307483865 0 0 0
1317 2 17.515712889500236 17.515712889500236 8.797060757477897 0 0 0
1318 2 19.695375922505722 19.695375922505722 8.797060757477897 0 0 0
1319 2 19.695375922505722 17.515712889500236 10.976723790483577 0 0 0
1320 2 17.515712889500236 19.695375922505722 10.976723790483577 0 0 0
1321 1 22.964870471516612 18.60554440550544 9.886892274478278 0 0 0
1322 1 25.144533504522194 20.785207438511026 9.886892274478278 0 0 0
1323 1 25.144533504522194 18.60554440550544 12.066555307483865 0 0 0
1324 1 22.964870471516612 20.785207438511026 12.066555307483865 0 0 0
1325 2 21.875038955511318 17.515712889500236 8.797060757477897 0 0 0
1326 2 24.054701988516893 19.695375922505722 8.797060757477897 0 0 0
1327 2 24.054701988516893 17.515712889500236 10.976723790483577 0 0 0
1328 2 21.875038955511318 19.695375922505722 10.976723790483577 0 0 0
1329 1 27.324196538522965 18.60554440550544 9.886892274478278 0 0 0
1330 1 29.503859571528547 20.785207438511026 9.886892274478278 0 0 0
1331 1 29.503859571528547 18.60554440550544 12.066555307483865 0 0 0
1332 1 27.324196538522965 20.785207438511026 12.066555307483865 0 0 0
1333 2 26.234365021522585 17.515712889500236 8.797060757477897 0 0 0
1334 2 28.414028054528266 19.695375922505722 8.797060757477897 0 0 0
1335 2 28.414028054528266 17.515712889500236 10.976723790483577 0 0 0
1336 2 26.234365021522585 19.695375922505722 10.976723790483577 0 0 0
1337 1 31.683522604534165 18.60554440550544 9.886892274478278 0 0 0
1338 1 33.8631856381678 20.785207438511026 9.886892274478278 0 0 0
1339 1 33.8631856381678 18.60554440550544 12.066555307483865 0 0 0
1340 1 31.683522604534165 20.785207438511026 12.066555307483865 0 0 0
1341 2 30.593691087533855 17.515712889500236 8.797060757477897 0 0 0
1342 2 32.77335412069565 19.695375922505722 8.797060757477897 0 0 0
1343 2 32.77335412069565 17.515712889500236 10.976723790483577 0 0 0
1344 2 30.593691087533855 19.695375922505722 10.976723790483577 0 0 0
1377 1 18.60554440550544 22.964870471516612 9.886892274478278 0 0 0
1378 1 20.785207438511026 25.144533504522194 9.886892274478278 0 0 0
1379 1 20.785207438511026 22.964870471516612 12.066555307483865 0 0 0
1380 1 18.60554440550544 25.144533504522194 12.066555307483865 0 0 0
1381 2 17.515712889500236 21.875038955511318 8.797060757477897 0 0 0
1382 2 19.695375922505722 24.054701988516893 8.797060757477897 0 0 0
1383 2 19.695375922505722 21.875038955511318 10.976723790483577 0 0 0
1384 2 17.515712889500236 24.054701988516893 10.976723790483577 0 0 0
1385 1 22.964870471516612 22.964870471516612 9.886892274478278 0 0 0
1386 1 25.144533504522194 25.144533504522194 9.886892274478278 0 0 0
1387 1 25.144533504522194 22.964870471516612 12.066555307483865 0 0 0
1388 1 22.964870471516612 25.144533504522194 12.066555307483865 0 0 0
1389 2 21.875038955511318 21.875038955511318 8.797060757477897 0 0 0
1390 2 24.054701988516893 24.054701988516893 8.797060757477897 0 0 0
1391 2 24.054701988516893 21.875038955511318 10.976723790483577 0 0 0
1392 2 21.875038955511318 24.054701988516893 10.976723790483577 0 0 0
1393 1 27.324196538522965 22.964870471516612 9.886892274478278 0 0 0
1394 1 29.503859571528547 25.144533504522194 9.886892274478278 0 0 0
1395 1 29.503859571528547 22.964870471516612 12.066555307483865 0 0 0
1396 1 27.324196538522965 25.144533504522194 12.066555307483865 0 0 0
1397 2 26.234365021522585 21.875038955511318 8.797060757477897 0 0 0
1398 2 28.414028054528266 24.054701988516893 8.797060757477897 0 0 0
1399 2 28.414028054528266 21.875038955511318 10.976723790483577 0 0 0
1400 2 26.234365021522585 24.054701988516893 10.976723790483577 0 0 0
1401 1 31.683522604534165 22.964870471516612 9.886892274478278 0 0 0
1402 1 33.8631856381678 25.144533504522194 9.886892274478278 0 0 0
1403 1 33.8631856381678 22.964870471516612 12.066555307483865 0 0 0
1404 1 31.683522604534165 25.144533504522194 12.066555307483865 0 0 0
1405 2 30.593691087533855 21.875038955511318 8.797060757477897 0 0 0
1406 2 32.77335412069565 24.054701988516893 8.797060757477897 0 0 0
1407 2 32.77335412069565 21.875038955511318 10.976723790483577 0 0 0
1408 2 30.593691087533855 24.054701988516893 10.976723790483577 0 0 0
1441 1 18.60554440550544 27.32419653752779 9.886892274478278 0 0 0
1442 1 20.785207438511026 29.503859571528547 9.886892274478278 0 0 0
1443 1 20.785207438511026 27.32419653752779 12.066555307483865 0 0 0
1444 1 18.60554440550544 29.503859571528547 12.066555307483865 0 0 0
1445 2 17.515712889500236 26.234365021522482 8.797060757477897 0 0 0
1446 2 19.695375922505722 28.41402805452817 8.797060757477897 0 0 0
1447 2 19.695375922505722 26.234365021522482 10.976723790483577 0 0 0
1448 2 17.515712889500236 28.41402805452817 10.976723790483577 0 0 0
1449 1 22.964870471516612 27.32419653752779 9.886892274478278 0 0 0
1450 1 25.144533504522194 29.503859571528547 9.886892274478278 0 0 0
1451 1 25.144533504522194 27.32419653752779 12.066555307483865 0 0 0
1452 1 22.964870471516612 29.503859571528547 12.066555307483865 0 0 0
1453 2 21.875038955511318 26.234365021522482 8.797060757477897 0 0 0
1454 2 24.054701988516893 28.41402805452817 8.797060757477897 0 0 0
1455 2 24.054701988516893 26.234365021522482 10.976723790483577 0 0 0
1456 2 21.875038955511318 28.41402805452817 10.976723790483577 0 0 0
1457 1 27.324196538522965 27.32419653752779 9.886892274478278 0 0 0
1458 1 29.503859571528547 29.503859571528547 9.886892274478278 0 0 0
1459 1 29.503859571528547 27.32419653752779 12.066555307483865 0 0 0
1460 1 27.324196538522965 29.503859571528547 12.066555307483865 0 0 0
1461 2 26.234365021522585 26.234365021522482 8.797060757477897 0 0 0
1462 2 28.414028054528266 28.41402805452817 8.797060757477897 0 0 0
1463 2 28.414028054528266 26.234365021522482 10.976723790483577 0 0 0
1464 2 26.234365021522585 28.41402805452817 10.976723790483577 0 0 0
1465 1 31.683522604534165 27.32419653752779 9.886892274478278 0 0 0
1466 1 33.8631856381678 29.503859571528547 9.886892274478278 0 0 0
1467 1 33.8631856381678 27.32419653752779 12.066555307483865 0 0 0
1468 1 31.683522604534165 29.503859571528547 12.066555307483865 0 0 0
1469 2 30.593691087533855 26.234365021522482 8.797060757477897 0 0 0
1470 2 32.77335412069565 28.41402805452817 8.797060757477897 0 0 0
1471 2 32.77335412069565 26.234365021522482 10.976723790483577 0 0 0
1472 2 30.593691087533855 28.41402805452817 10.976723790483577 0 0 0
1505 1 18.60554440550544 31.683522604534165 9.886892274478278 0 0 0
1506 1 20.785207438511026 33.8631856381678 9.886892274478278 0 0 0
1507 1 20.785207438511026 31.683522604534165 12.066555307483865 0 0 0
1508 1 18.60554440550544 33.8631856381678 12.066555307483865 0 0 0
1509 2 17.515712889500236 30.593691087533855 8.797060757477897 0 0 0
1510 2 19.695375922505722 32.77335412069565 8.797060757477897 0 0 0
1511 2 19.695375922505722 30.593691087533855 10.976723790483577 0 0 0
1512 2 17.515712889500236 32.77335412069565 10.976723790483577 0 0 0
1513 1 22.964870471516612 31.683522604534165 9.886892274478278 0 0 0
1514 1 25.144533504522194 33.8631856381678 9.886892274478278 0 0 0
1515 1 25.144533504522194 31.683522604534165 12.066555307483865 0 0 0
1516 1 22.964870471516612 33.8631856381678 12.066555307483865 0 0 0
1517 2 21.875038955511318 30.593691087533855 8.797060757477897 0 0 0
1518 2 24.054701988516893 32.77335412069565 8.797060757477897 0 0 0
1519 2 24.054701988516893 30.593691087533855 10.976723790483577 0 0 0
1520 2 21.875038955511318 32.77335412069565 10.976723790483577 0 0 0
1521 1 27.324196538522965 31.683522604534165 9.886892274478278 0 0 0
1522 1 29.503859571528547 33.8631856381678 9.886892274478278 0 0 0
1523 1 29.503859571528547 31.683522604534165 12.066555307483865 0 0 0
1524 1 27.324196538522965 33.8631856381678 12.066555307483865 0 0 0
1525 2 26.234365021522585 30.593691087533855 8.797060757477897 0 0 0
1526 2 28.414028054528266 32.77335412069565 8.797060757477897 0 0 0
1527 2 28.414028054528266 30.593691087533855 10.976723790483577 0 0 0
1528 2 26.234365021522585 32.77335412069565 10.976723790483577 0 0 0
1529 1 31.683522604534165 31.683522604534165 9.886892274478278 0 0 0
1530 1 33.863185638167785 33.863185638167785 9.8868922744783 0 0 0
1531 1 33.8631856381678 31.683522604534165 12.066555307483865 0 0 0
1532 1 31.683522604534165 33.8631856381678 12.066555307483865 0 0 0
1533 2 30.593691087533855 30.593691087533855 8.797060757477897 0 0 0
1534 2 32.77335412069565 32.77335412069565 8.797060757477897 0 0 0
1535 2 32.77335412069565 30.593691087533855 10.976723790483577 0 0 0
1536 2 30.593691087533855 32.77335412069565 10.976723790483577 0 0 0
1825 1 18.60554440550544 18.60554440550544 14.24621833949429 0 0 0
1826 1 20.785207438511026 20.785207438511026 14.24621833949429 0 0 0
1827 1 20.785207438511026 18.60554440550544 16.425881373495017 0 0 0
1828 1 18.60554440550544 20.785207438511026 16.425881373495017 0 0 0
1829 2 17.515712889500236 17.515712889500236 13.156386823489072 0 0 0
1830 2 19.695375922505722 19.695375922505722 13.156386823489072 0 0 0
1831 2 19.695375922505722 17.515712889500236 15.336049856494654 0 0 0
1832 2 17.515712889500236 19.695375922505722 15.336049856494654 0 0 0
1833 1 22.964870471516612 18.60554440550544 14.24621833949429 0 0 0
1834 1 25.144533504522194 20.785207438511026 14.24621833949429 0 0 0
1835 1 25.144533504522194 18.60554440550544 16.425881373495017 0 0 0
1836 1 22.964870471516612 20.785207438511026 16.425881373495017 0 0 0
1837 2 21.875038955511318 17.515712889500236 13.156386823489072 0 0 0
1838 2 24.054701988516893 19.695375922505722 13.156386823489072 0 0 0
1839 2 24.054701988516893 17.515712889500236 15.336049856494654 0 0 0
1840 2 21.875038955511318 19.695375922505722 15.336049856494654 0 0 0
1841 1 27.324196538522965 18.60554440550544 14.24621833949429 0 0 0
1842 1 29.503859571528547 20.785207438511026 14.24621833949429 0 0 0
1843 1 29.503859571528547 18.60554440550544 16.425881373495017 0 0 0
1844 1 27.324196538522965 20.785207438511026 16.425881373495017 0 0 0
1845 2 26.234365021522585 17.515712889500236 13.156386823489072 0 0 0
1846 2 28.414028054528266 19.695375922505722 13.156386823489072 0 0 0
1847 2 28.414028054528266 17.515712889500236 15.336049856494654 0 0 0
1848 2 26.234365021522585 19.695375922505722 15.336049856494654 0 0 0
1849 1 31.683522604534165 18.60554440550544 14.24621833949429 0 0 0
1850 1 33.8631856381678 20.785207438511026 14.24621833949429 0 0 0
1851 1 33.8631856381678 18.60554440550544 16.425881373495017 0 0 0
1852 1 31.683522604534165 20.785207438511026 16.425881373495017 0 0 0
1853 2 30.593691087533855 17.515712889500236 13.156386823489072 0 0 0
1854 2 32.77335412069565 19.695375922505722 13.156386823489072 0 0 0
1855 2 32.77335412069565 17.515712889500236 15.336049856494654 0 0 0
1856 2 30.593691087533855 19.695375922505722 15.336049856494654 0 0 0
1889 1 18.60554440550544 22.964870471516612 14.24621833949429 0 0 0
1890 1 20.785207438511026 25.144533504522194 14.24621833949429 0 0 0
1891 1 20.785207438511026 22.964870471516612 16.425881373495017 0 0 0
1892 1 18.60554440550544 25.144533504522194 16.425881373495017 0 0 0
1893 2 17.515712889500236 21.875038955511318 13.156386823489072 0 0 0
1894 2 19.695375922505722 24.054701988516893 13.156386823489072 0 0 0
1895 2 19.695375922505722 21.875038955511318 15.336049856494654 0 0 0
1896 2 17.515712889500236 24.054701988516893 15.336049856494654 0 0 0
1897 1 22.964870471516612 22.964870471516612 14.24621833949429 0 0 0
1898 1 25.144533504522194 25.144533504522194 14.24621833949429 0 0 0
1899 1 25.144533504522194 22.964870471516612 16.425881373495017 0 0 0
1900 1 22.964870471516612 25.144533504522194 16.425881373495017 0 0 0
1901 2 21.875038955511318 21.875038955511318 13.156386823489072 0 0 0
1902 2 24.054701988516893 24.054701988516893 13.156386823489072 0 0 0
1903 2 24.054701988516893 21.875038955511318 15.336049856494654 0 0 0
1904 2 21.875038955511318 24.054701988516893 15.336049856494654 0 0 0
1905 1 27.324196538522965 22.964870471516612 14.24621833949429 0 0 0
1906 1 29.503859571528547 25.144533504522194 14.24621833949429 0 0 0
1907 1 29.503859571528547 22.964870471516612 16.425881373495017 0 0 0
1908 1 27.324196538522965 25.144533504522194 16.425881373495017 0 0 0
1909 2 26.234365021522585 21.875038955511318 13.156386823489072 0 0 0
1910 2 28.414028054528266 24.054701988516893 13.156386823489072 0 0 0
1911 2 28.414028054528266 21.875038955511318 15.336049856494654 0 0 0
1912 2 26.234365021522585 24.054701988516893 15.336049856494654 0 0 0
1913 1 31.683522604534165 22.964870471516612 14.24621833949429 0 0 0
1914 1 33.8631856381678 25.144533504522194 14.24621833949429 0 0 0
1915 1 33.8631856381678 22.964870471516612 16.425881373495017 0 0 0
1916 1 31.683522604534165 25.144533504522194 16.425881373495017 0 0 0
1917 2 30.593691087533855 21.875038955511318 13.156386823489072 0 0 0
1918 2 32.77335412069565 24.054701988516893 13.156386823489072 0 0 0
1919 2 32.77335412069565 21.875038955511318 15.336049856494654 0 0 0
1920 2 30.593691087533855 24.054701988516893 15.336049856494654 0 0 0
1953 1 18.60554440550544 27.32419653752779 14.24621833949429 0 0 0
1954 1 20.785207438511026 29.503859571528547 14.24621833949429 0 0 0
1955 1 20.785207438511026 27.32419653752779 16.425881373495017 0 0 0
1956 1 18.60554440550544 29.503859571528547 16.425881373495017 0 0 0
1957 2 17.515712889500236 26.234365021522482 13.156386823489072 0 0 0
1958 2 19.695375922505722 28.41402805452817 13.156386823489072 0 0 0
1959 2 19.695375922505722 26.234365021522482 15.336049856494654 0 0 0
1960 2 17.515712889500236 28.41402805452817 15.336049856494654 0 0 0
1961 1 22.964870471516612 27.32419653752779 14.24621833949429 0 0 0
1962 1 25.144533504522194 29.503859571528547 14.24621833949429 0 0 0
1963 1 25.144533504522194 27.32419653752779 16.425881373495017 0 0 0
1964 1 22.964870471516612 29.503859571528547 16.425881373495017 0 0 0
1965 2 21.875038955511318 26.234365021522482 13.156386823489072 0 0 0
1966 2 24.054701988516893 28.41402805452817 13.156386823489072 0 0 0
1967 2 24.054701988516893 26.234365021522482 15.336049856494654 0 0 0
1968 2 21.875038955511318 28.41402805452817 15.336049856494654 0 0 0
1969 1 27.324196538522965 27.32419653752779 14.24621833949429 0 0 0
1970 1 29.503859571528547 29.503859571528547 14.24621833949429 0 0 0
1971 1 29.503859571528547 27.32419653752779 16.425881373495017 0 0 0
1972 1 27.324196538522965 29.503859571528547 16.425881373495017 0 0 0
1973 2 26.234365021522585 26.234365021522482 13.156386823489072 0 0 0
1974 2 28.414028054528266 28.41402805452817 13.156386823489072 0 0 0
1975 2 28.414028054528266 26.234365021522482 15.336049856494654 0 0 0
1976 2 26.234365021522585 28.41402805452817 15.336049856494654 0 0 0
1977 1 31.683522604534165 27.32419653752779 14.24621833949429 0 0 0
1978 1 33.8631856381678 29.503859571528547 14.24621833949429 0 0 0
1979 1 33.8631856381678 27.32419653752779 16.425881373495017 0 0 0
1980 1 31.683522604534165 29.503859571528547 16.425881373495017 0 0 0
1981 2 30.593691087533855 26.234365021522482 13.156386823489072 0 0 0
1982 2 32.77335412069565 28.41402805452817 13.156386823489072 0 0 0
1983 2 32.77335412069565 26.234365021522482 15.336049856494654 0 0 0
1984 2 30.593691087533855 28.41402805452817 15.336049856494654 0 0 0
2017 1 18.60554440550544 31.683522604534165 14.24621833949429 0 0 0
2018 1 20.785207438511026 33.8631856381678 14.24621833949429 0 0 0
2019 1 20.785207438511026 31.683522604534165 16.425881373495017 0 0 0
2020 1 18.60554440550544 33.8631856381678 16.425881373495017 0 0 0
2021 2 17.515712889500236 30.593691087533855 13.156386823489072 0 0 0
2022 2 19.695375922505722 32.77335412069565 13.156386823489072 0 0 0
2023 2 19.695375922505722 30.593691087533855 15.336049856494654 0 0 0
2024 2 17.515712889500236 32.77335412069565 15.336049856494654 0 0 0
2025 1 22.964870471516612 31.683522604534165 14.24621833949429 0 0 0
2026 1 25.144533504522194 33.8631856381678 14.24621833949429 0 0 0
2027 1 25.144533504522194 31.683522604534165 16.425881373495017 0 0 0
2028 1 22.964870471516612 33.8631856381678 16.425881373495017 0 0 0
2029 2 21.875038955511318 30.593691087533855 13.156386823489072 0 0 0
2030 2 24.054701988516893 32.77335412069565 13.156386823489072 0 0 0
2031 2 24.054701988516893 30.593691087533855 15.336049856494654 0 0 0
2032 2 21.875038955511318 32.77335412069565 15.336049856494654 0 0 0
2033 1 27.324196538522965 31.683522604534165 14.24621833949429 0 0 0
2034 1 29.503859571528547 33.8631856381678 14.24621833949429 0 0 0
2035 1 29.503859571528547 31.683522604534165 16.425881373495017 0 0 0
2036 1 27.324196538522965 33.8631856381678 16.425881373495017 0 0 0
2037 2 26.234365021522585 30.593691087533855 13.156386823489072 0 0 0
2038 2 28.414028054528266 32.77335412069565 13.156386823489072 0 0 0
2039 2 28.414028054528266 30.593691087533855 15.336049856494654 0 0 0
2040 2 26.234365021522585 32.77335412069565 15.336049856494654 0 0 0
2041 1 31.683522604534165 31.683522604534165 14.24621833949429 0 0 0
2042 1 33.863185638167785 33.863185638167785 14.246218339494314 0 0 0
2043 1 33.8631856381678 31.683522604534165 16.425881373495017 0 0 0
2044 1 31.683522604534165 33.8631856381678 16.425881373495017 0 0 0
2045 2 30.593691087533855 30.593691087533855 13.156386823489072 0 0 0
2046 2 32.77335412069565 32.77335412069565 13.156386823489072 0 0 0
2047 2 32.77335412069565 30.593691087533855 15.336049856494654 0 0 0
2048 2 30.593691087533855 32.77335412069565 15.336049856494654 0 0 0
2337 1 18.60554440550544 18.60554440550544 18.60554440550544 0 0 0
2338 1 20.785207438511026 20.785207438511026 18.60554440550544 0 0 0
2339 1 20.785207438511026 18.60554440550544 20.785207438511026 0 0 0
2340 1 18.60554440550544 20.785207438511026 20.785207438511026 0 0 0
2341 2 17.515712889500236 17.515712889500236 17.515712889500236 0 0 0
2342 2 19.695375922505722 19.695375922505722 17.515712889500236 0 0 0
2343 2 19.695375922505722 17.515712889500236 19.695375922505722 0 0 0
2344 2 17.515712889500236 19.695375922505722 19.695375922505722 0 0 0
2345 1 22.964870471516612 18.60554440550544 18.60554440550544 0 0 0
2346 1 25.144533504522194 20.785207438511026 18.60554440550544 0 0 0
2347 1 25.144533504522194 18.60554440550544 20.785207438511026 0 0 0
2348 1 22.964870471516612 20.785207438511026 20.785207438511026 0 0 0
2349 2 21.875038955511318 17.515712889500236 17.515712889500236 0 0 0
2350 2 24.054701988516893 19.695375922505722 17.515712889500236 0 0 0
2351 2 24.054701988516893 17.515712889500236 19.695375922505722 0 0 0
2352 2 21.875038955511318 19.695375922505722 19.695375922505722 0 0 0
2353 1 27.324196538522965 18.60554440550544 18.60554440550544 0 0 0
2354 1 29.503859571528547 20.785207438511026 18.60554440550544 0 0 0
2355 1 29.503859571528547 18.60554440550544 20.785207438511026 0 0 0
2356 1 27.324196538522965 20.785207438511026 20.785207438511026 0 0 0
2357 2 26.234365021522585 17.515712889500236 17.515712889500236 0 0 0
2358 2 28.414028054528266 19.695375922505722 17.515712889500236 0 0 0
2359 2 28.414028054528266 17.515712889500236 19.695375922505722 0 0 0
2360 2 26.234365021522585 19.695375922505722 19.695375922505722 0 0 0
2361 1 31.683522604534165 18.60554440550544 18.60554440550544 0 0 0
2362 1 33.8631856381678 20.785207438511026 18.60554440550544 0 0 0
2363 1 33.8631856381678 18.60554440550544 20.785207438511026 0 0 0
2364 1 31.683522604534165 20.785207438511026 20.785207438511026 0 0 0
2365 2 30.593691087533855 17.515712889500236 17.515712889500236 0 0 0
2366 2 32.77335412069565 19.695375922505722 17.515712889500236 0 0 0
2367 2 32.77335412069565 17.515712889500236 19.695375922505722 0 0 0
2368 2 30.593691087533855 19.695375922505722 19.695375922505722 0 0 0
2401 1 18.60554440550544 22.964870471516612 18.60554440550544 0 0 0
2402 1 20.785207438511026 25.144533504522194 18.60554440550544 0 0 0
2403 1 20.785207438511026 22.964870471516612 20.785207438511026 0 0 0
2404 1 18.60554440550544 25.144533504522194 20.785207438511026 0 0 0
2405 2 17.515712889500236 21.875038955511318 17.515712889500236 0 0 0
2406 2 19.695375922505722 24.054701988516893 17.515712889500236 0 0 0
2407 2 19.695375922505722 21.875038955511318 19.695375922505722 0 0 0
2408 2 17.515712889500236 24.054701988516893 19.695375922505722 0 0 0
2409 1 22.964870471516612 22.964870471516612 18.60554440550544 0 0 0
2410 1 25.144533504522194 25.144533504522194 18.60554440550544 0 0 0
2411 1 25.144533504522194 22.964870471516612 20.785207438511026 0 0 0
2412 1 22.964870471516612 25.144533504522194 20.785207438511026 0 0 0
2413 2 21.875038955511318 21.875038955511318 17.515712889500236 0 0 0
2414 2 24.054701988516893 24.054701988516893 17.515712889500236 0 0 0
2415 2 24.054701988516893 21.875038955511318 19.695375922505722 0 0 0
2416 2 21.875038955511318 24.054701988516893 19.695375922505722 0 0 0
2417 1 27.324196538522965 22.964870471516612 18.60554440550544 0 0 0
2418 1 29.503859571528547 25.144533504522194 18.60554440550544 0 0 0
2419 1 29.503859571528547 22.964870471516612 20.785207438511026 0 0 0
2420 1 27.324196538522965 25.144533504522194 20.785207438511026 0 0 0
2421 2 26.234365021522585 21.875038955511318 17.515712889500236 0 0 0
2422 2 28.414028054528266 24.054701988516893 17.515712889500236 0 0 0
2423 2 28.414028054528266 21.875038955511318 19.695375922505722 0 0 0
2424 2 26.234365021522585 24.054701988516893 19.695375922505722 0 0 0
2425 1 31.683522604534165 22.964870471516612 18.60554440550544 0 0 0
2426 1 33.8631856381678 25.144533504522194 18.60554440550544 0 0 0
2427 1 33.8631856381678 22.964870471516612 20.785207438511026 0 0 0
2428 1 31.683522604534165 25.144533504522194 20.785207438511026 0 0 0
2429 2 30.593691087533855 21.875038955511318 17.515712889500236 0 0 0
2430 2 32.77335412069565 24.054701988516893 17.515712889500236 0 0 0
2431 2 32.77335412069565 21.875038955511318 19.695375922505722 0 0 0
2432 2 30.593691087533855 24.054701988516893 19.695375922505722 0 0 0
2465 1 18.60554440550544 27.32419653752779 18.60554440550544 0 0 0
2466 1 20.785207438511026 29.503859571528547 18.60554440550544 0 0 0
2467 1 20.785207438511026 27.32419653752779 20.785207438511026 0 0 0
2468 1 18.60554440550544 29.503859571528547 20.785207438511026 0 0 0
2469 2 17.515712889500236 26.234365021522482 17.515712889500236 0 0 0
2470 2 19.695375922505722 28.41402805452817 17.515712889500236 0 0 0
2471 2 19.695375922505722 26.234365021522482 19.695375922505722 0 0 0
2472 2 17.515712889500236 28.41402805452817 19.695375922505722 0 0 0
2473 1 22.964870471516612 27.32419653752779 18.60554440550544 0 0 0
2474 1 25.144533504522194 29.503859571528547 18.60554440550544 0 0 0
2475 1 25.144533504522194 27.32419653752779 20.785207438511026 0 0 0
2476 1 22.964870471516612 29.503859571528547 20.785207438511026 0 0 0
2477 2 21.875038955511318 26.234365021522482 17.515712889500236 0 0 0
2478 2 24.054701988516893 28.41402805452817 17.515712889500236 0 0 0
2479 2 24.054701988516893 26.234365021522482 19.695375922505722 0 0 0
2480 2 21.875038955511318 28.41402805452817 19.695375922505722 0 0 0
2481 1 27.324196538522965 27.32419653752779 18.60554440550544 0 0 0
2482 1 29.503859571528547 29.503859571528547 18.60554440550544 0 0 0
2483 1 29.503859571528547 27.32419653752779 20.785207438511026 0 0 0
2484 1 27.324196538522965 29.503859571528547 20.785207438511026 0 0 0
2485 2 26.234365021522585 26.234365021522482 17.515712889500236 0 0 0
2486 2 28.414028054528266 28.41402805452817 17.515712889500236 0 0 0
2487 2 28.414028054528266 26.234365021522482 19.695375922505722 0 0 0
2488 2 26.234365021522585 28.41402805452817 19.695375922505722 0 0 0
2489 1 31.683522604534165 27.32419653752779 18.60554440550544 0 0 0
2490 1 33.8631856381678 29.503859571528547 18.60554440550544 0 0 0
2491 1 33.8631856381678 27.32419653752779 20.785207438511026 0 0 0
2492 1 31.683522604534165 29.503859571528547 20.785207438511026 0 0 0
2493 2 30.593691087533855 26.234365021522482 17.515712889500236 0 0 0
2494 2 32.77335412069565 28.41402805452817 17.515712889500236 0 0 0
2495 2 32.77335412069565 26.234365021522482 19.695375922505722 0 0 0
2496 2 30.593691087533855 28.41402805452817 19.695375922505722 0 0 0
2529 1 18.60554440550544 31.683522604534165 18.60554440550544 0 0 0
2530 1 20.785207438511026 33.8631856381678 18.60554440550544 0 0 0
2531 1 20.785207438511026 31.683522604534165 20.785207438511026 0 0 0
2532 1 18.60554440550544 33.8631856381678 20.785207438511026 0 0 0
2533 2 17.515712889500236 30.593691087533855 17.515712889500236 0 0 0
2534 2 19.695375922505722 32.77335412069565 17.515712889500236 0 0 0
2535 2 19.695375922505722 30.593691087533855 19.695375922505722 0 0 0
2536 2 17.515712889500236 32.77335412069565 19.695375922505722 0 0 0
2537 1 22.964870471516612 31.683522604534165 18.60554440550544 0 0 0
2538 1 25.144533504522194 33.8631856381678 18.60554440550544 0 0 0
2539 1 25.144533504522194 31.683522604534165 20.785207438511026 0 0 0
2540 1 22.964870471516612 33.8631856381678 20.785207438511026 0 0 0
2541 2 21.875038955511318 30.593691087533855 17.515712889500236 0 0 0
2542 2 24.054701988516893 32.77335412069565 17.515712889500236 0 0 0
2543 2 24.054701988516893 30.593691087533855 19.695375922505722 0 0 0
2544 2 21.875038955511318 32.77335412069565 19.695375922505722 0 0 0
2545 1 27.324196538522965 31.683522604534165 18.60554440550544 0 0 0
2546 1 29.503859571528547 33.8631856381678 18.60554440550544 0 0 0
2547 1 29.503859571528547 31.683522604534165 20.785207438511026 0 0 0
2548 1 27.324196538522965 33.8631856381678 20.785207438511026 0 0 0
2549 2 26.234365021522585 30.593691087533855 17.515712889500236 0 0 0
2550 2 28.414028054528266 32.77335412069565 17.515712889500236 0 0 0
2551 2 28.414028054528266 30.593691087533855 19.695375922505722 0 0 0
2552 2 26.234365021522585 32.77335412069565 19.695375922505722 0 0 0
2553 1 31.683522604534165 31.683522604534165 18.60554440550544 0 0 0
2554 1 33.863185638167785 33.863185638167785 18.60554440550546 0 0 0
2555 1 33.8631856381678 31.683522604534165 20.785207438511026 0 0 0
2556 1 31.683522604534165 33.8631856381678 20.785207438511026 0 0 0
2557 2 30.593691087533855 30.593691087533855 17.515712889500236 0 0 0
2558 2 32.77335412069565 32.77335412069565 17.515712889500236 0 0 0
2559 2 32.77335412069565 30.593691087533855 19.695375922505722 0 0 0
2560 2 30.593691087533855 32.77335412069565 19.695375922505722 0 0 0
2849 1 18.60554440550544 18.60554440550544 22.964870471516612 0 0 0
2850 1 20.785207438511026 20.785207438511026 22.964870471516612 0 0 0
2851 1 20.785207438511026 18.60554440550544 25.144533504522194 0 0 0
2852 1 18.60554440550544 20.785207438511026 25.144533504522194 0 0 0
2853 2 17.515712889500236 17.515712889500236 21.875038955511318 0 0 0
2854 2 19.695375922505722 19.695375922505722 21.875038955511318 0 0 0
2855 2 19.695375922505722 17.515712889500236 24.054701988516893 0 0 0
2856 2 17.515712889500236 19.695375922505722 24.054701988516893 0 0 0
2857 1 22.964870471516612 18.60554440550544 22.964870471516612 0 0 0
2858 1 25.144533504522194 20.785207438511026 22.964870471516612 0 0 0
2859 1 25.144533504522194 18.60554440550544 25.144533504522194 0 0 0
2860 1 22.964870471516612 20.785207438511026 25.144533504522194 0 0 0
2861 2 21.875038955511318 17.515712889500236 21.875038955511318 0 0 0
2862 2 24.054701988516893 19.695375922505722 21.875038955511318 0 0 0
2863 2 24.054701988516893 17.515712889500236 24.054701988516893 0 0 0
2864 2 21.875038955511318 19.695375922505722 24.054701988516893 0 0 0
2865 1 27.324196538522965 18.60554440550544 22.964870471516612 0 0 0
2866 1 29.503859571528547 20.785207438511026 22.964870471516612 0 0 0
2867 1 29.503859571528547 18.60554440550544 25.144533504522194 0 0 0
2868 1 27.324196538522965 20.785207438511026 25.144533504522194 0 0 0
2869 2 26.234365021522585 17.515712889500236 21.875038955511318 0 0 0
2870 2 28.414028054528266 19.695375922505722 21.875038955511318 0 0 0
2871 2 28.414028054528266 17.515712889500236 24.054701988516893 0 0 0
2872 2 26.234365021522585 19.695375922505722 24.054701988516893 0 0 0
2873 1 31.683522604534165 18.60554440550544 22.964870471516612 0 0 0
2874 1 33.8631856381678 20.785207438511026 22.964870471516612 0 0 0
2875 1 33.8631856381678 18.60554440550544 25.144533504522194 0 0 0
2876 1 31.683522604534165 20.785207438511026 25.144533504522194 0 0 0
2877 2 30.593691087533855 17.515712889500236 21.875038955511318 0 0 0
2878 2 32.77335412069565 19.695375922505722 21.875038955511318 0 0 0
2879 2 32.77335412069565 17.515712889500236 24.054701988516893 0 0 0
2880 2 30.593691087533855 19.695375922505722 24.054701988516893 0 0 0
2913 1 18.60554440550544 22.964870471516612 22.964870471516612 0 0 0
2914 1 20.785207438511026 25.144533504522194 22.964870471516612 0 0 0
2915 1 20.785207438511026 22.964870471516612 25.144533504522194 0 0 0
2916 1 18.60554440550544 25.144533504522194 25.144533504522194 0 0 0
2917 2 17.515712889500236 21.875038955511318 21.875038955511318 0 0 0
2918 2 19.695375922505722 24.054701988516893 21.875038955511318 0 0 0
2919 2 19.695375922505722 21.875038955511318 24.054701988516893 0 0 0
2920 2 17.515712889500236 24.054701988516893 24.054701988516893 0 0 0
2921 1 22.964870471516612 22.964870471516612 22.964870471516612 0 0 0
2922 1 25.144533504522194 25.144533504522194 22.964870471516612 0 0 0
2923 1 25.144533504522194 22.964870471516612 25.144533504522194 0 0 0
2924 1 22.964870471516612 25.144533504522194 25.144533504522194 0 0 0
2925 2 21.875038955511318 21.875038955511318 21.875038955511318 0 0 0
2926 2 24.054701988516893 24.054701988516893 21.875038955511318 0 0 0
2927 2 24.054701988516893 21.875038955511318 24.054701988516893 0 0 0
2928 2 21.875038955511318 24.054701988516893 24.054701988516893 0 0 0
2929 1 27.324196538522965 22.964870471516612 22.964870471516612 0 0 0
2930 1 29.503859571528547 25.144533504522194 22.964870471516612 0 0 0
2931 1 29.503859571528547 22.964870471516612 25.144533504522194 0 0 0
2932 1 27.324196538522965 25.144533504522194 25.144533504522194 0 0 0
2933 2 26.234365021522585 21.875038955511318 21.875038955511318 0 0 0
2934 2 28.414028054528266 24.054701988516893 21.875038955511318 0 0 0
2935 2 28.414028054528266 21.875038955511318 24.054701988516893 0 0 0
2936 2 26.234365021522585 24.054701988516893 24.054701988516893 0 0 0
2937 1 31.683522604534165 22.964870471516612 22.964870471516612 0 0 0
2938 1 33.8631856381678 25.144533504522194 22.964870471516612 0 0 0
2939 1 33.8631856381678 22.964870471516612 25.144533504522194 0 0 0
2940 1 31.683522604534165 25.144533504522194 25.144533504522194 0 0 0
2941 2 30.593691087533855 21.875038955511318 21.875038955511318 0 0 0
2942 2 32.77335412069565 24.054701988516893 21.875038955511318 0 0 0
2943 2 32.77335412069565 21.875038955511318 24.054701988516893 0 0 0
2944 2 30.593691087533855 24.054701988516893 24.054701988516893 0 0 0
2977 1 18.60554440550544 27.32419653752779 22.964870471516612 0 0 0
2978 1 20.785207438511026 29.503859571528547 22.964870471516612 0 0 0
2979 1 20.785207438511026 27.32419653752779 25.144533504522194 0 0 0
2980 1 18.60554440550544 29.503859571528547 25.144533504522194 0 0 0
2981 2 17.515712889500236 26.234365021522482 21.875038955511318 0 0 0
2982 2 19.695375922505722 28.41402805452817 21.875038955511318 0 0 0
2983 2 19.695375922505722 26.234365021522482 24.054701988516893 0 0 0
2984 2 17.515712889500236 28.41402805452817 24.054701988516893 0 0 0
2985 1 22.964870471516612 27.32419653752779 22.964870471516612 0 0 0
2986 1 25.144533504522194 29.503859571528547 22.964870471516612 0 0 0
2987 1 25.144533504522194 27.32419653752779 25.144533504522194 0 0 0
2988 1 22.964870471516612 29.503859571528547 25.144533504522194 0 0 0
2989 2 21.875038955511318 26.234365021522482 21.875038955511318 0 0 0
2990 2 24.054701988516893 28.41402805452817 21.875038955511318 0 0 0
2991 2 24.054701988516893 26.234365021522482 24.054701988516893 0 0 0
2992 2 21.875038955511318 28.41402805452817 24.054701988516893 0 0 0
2993 1 27.324196538522965 27.32419653752779 22.964870471516612 0 0 0
2994 1 29.503859571528547 29.503859571528547 22.964870471516612 0 0 0
2995 1 29.503859571528547 27.32419653752779 25.144533504522194 0 0 0
2996 1 27.324196538522965 29.503859571528547 25.144533504522194 0 0 0
2997 2 26.234365021522585 26.234365021522482 21.875038955511318 0 0 0
2998 2 28.414028054528266 28.41402805452817 21.875038955511318 0 0 0
2999 2 28.414028054528266 26.234365021522482 24.054701988516893 0 0 0
3000 2 26.234365021522585 28.41402805452817 24.054701988516893 0 0 0
3001 1 31.683522604534165 27.32419653752779 22.964870471516612 0 0 0
3002 1 33.8631856381678 29.503859571528547 22.964870471516612 0 0 0
3003 1 33.8631856381678 27.32419653752779 25.144533504522194 0 0 0
3004 1 31.683522604534165 29.503859571528547 25.144533504522194 0 0 0
3005 2 30.593691087533855 26.234365021522482 21.875038955511318 0 0 0
3006 2 32.77335412069565 28.41402805452817 21.875038955511318 0 0 0
3007 2 32.77335412069565 26.234365021522482 24.054701988516893 0 0 0
3008 2 30.593691087533855 28.41402805452817 24.054701988516893 0 0 0
3041 1 18.60554440550544 31.683522604534165 22.964870471516612 0 0 0
3042 1 20.785207438511026 33.8631856381678 22.964870471516612 0 0 0
3043 1 20.785207438511026 31.683522604534165 25.144533504522194 0 0 0
3044 1 18.60554440550544 33.8631856381678 25.144533504522194 0 0 0
3045 2 17.515712889500236 30.593691087533855 21.875038955511318 0 0 0
3046 2 19.695375922505722 32.77335412069565 21.875038955511318 0 0 0
3047 2 19.695375922505722 30.593691087533855 24.054701988516893 0 0 0
3048 2 17.515712889500236 32.77335412069565 24.054701988516893 0 0 0
3049 1 22.964870471516612 31.683522604534165 22.964870471516612 0 0 0
3050 1 25.144533504522194 33.8631856381678 22.964870471516612 0 0 0
3051 1 25.144533504522194 31.683522604534165 25.144533504522194 0 0 0
3052 1 22.964870471516612 33.8631856381678 25.144533504522194 0 0 0
3053 2 21.875038955511318 30.593691087533855 21.875038955511318 0 0 0
3054 2 24.054701988516893 32.77335412069565 21.875038955511318 0 0 0
3055 2 24.054701988516893 30.593691087533855 24.054701988516893 0 0 0
3056 2 21.875038955511318 32.77335412069565 24.054701988516893 0 0 0
3057 1 27.324196538522965 31.683522604534165 22.964870471516612 0 0 0
3058 1 29.503859571528547 33.8631856381678 22.964870471516612 0 0 0
3059 1 29.503859571528547 31.683522604534165 25.144533504522194 0 0 0
3060 1 27.324196538522965 33.8631856381678 25.144533504522194 0 0 0
3061 2 26.234365021522585 30.593691087533855 21.875038955511318 0 0 0
3062 2 28.414028054528266 32.77335412069565 21.875038955511318 0 0 0
3063 2 28.414028054528266 30.593691087533855 24.054701988516893 0 0 0
3064 2 26.234365021522585 32.77335412069565 24.054701988516893 0 0 0
3065 1 31.683522604534165 31.683522604534165 22.964870471516612 0 0 0
3066 1 33.863185638167785 33.863185638167785 22.96487047151663 0 0 0
3067 1 33.8631856381678 31.683522604534165 25.144533504522194 0 0 0
3068 1 31.683522604534165 33.8631856381678 25.144533504522194 0 0 0
3069 2 30.593691087533855 30.593691087533855 21.875038955511318 0 0 0
3070 2 32.77335412069565 32.77335412069565 21.875038955511325 0 0 0
3071 2 32.77335412069565 30.593691087533855 24.054701988516893 0 0 0
3072 2 30.593691087533855 32.77335412069565 24.054701988516893 0 0 0
3361 1 18.60554440550544 18.60554440550544 27.32419653752779 0 0 0
3362 1 20.785207438511026 20.785207438511026 27.32419653752779 0 0 0
3363 1 20.785207438511026 18.60554440550544 29.503859571528547 0 0 0
3364 1 18.60554440550544 20.785207438511026 29.503859571528547 0 0 0
3365 2 17.515712889500236 17.515712889500236 26.234365021522482 0 0 0
3366 2 19.695375922505722 19.695375922505722 26.234365021522482 0 0 0
3367 2 19.695375922505722 17.515712889500236 28.41402805452817 0 0 0
3368 2 17.515712889500236 19.695375922505722 28.41402805452817 0 0 0
3369 1 22.964870471516612 18.60554440550544 27.32419653752779 0 0 0
3370 1 25.144533504522194 20.785207438511026 27.32419653752779 0 0 0
3371 1 25.144533504522194 18.60554440550544 29.503859571528547 0 0 0
3372 1 22.964870471516612 20.785207438511026 29.503859571528547 0 0 0
3373 2 21.875038955511318 17.515712889500236 26.234365021522482 0 0 0
3374 2 24.054701988516893 19.695375922505722 26.234365021522482 0 0 0
3375 2 24.054701988516893 17.515712889500236 28.41402805452817 0 0 0
3376 2 21.875038955511318 19.695375922505722 28.41402805452817 0 0 0
3377 1 27.324196538522965 18.60554440550544 27.32419653752779 0 0 0
3378 1 29.503859571528547 20.785207438511026 27.32419653752779 0 0 0
3379 1 29.503859571528547 18.60554440550544 29.503859571528547 0 0 0
3380 1 27.324196538522965 20.785207438511026 29.503859571528547 0 0 0
3381 2 26.234365021522585 17.515712889500236 26.234365021522482 0 0 0
3382 2 28.414028054528266 19.695375922505722 26.234365021522482 0 0 0
3383 2 28.414028054528266 17.515712889500236 28.41402805452817 0 0 0
3384 2 26.234365021522585 19.695375922505722 28.41402805452817 0 0 0
3385 1 31.683522604534165 18.60554440550544 27.32419653752779 0 0 0
3386 1 33.8631856381678 20.785207438511026 27.32419653752779 0 0 0
3387 1 33.8631856381678 18.60554440550544 29.503859571528547 0 0 0
3388 1 31.683522604534165 20.785207438511026 29.503859571528547 0 0 0
3389 2 30.593691087533855 17.515712889500236 26.234365021522482 0 0 0
3390 2 32.77335412069565 19.695375922505722 26.234365021522482 0 0 0
3391 2 32.77335412069565 17.515712889500236 28.41402805452817 0 0 0
3392 2 30.593691087533855 19.695375922505722 28.41402805452817 0 0 0
3425 1 18.60554440550544 22.964870471516612 27.32419653752779 0 0 0
3426 1 20.785207438511026 25.144533504522194 27.32419653752779 0 0 0
3427 1 20.785207438511026 22.964870471516612 29.503859571528547 0 0 0
3428 1 18.60554440550544 25.144533504522194 29.503859571528547 0 0 0
3429 2 17.515712889500236 21.875038955511318 26.234365021522482 0 0 0
3430 2 19.695375922505722 24.054701988516893 26.234365021522482 0 0 0
3431 2 19.695375922505722 21.875038955511318 28.41402805452817 0 0 0
3432 2 17.515712889500236 24.054701988516893 28.41402805452817 0 0 0
3433 1 22.964870471516612 22.964870471516612 27.32419653752779 0 0 0
3434 1 25.144533504522194 25.144533504522194 27.32419653752779 0 0 0
3435 1 25.144533504522194 22.964870471516612 29.503859571528547 0 0 0
3436 1 22.964870471516612 25.144533504522194 29.503859571528547 0 0 0
3437 2 21.875038955511318 21.875038955511318 26.234365021522482 0 0 0
3438 2 24.054701988516893 24.054701988516893 26.234365021522482 0 0 0
3439 2 24.054701988516893 21.875038955511318 28.41402805452817 0 0 0
3440 2 21.875038955511318 24.054701988516893 28.41402805452817 0 0 0
3441 1 27.324196538522965 22.964870471516612 27.32419653752779 0 0 0
3442 1 29.503859571528547 25.144533504522194 27.32419653752779 0 0 0
3443 1 29.503859571528547 22.964870471516612 29.503859571528547 0 0 0
3444 1 27.324196538522965 25.144533504522194 29.503859571528547 0 0 0
3445 2 26.234365021522585 21.875038955511318 26.234365021522482 0 0 0
3446 2 28.414028054528266 24.054701988516893 26.234365021522482 0 0 0
3447 2 28.414028054528266 21.875038955511318 28.41402805452817 0 0 0
3448 2 26.234365021522585 24.054701988516893 28.41402805452817 0 0 0
3449 1 31.683522604534165 22.964870471516612 27.32419653752779 0 0 0
3450 1 33.8631856381678 25.144533504522194 27.32419653752779 0 0 0
3451 1 33.8631856381678 22.964870471516612 29.503859571528547 0 0 0
3452 1 31.683522604534165 25.144533504522194 29.503859571528547 0 0 0
3453 2 30.593691087533855 21.875038955511318 26.234365021522482 0 0 0
3454 2 32.77335412069565 24.054701988516893 26.234365021522482 0 0 0
3455 2 32.77335412069565 21.875038955511318 28.41402805452817 0 0 0
3456 2 30.593691087533855 24.054701988516893 28.41402805452817 0 0 0
3489 1 18.60554440550544 27.32419653752779 27.32419653752779 0 0 0
3490 1 20.785207438511026 29.503859571528547 27.32419653752779 0 0 0
3491 1 20.785207438511026 27.32419653752779 29.503859571528547 0 0 0
3492 1 18.60554440550544 29.503859571528547 29.503859571528547 0 0 0
3493 2 17.515712889500236 26.234365021522482 26.234365021522482 0 0 0
3494 2 19.695375922505722 28.41402805452817 26.234365021522482 0 0 0
3495 2 19.695375922505722 26.234365021522482 28.41402805452817 0 0 0
3496 2 17.515712889500236 28.41402805452817 28.41402805452817 0 0 0
3497 1 22.964870471516612 27.32419653752779 27.32419653752779 0 0 0
3498 1 25.144533504522194 29.503859571528547 27.32419653752779 0 0 0
3499 1 25.144533504522194 27.32419653752779 29.503859571528547 0 0 0
3500 1 22.964870471516612 29.503859571528547 29.503859571528547 0 0 0
3501 2 21.875038955511318 26.234365021522482 26.234365021522482 0 0 0
3502 2 24.054701988516893 28.41402805452817 26.234365021522482 0 0 0
3503 2 24.054701988516893 26.234365021522482 28.41402805452817 0 0 0
3504 2 21.875038955511318 28.41402805452817 28.41402805452817 0 0 0
3505 1 27.324196538522965 27.32419653752779 27.32419653752779 0 0 0
3506 1 29.503859571528547 29.503859571528547 27.32419653752779 0 0 0
3507 1 29.503859571528547 27.32419653752779 29.503859571528547 0 0 0
3508 1 27.324196538522965 29.503859571528547 29.503859571528547 0 0 0
3509 2 26.234365021522585 26.234365021522482 26.234365021522482 0 0 0
3510 2 28.414028054528266 28.41402805452817 26.234365021522482 0 0 0
3511 2 28.414028054528266 26.234365021522482 28.41402805452817 0 0 0
3512 2 26.234365021522585 28.41402805452817 28.41402805452817 0 0 0
3513 1 31.683522604534165 27.32419653752779 27.32419653752779 0 0 0
3514 1 33.8631856381678 29.503859571528547 27.32419653752779 0 0 0
3515 1 33.8631856381678 27.32419653752779 29.503859571528547 0 0 0
3516 1 31.683522604534165 29.503859571528547 29.503859571528547 0 0 0
3517 2 30.593691087533855 26.234365021522482 26.234365021522482 0 0 0
3518 2 32.77335412069565 28.41402805452817 26.234365021522482 0 0 0
3519 2 32.77335412069565 26.234365021522482 28.41402805452817 0 0 0
3520 2 30.593691087533855 28.41402805452817 28.41402805452817 0 0 0
3553 1 18.60554440550544 31.683522604534165 27.32419653752779 0 0 0
3554 1 20.785207438511026 33.8631856381678 27.32419653752779 0 0 0
3555 1 20.785207438511026 31.683522604534165 29.503859571528547 0 0 0
3556 1 18.60554440550544 33.8631856381678 29.503859571528547 0 0 0
3557 2 17.515712889500236 30.593691087533855 26.234365021522482 0 0 0
3558 2 19.695375922505722 32.77335412069565 26.234365021522482 0 0 0
3559 2 19.695375922505722 30.593691087533855 28.41402805452817 0 0 0
3560 2 17.515712889500236 32.77335412069565 28.41402805452817 0 0 0
3561 1 22.964870471516612 31.683522604534165 27.32419653752779 0 0 0
3562 1 25.144533504522194 33.8631856381678 27.32419653752779 0 0 0
3563 1 25.144533504522194 31.683522604534165 29.503859571528547 0 0 0
3564 1 22.964870471516612 33.8631856381678 29.503859571528547 0 0 0
3565 2 21.875038955511318 30.593691087533855 26.234365021522482 0 0 0
3566 2 24.054701988516893 32.77335412069565 26.234365021522482 0 0 0
3567 2 24.054701988516893 30.593691087533855 28.41402805452817 0 0 0
3568 2 21.875038955511318 32.77335412069565 28.41402805452817 0 0 0
3569 1 27.324196538522965 31.683522604534165 27.32419653752779 0 0 0
3570 1 29.503859571528547 33.8631856381678 27.32419653752779 0 0 0
3571 1 29.503859571528547 31.683522604534165 29.503859571528547 0 0 0
3572 1 27.324196538522965 33.8631856381678 29.503859571528547 0 0 0
3573 2 26.234365021522585 30.593691087533855 26.234365021522482 0 0 0
3574 2 28.414028054528266 32.77335412069565 26.234365021522482 0 0 0
3575 2 28.414028054528266 30.593691087533855 28.41402805452817 0 0 0
3576 2 26.234365021522585 32.77335412069565 28.41402805452817 0 0 0
3577 1 31.683522604534165 31.683522604534165 27.32419653752779 0 0 0
3578 1 33.863185638167785 33.863185638167785 27.32419653752782 0 0 0
3579 1 33.8631856381678 31.683522604534165 29.503859571528547 0 0 0
3580 1 31.683522604534165 33.8631856381678 29.503859571528547 0 0 0
3581 2 30.593691087533855 30.593691087533855 26.234365021522482 0 0 0
3582 2 32.77335412069565 32.77335412069565 26.23436502152249 0 0 0
3583 2 32.77335412069565 30.593691087533855 28.41402805452817 0 0 0
3584 2 30.593691087533855 32.77335412069565 28.41402805452817 0 0 0
3873 1 18.60554440550544 18.60554440550544 31.683522604534165 0 0 0
3874 1 20.785207438511026 20.785207438511026 31.683522604534165 0 0 0
3875 1 20.785207438511026 18.60554440550544 33.8631856381678 0 0 0
3876 1 18.60554440550544 20.785207438511026 33.8631856381678 0 0 0
3877 2 17.515712889500236 17.515712889500236 30.593691087533855 0 0 0
3878 2 19.695375922505722 19.695375922505722 30.593691087533855 0 0 0
3879 2 19.695375922505722 17.515712889500236 32.77335412069565 0 0 0
3880 2 17.515712889500236 19.695375922505722 32.77335412069565 0 0 0
3881 1 22.964870471516612 18.60554440550544 31.683522604534165 0 0 0
3882 1 25.144533504522194 20.785207438511026 31.683522604534165 0 0 0
3883 1 25.144533504522194 18.60554440550544 33.8631856381678 0 0 0
3884 1 22.964870471516612 20.785207438511026 33.8631856381678 0 0 0
3885 2 21.875038955511318 17.515712889500236 30.593691087533855 0 0 0
3886 2 24.054701988516893 19.695375922505722 30.593691087533855 0 0 0
3887 2 24.054701988516893 17.515712889500236 32.77335412069565 0 0 0
3888 2 21.875038955511318 19.695375922505722 32.77335412069565 0 0 0
3889 1 27.324196538522965 18.60554440550544 31.683522604534165 0 0 0
3890 1 29.503859571528547 20.785207438511026 31.683522604534165 0 0 0
3891 1 29.503859571528547 18.60554440550544 33.8631856381678 0 0 0
3892 1 27.324196538522965 20.785207438511026 33.8631856381678 0 0 0
3893 2 26.234365021522585 17.515712889500236 30.593691087533855 0 0 0
3894 2 28.414028054528266 19.695375922505722 30.593691087533855 0 0 0
3895 2 28.414028054528266 17.515712889500236 32.77335412069565 0 0 0
3896 2 26.234365021522585 19.695375922505722 32.77335412069565 0 0 0
3897 1 31.683522604534165 18.60554440550544 31.683522604534165 0 0 0
3898 1 33.8631856381678 20.785207438511026 31.683522604534165 0 0 0
3899 1 33.863185638167785 18.60554440550546 33.863185638167785 0 0 0
3900 1 31.683522604534165 20.785207438511026 33.8631856381678 0 0 0
3901 2 30.593691087533855 17.515712889500236 30.593691087533855 0 0 0
3902 2 32.77335412069565 19.695375922505722 30.593691087533855 0 0 0
3903 2 32.77335412069565 17.515712889500236 32.77335412069565 0 0 0
3904 2 30.593691087533855 19.695375922505722 32.77335412069565 0 0 0
3937 1 18.60554440550544 22.964870471516612 31.683522604534165 0 0 0
3938 1 20.785207438511026 25.144533504522194 31.683522604534165 0 0 0
3939 1 20.785207438511026 22.964870471516612 33.8631856381678 0 0 0
3940 1 18.60554440550544 25.144533504522194 33.8631856381678 0 0 0
3941 2 17.515712889500236 21.875038955511318 30.593691087533855 0 0 0
3942 2 19.695375922505722 24.054701988516893 30.593691087533855 0 0 0
3943 2 19.695375922505722 21.875038955511318 32.77335412069565 0 0 0
3944 2 17.515712889500236 24.054701988516893 32.77335412069565 0 0 0
3945 1 22.964870471516612 22.964870471516612 31.683522604534165 0 0 0
3946 1 25.144533504522194 25.144533504522194 31.683522604534165 0 0 0
3947 1 25.144533504522194 22.964870471516612 33.8631856381678 0 0 0
3948 1 22.964870471516612 25.144533504522194 33.8631856381678 0 0 0
3949 2 21.875038955511318 21.875038955511318 30.593691087533855 0 0 0
3950 2 24.054701988516893 24.054701988516893 30.593691087533855 0 0 0
3951 2 24.054701988516893 21.875038955511318 32.77335412069565 0 0 0
3952 2 21.875038955511318 24.054701988516893 32.77335412069565 0 0 0
3953 1 27.324196538522965 22.964870471516612 31.683522604534165 0 0 0
3954 1 29.503859571528547 25.144533504522194 31.683522604534165 0 0 0
3955 1 29.503859571528547 22.964870471516612 33.8631856381678 0 0 0
3956 1 27.324196538522965 25.144533504522194 33.8631856381678 0 0 0
3957 2 26.234365021522585 21.875038955511318 30.593691087533855 0 0 0
3958 2 28.414028054528266 24.054701988516893 30.593691087533855 0 0 0
3959 2 28.414028054528266 21.875038955511318 32.77335412069565 0 0 0
3960 2 26.234365021522585 24.054701988516893 32.77335412069565 0 0 0
3961 1 31.683522604534165 22.964870471516612 31.683522604534165 0 0 0
3962 1 33.8631856381678 25.144533504522194 31.683522604534165 0 0 0
3963 1 33.863185638167785 22.96487047151663 33.863185638167785 0 0 0
3964 1 31.683522604534165 25.144533504522194 33.8631856381678 0 0 0
3965 2 30.593691087533855 21.875038955511318 30.593691087533855 0 0 0
3966 2 32.77335412069565 24.054701988516893 30.593691087533855 0 0 0
3967 2 32.77335412069565 21.875038955511325 32.77335412069565 0 0 0
3968 2 30.593691087533855 24.054701988516893 32.77335412069565 0 0 0
4001 1 18.60554440550544 27.32419653752779 31.683522604534165 0 0 0
4002 1 20.785207438511026 29.503859571528547 31.683522604534165 0 0 0
4003 1 20.785207438511026 27.32419653752779 33.8631856381678 0 0 0
4004 1 18.60554440550544 29.503859571528547 33.8631856381678 0 0 0
4005 2 17.515712889500236 26.234365021522482 30.593691087533855 0 0 0
4006 2 19.695375922505722 28.41402805452817 30.593691087533855 0 0 0
4007 2 19.695375922505722 26.234365021522482 32.77335412069565 0 0 0
4008 2 17.515712889500236 28.41402805452817 32.77335412069565 0 0 0
4009 1 22.964870471516612 27.32419653752779 31.683522604534165 0 0 0
4010 1 25.144533504522194 29.503859571528547 31.683522604534165 0 0 0
4011 1 25.144533504522194 27.32419653752779 33.8631856381678 0 0 0
4012 1 22.964870471516612 29.503859571528547 33.8631856381678 0 0 0
4013 2 21.875038955511318 26.234365021522482 30.593691087533855 0 0 0
4014 2 24.054701988516893 28.41402805452817 30.593691087533855 0 0 0
4015 2 24.054701988516893 26.234365021522482 32.77335412069565 0 0 0
4016 2 21.875038955511318 28.41402805452817 32.77335412069565 0 0 0
4017 1 27.324196538522965 27.32419653752779 31.683522604534165 0 0 0
4018 1 29.503859571528547 29.503859571528547 31.683522604534165 0 0 0
4019 1 29.503859571528547 27.32419653752779 33.8631856381678 0 0 0
4020 1 27.324196538522965 29.503859571528547 33.8631856381678 0 0 0
4021 2 26.234365021522585 26.234365021522482 30.593691087533855 0 0 0
4022 2 28.414028054528266 28.41402805452817 30.593691087533855 0 0 0
4023 2 28.414028054528266 26.234365021522482 32.77335412069565 0 0 0
4024 2 26.234365021522585 28.41402805452817 32.77335412069565 0 0 0
4025 1 31.683522604534165 27.32419653752779 31.683522604534165 0 0 0
4026 1 33.8631856381678 29.503859571528547 31.683522604534165 0 0 0
4027 1 33.863185638167785 27.32419653752782 33.863185638167785 0 0 0
4028 1 31.683522604534165 29.503859571528547 33.8631856381678 0 0 0
4029 2 30.593691087533855 26.234365021522482 30.593691087533855 0 0 0
4030 2 32.77335412069565 28.41402805452817 30.593691087533855 0 0 0
4031 2 32.77335412069565 26.23436502152249 32.77335412069565 0 0 0
4032 2 30.593691087533855 28.41402805452817 32.77335412069565 0 0 0
4065 1 18.60554440550544 31.683522604534165 31.683522604534165 0 0 0
4066 1 20.785207438511026 33.8631856381678 31.683522604534165 0 0 0
4067 1 20.785207438511026 31.683522604534165 33.8631856381678 0 0 0
4068 1 18.60554440550546 33.863185638167785 33.863185638167785 0 0 0
4069 2 17.515712889500236 30.593691087533855 30.593691087533855 0 0 0
4070 2 19.695375922505722 32.77335412069565 30.593691087533855 0 0 0
4071 2 19.695375922505722 30.593691087533855 32.77335412069565 0 0 0
4072 2 17.515712889500236 32.77335412069565 32.77335412069565 0 0 0
4073 1 22.964870471516612 31.683522604534165 31.683522604534165 0 0 0
4074 1 25.144533504522194 33.8631856381678 31.683522604534165 0 0 0
4075 1 25.144533504522194 31.683522604534165 33.8631856381678 0 0 0
4076 1 22.96487047151663 33.863185638167785 33.863185638167785 0 0 0
4077 2 21.875038955511318 30.593691087533855 30.593691087533855 0 0 0
4078 2 24.054701988516893 32.77335412069565 30.593691087533855 0 0 0
4079 2 24.054701988516893 30.593691087533855 32.77335412069565 0 0 0
4080 2 21.875038955511325 32.77335412069565 32.77335412069565 0 0 0
4081 1 27.324196538522965 31.683522604534165 31.683522604534165 0 0 0
4082 1 29.503859571528547 33.8631856381678 31.683522604534165 0 0 0
4083 1 29.503859571528547 31.683522604534165 33.8631856381678 0 0 0
4084 1 27.324196538522983 33.863185638167785 33.863185638167785 0 0 0
4085 2 26.234365021522585 30.593691087533855 30.593691087533855 0 0 0
4086 2 28.414028054528266 32.77335412069565 30.593691087533855 0 0 0
4087 2 28.414028054528266 30.593691087533855 32.77335412069565 0 0 0
4088 2 26.234365021522585 32.77335412069565 32.77335412069565 0 0 0
4089 1 31.683522604534165 31.683522604534165 31.683522604534165 0 0 0
4090 1 33.863185638167785 33.863185638167785 31.683522604534183 0 0 0
4091 1 33.863185638167785 31.683522604534183 33.863185638167785 0 0 0
4092 1 31.683522604534183 33.863185638167785 33.863185638167785 0 0 0
4093 2 30.593691087533855 30.593691087533855 30.593691087533855 0 0 0
4094 2 32.77335412069565 32.77335412069565 30.593691087533855 0 0 0
4095 2 32.77335412069565 30.593691087533855 32.77335412069565 0 0 0
4096 2 30.593691087533855 32.77335412069565 32.77335412069565 0 0 0

Velocities

1 0 0 0
2 0 0 0
3 0 0 0
4 0 0 0
5 0 0 0
6 0 0 0
7 0 0 0
8 0 0 0
9 0 0 0
10 0 0 0
11 0 0 0
12 0 0 0
13 0 0 0
14 0 0 0
15 0 0 0
16 0 0 0
17 0 0 0
18 0 0 0
19 0 0 0
20 0 0 0
21 0 0 0
22 0 0 0
23 0 0 0
24 0 0 0
25 0 0 0
26 0 0 0
27 0 0 0
28 0 0 0
29 0 0 0
30 0 0 0
31 0 0 0
32 0 0 0
65 0 0 0
66 0 0 0
67 0 0 0
68 0 0 0
69 0 0 0
70 0 0 0
71 0 0 0
72 0 0 0
73 0 0 0
74 0 0 0
75 0 0 0
76 0 0 0
77 0 0 0
78 0 0 0
79 0 0 0
80 0 0 0
81 0 0 0
82 0 0 0
83 0 0 0
84 0 0 0
85 0 0 0
86 0 0 0
87 0 0 0
88 0 0 0
89 0 0 0
90 0 0 0
91 0 0 0
92 0 0 0
93 0 0 0
94 0 0 0
95 0 0 0
96 0 0 0
129 0 0 0
130 0 0 0
131 0 0 0
132 0 0 0
133 0 0 0
134 0 0 0
135 0 0 0
136 0 0 0
137 0 0 0
138 0 0 0
139 0 0 0
140 0 0 0
141 0 0 0
142 0 0 0
143 0 0 0
144 0 0 0
145 0 0 0
146 0 0 0
147 0 0 0
148 0 0 0
149 0 0 0
150 0 0 0
151 0 0 0
152 0 0 0
153 0 0 0
154 0 0 0
155 0 0 0
156 0 0 0
157 0 0 0
158 0 0 0
159 0 0 0
160 0 0 0
193 0 0 0
194 0 0 0
195 0 0 0
196 0 0 0
197 0 0 0
198 0 0 0
199 0 0 0
200 0 0 0
201 0 0 0
202 0 0 0
203 0 0 0
204 0 0 0
205 0 0 0
206 0 0 0
207 0 0 0
208 0 0 0
209 0 0 0
210 0 0 0
211 0 0 0
212 0 0 0
213 0 0 0
214 0 0 0
215 0 0 0
216 0 0 0
217 0 0 0
218 0 0 0
219 0 0 0
220 0 0 0
221 0 0 0
222 0 0 0
223 0 0 0
224 0 0 0
513 0 0 0
514 0 0 0
515 0 0 0
516 0 0 0
517 0 0 0
518 0 0 0
519 0 0 0
520 0 0 0
521 0 0 0
522 0 0 0
523 0 0 0
524 0 0 0
525 0 0 0
526 0 0 0
527 0 0 0
528 0 0 0
529 0 0 0
530 0 0 0
531 0 0 0
532 0 0 0
533 0 0 0
534 0 0 0
535 0 0 0
536 0 0 0
537 0 0 0
538 0 0 0
539 0 0 0
540 0 0 0
541 0 0 0
542 0 0 0
543 0 0 0
544 0 0 0
577 0 0 0
578 0 0 0
579 0 0 0
580 0 0 0
581 0 0 0
582 0 0 0
583 0 0 0
584 0 0 0
585 0 0 0
586 0 0 0
587 0 0 0
588 0 0 0
589 0 0 0
590 0 0 0
591 0 0 0
592 0 0 0
593 0 0 0
594 0 0 0
595 0 0 0
596 0 0 0
597 0 0 0
598 0 0 0
599 0 0 0
600 0 0 0
601 0 0 0
602 0 0 0
603 0 0 0
604 0 0 0
605 0 0 0
606 0 0 0
607 0 0 0
608 0 0 0
641 0 0 0
642 0 0 0
643 0 0 0
644 0 0 0
645 0 0 0
646 0 0 0
647 0 0 0
648 0 0 0
649 0 0 0
650 0 0 0
651 0 0 0
652 0 0 0
653 0 0 0
654 0 0 0
655 0 0 0
656 0 0 0
657 0 0 0
658 0 0 0
659 0 0 0
660 0 0 0
661 0 0 0
662 0 0 0
663 0 0 0
664 0 0 0
665 0 0 0
666 0 0 0
667 0 0 0
668 0 0 0
669 0 0 0
670 0 0 0
671 0 0 0
672 0 0 0
705 0 0 0
706 0 0 0
707 0 0 0
708 0 0 0
709 0 0 0
710 0 0 0
711 0 0 0
712 0 0 0
713 0 0 0
714 0 0 0
715 0 0 0
716 0 0 0
717 0 0 0
718 0 0 0
719 0 0 0
720 0 0 0
721 0 0 0
722 0 0 0
723 0 0 0
724 0 0 0
725 0 0 0
726 0 0 0
727 0 0 0
728 0 0 0
729 0 0 0
730 0 0 0
731 0 0 0
732 0 0 0
733 0 0 0
734 0 0 0
735 0 0 0
736 0 0 0
1025 0 0 0
1026 0 0 0
1027 0 0 0
1028 0 0 0
1029 0 0 0
1030 0 0 0
1031 0 0 0
1032 0 0 0
1033 0 0 0
1034 0 0 0
1035 0 0 0
1036 0 0 0
1037 0 0 0
1038 0 0 0
1039 0 0 0
1040 0 0 0
1041 0 0 0
1042 0 0 0
1043 0 0 0
1044 0 0 0
1045 0 0 0
1046 0 0 0
1047 0 0 0
1048 0 0 0
1049 0 0 0
1050 0 0 0
1051 0 0 0
1052 0 0 0
1053 0 0 0
1054 0 0 0
1055 0 0 0
1056 0 0 0
1089 0 0 0
1090 0 0 0
1091 0 0 0
1092 0 0 0
1093 0 0 0
1094 0 0 0
1095 0 0 0
1096 0 0 0
1097 0 0 0
1098 0 0 0
1099 0 0 0
1100 0 0 0
1101 0 0 0
1102 0 0 0
1103 0 0 0
1104 0 0 0
1105 0 0 0
1106 0 0 0
1107 0 0 0
1108 0 0 0
1109 0 0 0
1110 0 0 0
1111 0 0 0
1112 0 0 0
1113 0 0 0
1114 0 0 0
1115 0 0 0
1116 0 0 0
1117 0 0 0
1118 0 0 0
1119 0 0 0
1120 0 0 0
1153 0 0 0
1154 0 0 0
1155 0 0 0
1156 0 0 0
1157 0 0 0
1158 0 0 0
1159 0 0 0
1160 0 0 0
1161 0 0 0
1162 0 0 0
1163 0 0 0
1164 0 0 0
1165 0 0 0
1166 0 0 0
1167 0 0 0
1168 0 0 0
1169 0 0 0
1170 0 0 0
1171 0 0 0
1172 0 0 0
1173 0 0 0
1174 0 0 0
1175 0 0 0
1176 0 0 0
1177 0 0 0
1178 0 0 0
1179 0 0 0
1180 0 0 0
1181 0 0 0
1182 0 0 0
1183 0 0 0
1184 0 0 0
1217 0 0 0
1218 0 0 0
1219 0 0 0
1220 0 0 0
1221 0 0 0
1222 0 0 0
1223 0 0 0
1224 0 0 0
1225 0 0 0
1226 0 0 0
1227 0 0 0
1228 0 0 0
1229 0 0 0
1230 0 0 0
1231 0 0 0
1232 0 0 0
1233 0 0 0
1234 0 0 0
1235 0 0 0
1236 0 0 0
1237 0 0 0
1238 0 0 0
1239 0 0 0
1240 0 0 0
1241 0 0 0
1242 0 0 0
1243 0 0 0
1244 0 0 0
1245 0 0 0
1246 0 0 0
1247 0 0 0
1248 0 0 0
1537 0 0 0
1538 0 0 0
1539 0 0 0
1540 0 0 0
1541 0 0 0
1542 0 0 0
1543 0 0 0
1544 0 0 0
1545 0 0 0
1546 0 0 0
1547 0 0 0
1548 0 0 0
1549 0 0 0
1550 0 0 0
1551 0 0 0
1552 0 0 0
1553 0 0 0
1554 0 0 0
1555 0 0 0
1556 0 0 0
1557 0 0 0
1558 0 0 0
1559 0 0 0
1560 0 0 0
1561 0 0 0
1562 0 0 0
1563 0 0 0
1564 0 0 0
1565 0 0 0
1566 0 0 0
1567 0 0 0
1568 0 0 0
1601 0 0 0
1602 0 0 0
1603 0 0 0
1604 0 0 0
1605 0 0 0
1606 0 0 0
1607 0 0 0
1608 0 0 0
1609 0 0 0
1610 0 0 0
1611 0 0 0
1612 0 0 0
1613 0 0 0
1614 0 0 0
1615 0 0 0
1616 0 0 0
1617 0 0 0
1618 0 0 0
1619 0 0 0
1620 0 0 0
1621 0 0 0
1622 0 0 0
1623 0 0 0
1624 0 0 0
1625 0 0 0
1626 0 0 0
1627 0 0 0
1628 0 0 0
1629 0 0 0
1630 0 0 0
1631 0 0 0
1632 0 0 0
1665 0 0 0
1666 0 0 0
1667 0 0 0
1668 0 0 0
1669 0 0 0
1670 0 0 0
1671 0 0 0
1672 0 0 0
1673 0 0 0
1674 0 0 0
1675 0 0 0
1676 0 0 0
1677 0 0 0
1678 0 0 0
1679 0 0 0
1680 0 0 0
1681 0 0 0
1682 0 0 0
1683 0 0 0
1684 0 0 0
1685 0 0 0
1686 0 0 0
1687 0 0 0
1688 0 0 0
1689 0 0 0
1690 0 0 0
1691 0 0 0
1692 0 0 0
1693 0 0 0
1694 0 0 0
1695 0 0 0
1696 0 0 0
1729 0 0 0
1730 0 0 0
1731 0 0 0
1732 0 0 0
1733 0 0 0
1734 0 0 0
1735 0 0 0
1736 0 0 0
1737 0 0 0
1738 0 0 0
1739 0 0 0
1740 0 0 0
1741 0 0 0
1742 0 0 0
1743 0 0 0
1744 0 0 0
1745 0 0 0
1746 0 0 0
1747 0 0 0
1748 0 0 0
1749 0 0 0
1750 0 0 0
1751 0 0 0
1752 0 0 0
1753 0 0 0
1754 0 0 0
1755 0 0 0
1756 0 0 0
1757 0 0 0
1758 0 0 0
1759 0 0 0
1760 0 0 0
2049 0 0 0
2050 0 0 0
2051 0 0 0
2052 0 0 0
2053 0 0 0
2054 0 0 0
2055 0 0 0
2056 0 0 0
2057 0 0 0
2058 0 0 0
2059 0 0 0
2060 0 0 0
2061 0 0 0
2062 0 0 0
2063 0 0 0
2064 0 0 0
2065 0 0 0
2066 0 0 0
2067 0 0 0
2068 0 0 0
2069 0 0 0
2070 0 0 0
2071 0 0 0
2072 0 0 0
2073 0 0 0
2074 0 0 0
2075 0 0 0
2076 0 0 0
2077 0 0 0
2078 0 0 0
2079 0 0 0
2080 0 0 0
2113 0 0 0
2114 0 0 0
2115 0 0 0
2116 0 0 0
2117 0 0 0
2118 0 0 0
2119 0 0 0
2120 0 0 0
2121 0 0 0
2122 0 0 0
2123 0 0 0
2124 0 0 0
2125 0 0 0
2126 0 0 0
2127 0 0 0
2128 0 0 0
2129 0 0 0
2130 0 0 0
2131 0 0 0
2132 0 0 0
2133 0 0 0
2134 0 0 0
2135 0 0 0
2136 0 0 0
2137 0 0 0
2138 0 0 0
2139 0 0 0
2140 0 0 0
2141 0 0 0
2142 0 0 0
2143 0 0 0
2144 0 0 0
2177 0 0 0
2178 0 0 0
2179 0 0 0
2180 0 0 0
2181 0 0 0
2182 0 0 0
2183 0 0 0
2184 0 0 0
2185 0 0 0
2186 0 0 0
2187 0 0 0
2188 0 0 0
2189 0 0 0
2190 0 0 0
2191 0 0 0
2192 0 0 0
2193 0 0 0
2194 0 0 0
2195 0 0 0
2196 0 0 0
2197 0 0 0
2198 0 0 0
2199 0 0 0
2200 0 0 0
2201 0 0 0
2202 0 0 0
2203 0 0 0
2204 0 0 0
2205 0 0 0
2206 0 0 0
2207 0 0 0
2208 0 0 0
2241 0 0 0
2242 0 0 0
2243 0 0 0
2244 0 0 0
2245 0 0 0
2246 0 0 0
2247 0 0 0
2248 0 0 0
2249 0 0 0
2250 0 0 0
2251 0 0 0
2252 0 0 0
2253 0 0 0
2254 0 0 0
2255 0 0 0
2256 0 0 0
2257 0 0 0
2258 0 0 0
2259 0 0 0
2260 0 0 0
2261 0 0 0
2262 0 0 0
2263 0 0 0
2264 0 0 0
2265 0 0 0
2266 0 0 0
2267 0 0 0
2268 0 0 0
2269 0 0 0
2270 0 0 0
2271 0 0 0
2272 0 0 0
2561 0 0 0
2562 0 0 0
2563 0 0 0
2564 0 0 0
2565 0 0 0
2566 0 0 0
2567 0 0 0
2568 0 0 0
2569 0 0 0
2570 0 0 0
2571 0 0 0
2572 0 0 0
2573 0 0 0
2574 0 0 0
2575 0 0 0
2576 0 0 0
2577 0 0 0
2578 0 0 0
2579 0 0 0
2580 0 0 0
2581 0 0 0
2582 0 0 0
2583 0 0 0
2584 0 0 0
2585 0 0 0
2586 0 0 0
2587 0 0 0
2588 0 0 0
2589 0 0 0
2590 0 0 0
2591 0 0 0
2592 0 0 0
2625 0 0 0
2626 0 0 0
2627 0 0 0
2628 0 0 0
2629 0 0 0
2630 0 0 0
2631 0 0 0
2632 0 0 0
2633 0 0 0
2634 0 0 0
2635 0 0 0
2636 0 0 0
2637 0 0 0
2638 0 0 0
2639 0 0 0
2640 0 0 0
2641 0 0 0
2642 0 0 0
2643 0 0 0
2644 0 0 0
2645 0 0 0
2646 0 0 0
2647 0 0 0
2648 0 0 0
2649 0 0 0
2650 0 0 0
2651 0 0 0
2652 0 0 0
2653 0 0 0
2654 0 0 0
2655 0 0 0
2656 0 0 0
2689 0 0 0
2690 0 0 0
2691 0 0 0
2692 0 0 0
2693 0 0 0
2694 0 0 0
2695 0 0 0
2696 0 0 0
2697 0 0 0
2698 0 0 0
2699 0 0 0
2700 0 0 0
2701 0 0 0
2702 0 0 0
2703 0 0 0
2704 0 0 0
2705 0 0 0
2706 0 0 0
2707 0 0 0
2708 0 0 0
2709 0 0 0
2710 0 0 0
2711 0 0 0
2712 0 0 0
2713 0 0 0
2714 0 0 0
2715 0 0 0
2716 0 0 0
2717 0 0 0
2718 0 0 0
2719 0 0 0
2720 0 0 0
2753 0 0 0
2754 0 0 0
2755 0 0 0
2756 0 0 0
2757 0 0 0
2758 0 0 0
2759 0 0 0
2760 0 0 0
2761 0 0 0
2762 0 0 0
2763 0 0 0
2764 0 0 0
2765 0 0 0
2766 0 0 0
2767 0 0 0
2768 0 0 0
2769 0 0 0
2770 0 0 0
2771 0 0 0
2772 0 0 0
2773 0 0 0
2774 0 0 0
2775 0 0 0
2776 0 0 0
2777 0 0 0
2778 0 0 0
2779 0 0 0
2780 0 0 0
2781 0 0 0
2782 0 0 0
2783 0 0 0
2784 0 0 0
3073 0 0 0
3074 0 0 0
3075 0 0 0
3076 0 0 0
3077 0 0 0
3078 0 0 0
3079 0 0 0
3080 0 0 0
3081 0 0 0
3082 0 0 0
3083 0 0 0
3084 0 0 0
3085 0 0 0
3086 0 0 0
3087 0 0 0
3088 0 0 0
3089 0 0 0
3090 0 0 0
3091 0 0 0
3092 0 0 0
3093 0 0 0
3094 0 0 0
3095 0 0 0
3096 0 0 0
3097 0 0 0
3098 0 0 0
3099 0 0 0
3100 0 0 0
3101 0 0 0
3102 0 0 0
3103 0 0 0
3104 0 0 0
3137 0 0 0
3138 0 0 0
3139 0 0 0
3140 0 0 0
3141 0 0 0
3142 0 0 0
3143 0 0 0
3144 0 0 0
3145 0 0 0
3146 0 0 0
3147 0 0 0
3148 0 0 0
3149 0 0 0
3150 0 0 0
3151 0 0 0
3152 0 0 0
3153 0 0 0
3154 0 0 0
3155 0 0 0
3156 0 0 0
3157 0 0 0
3158 0 0 0
3159 0 0 0
3160 0 0 0
3161 0 0 0
3162 0 0 0
3163 0 0 0
3164 0 0 0
3165 0 0 0
3166 0 0 0
3167 0 0 0
3168 0 0 0
3201 0 0 0
3202 0 0 0
3203 0 0 0
3204 0 0 0
3205 0 0 0
3206 0 0 0
3207 0 0 0
3208 0 0 0
3209 0 0 0
3210 0 0 0
3211 0 0 0
3212 0 0 0
3213 0 0 0
3214 0 0 0
3215 0 0 0
3216 0 0 0
3217 0 0 0
3218 0 0 0
3219 0 0 0
3220 0 0 0
3221 0 0 0
3222 0 0 0
3223 0 0 0
3224 0 0 0
3225 0 0 0
3226 0 0 0
3227 0 0 0
3228 0 0 0
3229 0 0 0
3230 0 0 0
3231 0 0 0
3232 0 0 0
3265 0 0 0
3266 0 0 0
3267 0 0 0
3268 0 0 0
3269 0 0 0
3270 0 0 0
3271 0 0 0
3272 0 0 0
3273 0 0 0
3274 0 0 0
3275 0 0 0
3276 0 0 0
3277 0 0 0
3278 0 0 0
3279 0 0 0
3280 0 0 0
3281 0 0 0
3282 0 0 0
3283 0 0 0
3284 0 0 0
3285 0 0 0
3286 0 0 0
3287 0 0 0
3288 0 0 0
3289 0 0 0
3290 0 0 0
3291 0 0 0
3292 0 0 0
3293 0 0 0
3294 0 0 0
3295 0 0 0
3296 0 0 0
3585 0 0 0
3586 0 0 0
3587 0 0 0
3588 0 0 0
3589 0 0 0
3590 0 0 0
3591 0 0 0
3592 0 0 0
3593 0 0 0
3594 0 0 0
3595 0 0 0
3596 0 0 0
3597 0 0 0
3598 0 0 0
3599 0 0 0
3600 0 0 0
3601 0 0 0
3602 0 0 0
3603 0 0 0
3604 0 0 0
3605 0 0 0
3606 0 0 0
3607 0 0 0
3608 0 0 0
3609 0 0 0
3610 0 0 0
3611 0 0 0
3612 0 0 0
3613 0 0 0
3614 0 0 0
3615 0 0 0
3616 0 0 0
3649 0 0 0
3650 0 0 0
3651 0 0 0
3652 0 0 0
3653 0 0 0
3654 0 0 0
3655 0 0 0
3656 0 0 0
3657 0 0 0
3658 0 0 0
3659 0 0 0
3660 0 0 0
3661 0 0 0
3662 0 0 0
3663 0 0 0
3664 0 0 0
3665 0 0 0
3666 0 0 0
3667 0 0 0
3668 0 0 0
3669 0 0 0
3670 0 0 0
3671 0 0 0
3672 0 0 0
3673 0 0 0
3674 0 0 0
3675 0 0 0
3676 0 0 0
3677 0 0 0
3678 0 0 0
3679 0 0 0
3680 0 0 0
3713 0 0 0
3714 0 0 0
3715 0 0 0
3716 0 0 0
3717 0 0 0
3718 0 0 0
3719 0 0 0
3720 0 0 0
3721 0 0 0
3722 0 0 0
3723 0 0 0
3724 0 0 0
3725 0 0 0
3726 0 0 0
3727 0 0 0
3728 0 0 0
3729 0 0 0
3730 0 0 0
3731 0 0 0
3732 0 0 0
3733 0 0 0
3734 0 0 0
3735 0 0 0
3736 0 0 0
3737 0 0 0
3738 0 0 0
3739 0 0 0
3740 0 0 0
3741 0 0 0
3742 0 0 0
3743 0 0 0
3744 0 0 0
3777 0 0 0
3778 0 0 0
3779 0 0 0
3780 0 0 0
3781 0 0 0
3782 0 0 0
3783 0 0 0
3784 0 0 0
3785 0 0 0
3786 0 0 0
3787 0 0 0
3788 0 0 0
3789 0 0 0
3790 0 0 0
3791 0 0 0
3792 0 0 0
3793 0 0 0
3794 0 0 0
3795 0 0 0
3796 0 0 0
3797 0 0 0
3798 0 0 0
3799 0 0 0
3800 0 0 0
3801 0 0 0
3802 0 0 0
3803 0 0 0
3804 0 0 0
3805 0 0 0
3806 0 0 0
3807 0 0 0
3808 0 0 0
257 0 0 0
258 0 0 0
259 0 0 0
260 0 0 0
261 0 0 0
262 0 0 0
263 0 0 0
264 0 0 0
265 0 0 0
266 0 0 0
267 0 0 0
268 0 0 0
269 0 0 0
270 0 0 0
271 0 0 0
272 0 0 0
273 0 0 0
274 0 0 0
275 0 0 0
276 0 0 0
277 0 0 0
278 0 0 0
279 0 0 0
280 0 0 0
281 0 0 0
282 0 0 0
283 0 0 0
284 0 0 0
285 0 0 0
286 0 0 0
287 0 0 0
288 0 0 0
321 0 0 0
322 0 0 0
323 0 0 0
324 0 0 0
325 0 0 0
326 0 0 0
327 0 0 0
328 0 0 0
329 0 0 0
330 0 0 0
331 0 0 0
332 0 0 0
333 0 0 0
334 0 0 0
335 0 0 0
336 0 0 0
337 0 0 0
338 0 0 0
339 0 0 0
340 0 0 0
341 0 0 0
342 0 0 0
343 0 0 0
344 0 0 0
345 0 0 0
346 0 0 0
347 0 0 0
348 0 0 0
349 0 0 0
350 0 0 0
351 0 0 0
352 0 0 0
385 0 0 0
386 0 0 0
387 0 0 0
388 0 0 0
389 0 0 0
390 0 0 0
391 0 0 0
392 0 0 0
393 0 0 0
394 0 0 0
395 0 0 0
396 0 0 0
397 0 0 0
398 0 0 0
399 0 0 0
400 0 0 0
401 0 0 0
402 0 0 0
403 0 0 0
404 0 0 0
405 0 0 0
406 0 0 0
407 0 0 0
408 0 0 0
409 0 0 0
410 0 0 0
411 0 0 0
412 0 0 0
413 0 0 0
414 0 0 0
415 0 0 0
416 0 0 0
449 0 0 0
450 0 0 0
451 0 0 0
452 0 0 0
453 0 0 0
454 0 0 0
455 0 0 0
456 0 0 0
457 0 0 0
458 0 0 0
459 0 0 0
460 0 0 0
461 0 0 0
462 0 0 0
463 0 0 0
464 0 0 0
465 0 0 0
466 0 0 0
467 0 0 0
468 0 0 0
469 0 0 0
470 0 0 0
471 0 0 0
472 0 0 0
473 0 0 0
474 0 0 0
475 0 0 0
476 0 0 0
477 0 0 0
478 0 0 0
479 0 0 0
480 0 0 0
769 0 0 0
770 0 0 0
771 0 0 0
772 0 0 0
773 0 0 0
774 0 0 0
775 0 0 0
776 0 0 0
777 0 0 0
778 0 0 0
779 0 0 0
780 0 0 0
781 0 0 0
782 0 0 0
783 0 0 0
784 0 0 0
785 0 0 0
786 0 0 0
787 0 0 0
788 0 0 0
789 0 0 0
790 0 0 0
791 0 0 0
792 0 0 0
793 0 0 0
794 0 0 0
795 0 0 0
796 0 0 0
797 0 0 0
798 0 0 0
799 0 0 0
800 0 0 0
833 0 0 0
834 0 0 0
835 0 0 0
836 0 0 0
837 0 0 0
838 0 0 0
839 0 0 0
840 0 0 0
841 0 0 0
842 0 0 0
843 0 0 0
844 0 0 0
845 0 0 0
846 0 0 0
847 0 0 0
848 0 0 0
849 0 0 0
850 0 0 0
851 0 0 0
852 0 0 0
853 0 0 0
854 0 0 0
855 0 0 0
856 0 0 0
857 0 0 0
858 0 0 0
859 0 0 0
860 0 0 0
861 0 0 0
862 0 0 0
863 0 0 0
864 0 0 0
897 0 0 0
898 0 0 0
899 0 0 0
900 0 0 0
901 0 0 0
902 0 0 0
903 0 0 0
904 0 0 0
905 0 0 0
906 0 0 0
907 0 0 0
908 0 0 0
909 0 0 0
910 0 0 0
911 0 0 0
912 0 0 0
913 0 0 0
914 0 0 0
915 0 0 0
916 0 0 0
917 0 0 0
918 0 0 0
919 0 0 0
920 0 0 0
921 0 0 0
922 0 0 0
923 0 0 0
924 0 0 0
925 0 0 0
926 0 0 0
927 0 0 0
928 0 0 0
961 0 0 0
962 0 0 0
963 0 0 0
964 0 0 0
965 0 0 0
966 0 0 0
967 0 0 0
968 0 0 0
969 0 0 0
970 0 0 0
971 0 0 0
972 0 0 0
973 0 0 0
974 0 0 0
975 0 0 0
976 0 0 0
977 0 0 0
978 0 0 0
979 0 0 0
980 0 0 0
981 0 0 0
982 0 0 0
983 0 0 0
984 0 0 0
985 0 0 0
986 0 0 0
987 0 0 0
988 0 0 0
989 0 0 0
990 0 0 0
991 0 0 0
992 0 0 0
1281 0 0 0
1282 0 0 0
1283 0 0 0
1284 0 0 0
1285 0 0 0
1286 0 0 0
1287 0 0 0
1288 0 0 0
1289 0 0 0
1290 0 0 0
1291 0 0 0
1292 0 0 0
1293 0 0 0
1294 0 0 0
1295 0 0 0
1296 0 0 0
1297 0 0 0
1298 0 0 0
1299 0 0 0
1300 0 0 0
1301 0 0 0
1302 0 0 0
1303 0 0 0
1304 0 0 0
1305 0 0 0
1306 0 0 0
1307 0 0 0
1308 0 0 0
1309 0 0 0
1310 0 0 0
1311 0 0 0
1312 0 0 0
1345 0 0 0
1346 0 0 0
1347 0 0 0
1348 0 0 0
1349 0 0 0
1350 0 0 0
1351 0 0 0
1352 0 0 0
1353 0 0 0
1354 0 0 0
1355 0 0 0
1356 0 0 0
1357 0 0 0
1358 0 0 0
1359 0 0 0
1360 0 0 0
1361 0 0 0
1362 0 0 0
1363 0 0 0
1364 0 0 0
1365 0 0 0
1366 0 0 0
1367 0 0 0
1368 0 0 0
1369 0 0 0
1370 0 0 0
1371 0 0 0
1372 0 0 0
1373 0 0 0
1374 0 0 0
1375 0 0 0
1376 0 0 0
1409 0 0 0
1410 0 0 0
1411 0 0 0
1412 0 0 0
1413 0 0 0
1414 0 0 0
1415 0 0 0
1416 0 0 0
1417 0 0 0
1418 0 0 0
1419 0 0 0
1420 0 0 0
1421 0 0 0
1422 0 0 0
1423 0 0 0
1424 0 0 0
1425 0 0 0
1426 0 0 0
1427 0 0 0
1428 0 0 0
1429 0 0 0
1430 0 0 0
1431 0 0 0
1432 0 0 0
1433 0 0 0
1434 0 0 0
1435 0 0 0
1436 0 0 0
1437 0 0 0
1438 0 0 0
1439 0 0 0
1440 0 0 0
1473 0 0 0
1474 0 0 0
1475 0 0 0
1476 0 0 0
1477 0 0 0
1478 0 0 0
1479 0 0 0
1480 0 0 0
1481 0 0 0
1482 0 0 0
1483 0 0 0
1484 0 0 0
1485 0 0 0
1486 0 0 0
1487 0 0 0
1488 0 0 0
1489 0 0 0
1490 0 0 0
1491 0 0 0
1492 0 0 0
1493 0 0 0
1494 0 0 0
1495 0 0 0
1496 0 0 0
1497 0 0 0
1498 0 0 0
1499 0 0 0
1500 0 0 0
1501 0 0 0
1502 0 0 0
1503 0 0 0
1504 0 0 0
1793 0 0 0
1794 0 0 0
1795 0 0 0
1796 0 0 0
1797 0 0 0
1798 0 0 0
1799 0 0 0
1800 0 0 0
1801 0 0 0
1802 0 0 0
1803 0 0 0
1804 0 0 0
1805 0 0 0
1806 0 0 0
1807 0 0 0
1808 0 0 0
1809 0 0 0
1810 0 0 0
1811 0 0 0
1812 0 0 0
1813 0 0 0
1814 0 0 0
1815 0 0 0
1816 0 0 0
1817 0 0 0
1818 0 0 0
1819 0 0 0
1820 0 0 0
1821 0 0 0
1822 0 0 0
1823 0 0 0
1824 0 0 0
1857 0 0 0
1858 0 0 0
1859 0 0 0
1860 0 0 0
1861 0 0 0
1862 0 0 0
1863 0 0 0
1864 0 0 0
1865 0 0 0
1866 0 0 0
1867 0 0 0
1868 0 0 0
1869 0 0 0
1870 0 0 0
1871 0 0 0
1872 0 0 0
1873 0 0 0
1874 0 0 0
1875 0 0 0
1876 0 0 0
1877 0 0 0
1878 0 0 0
1879 0 0 0
1880 0 0 0
1881 0 0 0
1882 0 0 0
1883 0 0 0
1884 0 0 0
1885 0 0 0
1886 0 0 0
1887 0 0 0
1888 0 0 0
1921 0 0 0
1922 0 0 0
1923 0 0 0
1924 0 0 0
1925 0 0 0
1926 0 0 0
1927 0 0 0
1928 0 0 0
1929 0 0 0
1930 0 0 0
1931 0 0 0
1932 0 0 0
1933 0 0 0
1934 0 0 0
1935 0 0 0
1936 0 0 0
1937 0 0 0
1938 0 0 0
1939 0 0 0
1940 0 0 0
1941 0 0 0
1942 0 0 0
1943 0 0 0
1944 0 0 0
1945 0 0 0
1946 0 0 0
1947 0 0 0
1948 0 0 0
1949 0 0 0
1950 0 0 0
1951 0 0 0
1952 0 0 0
1985 0 0 0
1986 0 0 0
1987 0 0 0
1988 0 0 0
1989 0 0 0
1990 0 0 0
1991 0 0 0
1992 0 0 0
1993 0 0 0
1994 0 0 0
1995 0 0 0
1996 0 0 0
1997 0 0 0
1998 0 0 0
1999 0 0 0
2000 0 0 0
2001 0 0 0
2002 0 0 0
2003 0 0 0
2004 0 0 0
2005 0 0 0
2006 0 0 0
2007 0 0 0
2008 0 0 0
2009 0 0 0
2010 0 0 0
2011 0 0 0
2012 0 0 0
2013 0 0 0
2014 0 0 0
2015 0 0 0
2016 0 0 0
2305 0 0 0
2306 0 0 0
2307 0 0 0
2308 0 0 0
2309 0 0 0
2310 0 0 0
2311 0 0 0
2312 0 0 0
2313 0 0 0
2314 0 0 0
2315 0 0 0
2316 0 0 0
2317 0 0 0
2318 0 0 0
2319 0 0 0
2320 0 0 0
2321 0 0 0
2322 0 0 0
2323 0 0 0
2324 0 0 0
2325 0 0 0
2326 0 0 0
2327 0 0 0
2328 0 0 0
2329 0 0 0
2330 0 0 0
2331 0 0 0
2332 0 0 0
2333 0 0 0
2334 0 0 0
2335 0 0 0
2336 0 0 0
2369 0 0 0
2370 0 0 0
2371 0 0 0
2372 0 0 0
2373 0 0 0
2374 0 0 0
2375 0 0 0
2376 0 0 0
2377 0 0 0
2378 0 0 0
2379 0 0 0
2380 0 0 0
2381 0 0 0
2382 0 0 0
2383 0 0 0
2384 0 0 0
2385 0 0 0
2386 0 0 0
2387 0 0 0
2388 0 0 0
2389 0 0 0
2390 0 0 0
2391 0 0 0
2392 0 0 0
2393 0 0 0
2394 0 0 0
2395 0 0 0
2396 0 0 0
2397 0 0 0
2398 0 0 0
2399 0 0 0
2400 0 0 0
2433 0 0 0
2434 0 0 0
2435 0 0 0
2436 0 0 0
2437 0 0 0
2438 0 0 0
2439 0 0 0
2440 0 0 0
2441 0 0 0
2442 0 0 0
2443 0 0 0
2444 0 0 0
2445 0 0 0
2446 0 0 0
2447 0 0 0
2448 0 0 0
2449 0 0 0
2450 0 0 0
2451 0 0 0
2452 0 0 0
2453 0 0 0
2454 0 0 0
2455 0 0 0
2456 0 0 0
2457 0 0 0
2458 0 0 0
2459 0 0 0
2460 0 0 0
2461 0 0 0
2462 0 0 0
2463 0 0 0
2464 0 0 0
2497 0 0 0
2498 0 0 0
2499 0 0 0
2500 0 0 0
2501 0 0 0
2502 0 0 0
2503 0 0 0
2504 0 0 0
2505 0 0 0
2506 0 0 0
2507 0 0 0
2508 0 0 0
2509 0 0 0
2510 0 0 0
2511 0 0 0
2512 0 0 0
2513 0 0 0
2514 0 0 0
2515 0 0 0
2516 0 0 0
2517 0 0 0
2518 0 0 0
2519 0 0 0
2520 0 0 0
2521 0 0 0
2522 0 0 0
2523 0 0 0
2524 0 0 0
2525 0 0 0
2526 0 0 0
2527 0 0 0
2528 0 0 0
2817 0 0 0
2818 0 0 0
2819 0 0 0
2820 0 0 0
2821 0 0 0
2822 0 0 0
2823 0 0 0
2824 0 0 0
2825 0 0 0
2826 0 0 0
2827 0 0 0
2828 0 0 0
2829 0 0 0
2830 0 0 0
2831 0 0 0
2832 0 0 0
2833 0 0 0
2834 0 0 0
2835 0 0 0
2836 0 0 0
2837 0 0 0
2838 0 0 0
2839 0 0 0
2840 0 0 0
2841 0 0 0
2842 0 0 0
2843 0 0 0
2844 0 0 0
2845 0 0 0
2846 0 0 0
2847 0 0 0
2848 0 0 0
2881 0 0 0
2882 0 0 0
2883 0 0 0
2884 0 0 0
2885 0 0 0
2886 0 0 0
2887 0 0 0
2888 0 0 0
2889 0 0 0
2890 0 0 0
2891 0 0 0
2892 0 0 0
2893 0 0 0
2894 0 0 0
2895 0 0 0
2896 0 0 0
2897 0 0 0
2898 0 0 0
2899 0 0 0
2900 0 0 0
2901 0 0 0
2902 0 0 0
2903 0 0 0
2904 0 0 0
2905 0 0 0
2906 0 0 0
2907 0 0 0
2908 0 0 0
2909 0 0 0
2910 0 0 0
2911 0 0 0
2912 0 0 0
2945 0 0 0
2946 0 0 0
2947 0 0 0
2948 0 0 0
2949 0 0 0
2950 0 0 0
2951 0 0 0
2952 0 0 0
2953 0 0 0
2954 0 0 0
2955 0 0 0
2956 0 0 0
2957 0 0 0
2958 0 0 0
2959 0 0 0
2960 0 0 0
2961 0 0 0
2962 0 0 0
2963 0 0 0
2964 0 0 0
2965 0 0 0
2966 0 0 0
2967 0 0 0
2968 0 0 0
2969 0 0 0
2970 0 0 0
2971 0 0 0
2972 0 0 0
2973 0 0 0
2974 0 0 0
2975 0 0 0
2976 0 0 0
3009 0 0 0
3010 0 0 0
3011 0 0 0
3012 0 0 0
3013 0 0 0
3014 0 0 0
3015 0 0 0
3016 0 0 0
3017 0 0 0
3018 0 0 0
3019 0 0 0
3020 0 0 0
3021 0 0 0
3022 0 0 0
3023 0 0 0
3024 0 0 0
3025 0 0 0
3026 0 0 0
3027 0 0 0
3028 0 0 0
3029 0 0 0
3030 0 0 0
3031 0 0 0
3032 0 0 0
3033 0 0 0
3034 0 0 0
3035 0 0 0
3036 0 0 0
3037 0 0 0
3038 0 0 0
3039 0 0 0
3040 0 0 0
3329 0 0 0
3330 0 0 0
3331 0 0 0
3332 0 0 0
3333 0 0 0
3334 0 0 0
3335 0 0 0
3336 0 0 0
3337 0 0 0
3338 0 0 0
3339 0 0 0
3340 0 0 0
3341 0 0 0
3342 0 0 0
3343 0 0 0
3344 0 0 0
3345 0 0 0
3346 0 0 0
3347 0 0 0
3348 0 0 0
3349 0 0 0
3350 0 0 0
3351 0 0 0
3352 0 0 0
3353 0 0 0
3354 0 0 0
3355 0 0 0
3356 0 0 0
3357 0 0 0
3358 0 0 0
3359 0 0 0
3360 0 0 0
3393 0 0 0
3394 0 0 0
3395 0 0 0
3396 0 0 0
3397 0 0 0
3398 0 0 0
3399 0 0 0
3400 0 0 0
3401 0 0 0
3402 0 0 0
3403 0 0 0
3404 0 0 0
3405 0 0 0
3406 0 0 0
3407 0 0 0
3408 0 0 0
3409 0 0 0
3410 0 0 0
3411 0 0 0
3412 0 0 0
3413 0 0 0
3414 0 0 0
3415 0 0 0
3416 0 0 0
3417 0 0 0
3418 0 0 0
3419 0 0 0
3420 0 0 0
3421 0 0 0
3422 0 0 0
3423 0 0 0
3424 0 0 0
3457 0 0 0
3458 0 0 0
3459 0 0 0
3460 0 0 0
3461 0 0 0
3462 0 0 0
3463 0 0 0
3464 0 0 0
3465 0 0 0
3466 0 0 0
3467 0 0 0
3468 0 0 0
3469 0 0 0
3470 0 0 0
3471 0 0 0
3472 0 0 0
3473 0 0 0
3474 0 0 0
3475 0 0 0
3476 0 0 0
3477 0 0 0
3478 0 0 0
3479 0 0 0
3480 0 0 0
3481 0 0 0
3482 0 0 0
3483 0 0 0
3484 0 0 0
3485 0 0 0
3486 0 0 0
3487 0 0 0
3488 0 0 0
3521 0 0 0
3522 0 0 0
3523 0 0 0
3524 0 0 0
3525 0 0 0
3526 0 0 0
3527 0 0 0
3528 0 0 0
3529 0 0 0
3530 0 0 0
3531 0 0 0
3532 0 0 0
3533 0 0 0
3534 0 0 0
3535 0 0 0
3536 0 0 0
3537 0 0 0
3538 0 0 0
3539 0 0 0
3540 0 0 0
3541 0 0 0
3542 0 0 0
3543 0 0 0
3544 0 0 0
3545 0 0 0
3546 0 0 0
3547 0 0 0
3548 0 0 0
3549 0 0 0
3550 0 0 0
3551 0 0 0
3552 0 0 0
3841 0 0 0
3842 0 0 0
3843 0 0 0
3844 0 0 0
3845 0 0 0
3846 0 0 0
3847 0 0 0
3848 0 0 0
3849 0 0 0
3850 0 0 0
3851 0 0 0
3852 0 0 0
3853 0 0 0
3854 0 0 0
3855 0 0 0
3856 0 0 0
3857 0 0 0
3858 0 0 0
3859 0 0 0
3860 0 0 0
3861 0 0 0
3862 0 0 0
3863 0 0 0
3864 0 0 0
3865 0 0 0
3866 0 0 0
3867 0 0 0
3868 0 0 0
3869 0 0 0
3870 0 0 0
3871 0 0 0
3872 0 0 0
3905 0 0 0
3906 0 0 0
3907 0 0 0
3908 0 0 0
3909 0 0 0
3910 0 0 0
3911 0 0 0
3912 0 0 0
3913 0 0 0
3914 0 0 0
3915 0 0 0
3916 0 0 0
3917 0 0 0
3918 0 0 0
3919 0 0 0
3920 0 0 0
3921 0 0 0
3922 0 0 0
3923 0 0 0
3924 0 0 0
3925 0 0 0
3926 0 0 0
3927 0 0 0
3928 0 0 0
3929 0 0 0
3930 0 0 0
3931 0 0 0
3932 0 0 0
3933 0 0 0
3934 0 0 0
3935 0 0 0
3936 0 0 0
3969 0 0 0
3970 0 0 0
3971 0 0 0
3972 0 0 0
3973 0 0 0
3974 0 0 0
3975 0 0 0
3976 0 0 0
3977 0 0 0
3978 0 0 0
3979 0 0 0
3980 0 0 0
3981 0 0 0
3982 0 0 0
3983 0 0 0
3984 0 0 0
3985 0 0 0
3986 0 0 0
3987 0 0 0
3988 0 0 0
3989 0 0 0
3990 0 0 0
3991 0 0 0
3992 0 0 0
3993 0 0 0
3994 0 0 0
3995 0 0 0
3996 0 0 0
3997 0 0 0
3998 0 0 0
3999 0 0 0
4000 0 0 0
4033 0 0 0
4034 0 0 0
4035 0 0 0
4036 0 0 0
4037 0 0 0
4038 0 0 0
4039 0 0 0
4040 0 0 0
4041 0 0 0
4042 0 0 0
4043 0 0 0
4044 0 0 0
4045 0 0 0
4046 0 0 0
4047 0 0 0
4048 0 0 0
4049 0 0 0
4050 0 0 0
4051 0 0 0
4052 0 0 0
4053 0 0 0
4054 0 0 0
4055 0 0 0
4056 0 0 0
4057 0 0 0
4058 0 0 0
4059 0 0 0
4060 0 0 0
4061 0 0 0
4062 0 0 0
4063 0 0 0
4064 0 0 0
33 0 0 0
34 0 0 0
35 0 0 0
36 0 0 0
37 0 0 0
38 0 0 0
39 0 0 0
40 0 0 0
41 0 0 0
42 0 0 0
43 0 0 0
44 0 0 0
45 0 0 0
46 0 0 0
47 0 0 0
48 0 0 0
49 0 0 0
50 0 0 0
51 0 0 0
52 0 0 0
53 0 0 0
54 0 0 0
55 0 0 0
56 0 0 0
57 0 0 0
58 0 0 0
59 0 0 0
60 0 0 0
61 0 0 0
62 0 0 0
63 0 0 0
64 0 0 0
97 0 0 0
98 0 0 0
99 0 0 0
100 0 0 0
101 0 0 0
102 0 0 0
103 0 0 0
104 0 0 0
105 0 0 0
106 0 0 0
107 0 0 0
108 0 0 0
109 0 0 0
110 0 0 0
111 0 0 0
112 0 0 0
113 0 0 0
114 0 0 0
115 0 0 0
116 0 0 0
117 0 0 0
118 0 0 0
119 0 0 0
120 0 0 0
121 0 0 0
122 0 0 0
123 0 0 0
124 0 0 0
125 0 0 0
126 0 0 0
127 0 0 0
128 0 0 0
161 0 0 0
162 0 0 0
163 0 0 0
164 0 0 0
165 0 0 0
166 0 0 0
167 0 0 0
168 0 0 0
169 0 0 0
170 0 0 0
171 0 0 0
172 0 0 0
173 0 0 0
174 0 0 0
175 0 0 0
176 0 0 0
177 0 0 0
178 0 0 0
179 0 0 0
180 0 0 0
181 0 0 0
182 0 0 0
183 0 0 0
184 0 0 0
185 0 0 0
186 0 0 0
187 0 0 0
188 0 0 0
189 0 0 0
190 0 0 0
191 0 0 0
192 0 0 0
225 0 0 0
226 0 0 0
227 0 0 0
228 0 0 0
229 0 0 0
230 0 0 0
231 0 0 0
232 0 0 0
233 0 0 0
234 0 0 0
235 0 0 0
236 0 0 0
237 0 0 0
238 0 0 0
239 0 0 0
240 0 0 0
241 0 0 0
242 0 0 0
243 0 0 0
244 0 0 0
245 0 0 0
246 0 0 0
247 0 0 0
248 0 0 0
249 0 0 0
250 0 0 0
251 0 0 0
252 0 0 0
253 0 0 0
254 0 0 0
255 0 0 0
256 0 0 0
545 0 0 0
546 0 0 0
547 0 0 0
548 0 0 0
549 0 0 0
550 0 0 0
551 0 0 0
552 0 0 0
553 0 0 0
554 0 0 0
555 0 0 0
556 0 0 0
557 0 0 0
558 0 0 0
559 0 0 0
560 0 0 0
561 0 0 0
562 0 0 0
563 0 0 0
564 0 0 0
565 0 0 0
566 0 0 0
567 0 0 0
568 0 0 0
569 0 0 0
570 0 0 0
571 0 0 0
572 0 0 0
573 0 0 0
574 0 0 0
575 0 0 0
576 0 0 0
609 0 0 0
610 0 0 0
611 0 0 0
612 0 0 0
613 0 0 0
614 0 0 0
615 0 0 0
616 0 0 0
617 0 0 0
618 0 0 0
619 0 0 0
620 0 0 0
621 0 0 0
622 0 0 0
623 0 0 0
624 0 0 0
625 0 0 0
626 0 0 0
627 0 0 0
628 0 0 0
629 0 0 0
630 0 0 0
631 0 0 0
632 0 0 0
633 0 0 0
634 0 0 0
635 0 0 0
636 0 0 0
637 0 0 0
638 0 0 0
639 0 0 0
640 0 0 0
673 0 0 0
674 0 0 0
675 0 0 0
676 0 0 0
677 0 0 0
678 0 0 0
679 0 0 0
680 0 0 0
681 0 0 0
682 0 0 0
683 0 0 0
684 0 0 0
685 0 0 0
686 0 0 0
687 0 0 0
688 0 0 0
689 0 0 0
690 0 0 0
691 0 0 0
692 0 0 0
693 0 0 0
694 0 0 0
695 0 0 0
696 0 0 0
697 0 0 0
698 0 0 0
699 0 0 0
700 0 0 0
701 0 0 0
702 0 0 0
703 0 0 0
704 0 0 0
737 0 0 0
738 0 0 0
739 0 0 0
740 0 0 0
741 0 0 0
742 0 0 0
743 0 0 0
744 0 0 0
745 0 0 0
746 0 0 0
747 0 0 0
748 0 0 0
749 0 0 0
750 0 0 0
751 0 0 0
752 0 0 0
753 0 0 0
754 0 0 0
755 0 0 0
756 0 0 0
757 0 0 0
758 0 0 0
759 0 0 0
760 0 0 0
761 0 0 0
762 0 0 0
763 0 0 0
764 0 0 0
765 0 0 0
766 0 0 0
767 0 0 0
768 0 0 0
1057 0 0 0
1058 0 0 0
1059 0 0 0
1060 0 0 0
1061 0 0 0
1062 0 0 0
1063 0 0 0
1064 0 0 0
1065 0 0 0
1066 0 0 0
1067 0 0 0
1068 0 0 0
1069 0 0 0
1070 0 0 0
1071 0 0 0
1072 0 0 0
1073 0 0 0
1074 0 0 0
1075 0 0 0
1076 0 0 0
1077 0 0 0
1078 0 0 0
1079 0 0 0
1080 0 0 0
1081 0 0 0
1082 0 0 0
1083 0 0 0
1084 0 0 0
1085 0 0 0
1086 0 0 0
1087 0 0 0
1088 0 0 0
1121 0 0 0
1122 0 0 0
1123 0 0 0
1124 0 0 0
1125 0 0 0
1126 0 0 0
1127 0 0 0
1128 0 0 0
1129 0 0 0
1130 0 0 0
1131 0 0 0
1132 0 0 0
1133 0 0 0
1134 0 0 0
1135 0 0 0
1136 0 0 0
1137 0 0 0
1138 0 0 0
1139 0 0 0
1140 0 0 0
1141 0 0 0
1142 0 0 0
1143 0 0 0
1144 0 0 0
1145 0 0 0
1146 0 0 0
1147 0 0 0
1148 0 0 0
1149 0 0 0
1150 0 0 0
1151 0 0 0
1152 0 0 0
1185 0 0 0
1186 0 0 0
1187 0 0 0
1188 0 0 0
1189 0 0 0
1190 0 0 0
1191 0 0 0
1192 0 0 0
1193 0 0 0
1194 0 0 0
1195 0 0 0
1196 0 0 0
1197 0 0 0
1198 0 0 0
1199 0 0 0
1200 0 0 0
1201 0 0 0
1202 0 0 0
1203 0 0 0
1204 0 0 0
1205 0 0 0
1206 0 0 0
1207 0 0 0
1208 0 0 0
1209 0 0 0
1210 0 0 0
1211 0 0 0
1212 0 0 0
1213 0 0 0
1214 0 0 0
1215 0 0 0
1216 0 0 0
1249 0 0 0
1250 0 0 0
1251 0 0 0
1252 0 0 0
1253 0 0 0
1254 0 0 0
1255 0 0 0
1256 0 0 0
1257 0 0 0
1258 0 0 0
1259 0 0 0
1260 0 0 0
1261 0 0 0
1262 0 0 0
1263 0 0 0
1264 0 0 0
1265 0 0 0
1266 0 0 0
1267 0 0 0
1268 0 0 0
1269 0 0 0
1270 0 0 0
1271 0 0 0
1272 0 0 0
1273 0 0 0
1274 0 0 0
1275 0 0 0
1276 0 0 0
1277 0 0 0
1278 0 0 0
1279 0 0 0
1280 0 0 0
1569 0 0 0
1570 0 0 0
1571 0 0 0
1572 0 0 0
1573 0 0 0
1574 0 0 0
1575 0 0 0
1576 0 0 0
1577 0 0 0
1578 0 0 0
1579 0 0 0
1580 0 0 0
1581 0 0 0
1582 0 0 0
1583 0 0 0
1584 0 0 0
1585 0 0 0
1586 0 0 0
1587 0 0 0
1588 0 0 0
1589 0 0 0
1590 0 0 0
1591 0 0 0
1592 0 0 0
1593 0 0 0
1594 0 0 0
1595 0 0 0
1596 0 0 0
1597 0 0 0
1598 0 0 0
1599 0 0 0
1600 0 0 0
1633 0 0 0
1634 0 0 0
1635 0 0 0
1636 0 0 0
1637 0 0 0
1638 0 0 0
1639 0 0 0
1640 0 0 0
1641 0 0 0
1642 0 0 0
1643 0 0 0
1644 0 0 0
1645 0 0 0
1646 0 0 0
1647 0 0 0
1648 0 0 0
1649 0 0 0
1650 0 0 0
1651 0 0 0
1652 0 0 0
1653 0 0 0
1654 0 0 0
1655 0 0 0
1656 0 0 0
1657 0 0 0
1658 0 0 0
1659 0 0 0
1660 0 0 0
1661 0 0 0
1662 0 0 0
1663 0 0 0
1664 0 0 0
1697 0 0 0
1698 0 0 0
1699 0 0 0
1700 0 0 0
1701 0 0 0
1702 0 0 0
1703 0 0 0
1704 0 0 0
1705 0 0 0
1706 0 0 0
1707 0 0 0
1708 0 0 0
1709 0 0 0
1710 0 0 0
1711 0 0 0
1712 0 0 0
1713 0 0 0
1714 0 0 0
1715 0 0 0
1716 0 0 0
1717 0 0 0
1718 0 0 0
1719 0 0 0
1720 0 0 0
1721 0 0 0
1722 0 0 0
1723 0 0 0
1724 0 0 0
1725 0 0 0
1726 0 0 0
1727 0 0 0
1728 0 0 0
1761 0 0 0
1762 0 0 0
1763 0 0 0
1764 0 0 0
1765 0 0 0
1766 0 0 0
1767 0 0 0
1768 0 0 0
1769 0 0 0
1770 0 0 0
1771 0 0 0
1772 0 0 0
1773 0 0 0
1774 0 0 0
1775 0 0 0
1776 0 0 0
1777 0 0 0
1778 0 0 0
1779 0 0 0
1780 0 0 0
1781 0 0 0
1782 0 0 0
1783 0 0 0
1784 0 0 0
1785 0 0 0
1786 0 0 0
1787 0 0 0
1788 0 0 0
1789 0 0 0
1790 0 0 0
1791 0 0 0
1792 0 0 0
2081 0 0 0
2082 0 0 0
2083 0 0 0
2084 0 0 0
2085 0 0 0
2086 0 0 0
2087 0 0 0
2088 0 0 0
2089 0 0 0
2090 0 0 0
2091 0 0 0
2092 0 0 0
2093 0 0 0
2094 0 0 0
2095 0 0 0
2096 0 0 0
2097 0 0 0
2098 0 0 0
2099 0 0 0
2100 0 0 0
2101 0 0 0
2102 0 0 0
2103 0 0 0
2104 0 0 0
2105 0 0 0
2106 0 0 0
2107 0 0 0
2108 0 0 0
2109 0 0 0
2110 0 0 0
2111 0 0 0
2112 0 0 0
2145 0 0 0
2146 0 0 0
2147 0 0 0
2148 0 0 0
2149 0 0 0
2150 0 0 0
2151 0 0 0
2152 0 0 0
2153 0 0 0
2154 0 0 0
2155 0 0 0
2156 0 0 0
2157 0 0 0
2158 0 0 0
2159 0 0 0
2160 0 0 0
2161 0 0 0
2162 0 0 0
2163 0 0 0
2164 0 0 0
2165 0 0 0
2166 0 0 0
2167 0 0 0
2168 0 0 0
2169 0 0 0
2170 0 0 0
2171 0 0 0
2172 0 0 0
2173 0 0 0
2174 0 0 0
2175 0 0 0
2176 0 0 0
2209 0 0 0
2210 0 0 0
2211 0 0 0
2212 0 0 0
2213 0 0 0
2214 0 0 0
2215 0 0 0
2216 0 0 0
2217 0 0 0
2218 0 0 0
2219 0 0 0
2220 0 0 0
2221 0 0 0
2222 0 0 0
2223 0 0 0
2224 0 0 0
2225 0 0 0
2226 0 0 0
2227 0 0 0
2228 0 0 0
2229 0 0 0
2230 0 0 0
2231 0 0 0
2232 0 0 0
2233 0 0 0
2234 0 0 0
2235 0 0 0
2236 0 0 0
2237 0 0 0
2238 0 0 0
2239 0 0 0
2240 0 0 0
2273 0 0 0
2274 0 0 0
2275 0 0 0
2276 0 0 0
2277 0 0 0
2278 0 0 0
2279 0 0 0
2280 0 0 0
2281 0 0 0
2282 0 0 0
2283 0 0 0
2284 0 0 0
2285 0 0 0
2286 0 0 0
2287 0 0 0
2288 0 0 0
2289 0 0 0
2290 0 0 0
2291 0 0 0
2292 0 0 0
2293 0 0 0
2294 0 0 0
2295 0 0 0
2296 0 0 0
2297 0 0 0
2298 0 0 0
2299 0 0 0
2300 0 0 0
2301 0 0 0
2302 0 0 0
2303 0 0 0
2304 0 0 0
2593 0 0 0
2594 0 0 0
2595 0 0 0
2596 0 0 0
2597 0 0 0
2598 0 0 0
2599 0 0 0
2600 0 0 0
2601 0 0 0
2602 0 0 0
2603 0 0 0
2604 0 0 0
2605 0 0 0
2606 0 0 0
2607 0 0 0
2608 0 0 0
2609 0 0 0
2610 0 0 0
2611 0 0 0
2612 0 0 0
2613 0 0 0
2614 0 0 0
2615 0 0 0
2616 0 0 0
2617 0 0 0
2618 0 0 0
2619 0 0 0
2620 0 0 0
2621 0 0 0
2622 0 0 0
2623 0 0 0
2624 0 0 0
2657 0 0 0
2658 0 0 0
2659 0 0 0
2660 0 0 0
2661 0 0 0
2662 0 0 0
2663 0 0 0
2664 0 0 0
2665 0 0 0
2666 0 0 0
2667 0 0 0
2668 0 0 0
2669 0 0 0
2670 0 0 0
2671 0 0 0
2672 0 0 0
2673 0 0 0
2674 0 0 0
2675 0 0 0
2676 0 0 0
2677 0 0 0
2678 0 0 0
2679 0 0 0
2680 0 0 0
2681 0 0 0
2682 0 0 0
2683 0 0 0
2684 0 0 0
2685 0 0 0
2686 0 0 0
2687 0 0 0
2688 0 0 0
2721 0 0 0
2722 0 0 0
2723 0 0 0
2724 0 0 0
2725 0 0 0
2726 0 0 0
2727 0 0 0
2728 0 0 0
2729 0 0 0
2730 0 0 0
2731 0 0 0
2732 0 0 0
2733 0 0 0
2734 0 0 0
2735 0 0 0
2736 0 0 0
2737 0 0 0
2738 0 0 0
2739 0 0 0
2740 0 0 0
2741 0 0 0
2742 0 0 0
2743 0 0 0
2744 0 0 0
2745 0 0 0
2746 0 0 0
2747 0 0 0
2748 0 0 0
2749 0 0 0
2750 0 0 0
2751 0 0 0
2752 0 0 0
2785 0 0 0
2786 0 0 0
2787 0 0 0
2788 0 0 0
2789 0 0 0
2790 0 0 0
2791 0 0 0
2792 0 0 0
2793 0 0 0
2794 0 0 0
2795 0 0 0
2796 0 0 0
2797 0 0 0
2798 0 0 0
2799 0 0 0
2800 0 0 0
2801 0 0 0
2802 0 0 0
2803 0 0 0
2804 0 0 0
2805 0 0 0
2806 0 0 0
2807 0 0 0
2808 0 0 0
2809 0 0 0
2810 0 0 0
2811 0 0 0
2812 0 0 0
2813 0 0 0
2814 0 0 0
2815 0 0 0
2816 0 0 0
3105 0 0 0
3106 0 0 0
3107 0 0 0
3108 0 0 0
3109 0 0 0
3110 0 0 0
3111 0 0 0
3112 0 0 0
3113 0 0 0
3114 0 0 0
3115 0 0 0
3116 0 0 0
3117 0 0 0
3118 0 0 0
3119 0 0 0
3120 0 0 0
3121 0 0 0
3122 0 0 0
3123 0 0 0
3124 0 0 0
3125 0 0 0
3126 0 0 0
3127 0 0 0
3128 0 0 0
3129 0 0 0
3130 0 0 0
3131 0 0 0
3132 0 0 0
3133 0 0 0
3134 0 0 0
3135 0 0 0
3136 0 0 0
3169 0 0 0
3170 0 0 0
3171 0 0 0
3172 0 0 0
3173 0 0 0
3174 0 0 0
3175 0 0 0
3176 0 0 0
3177 0 0 0
3178 0 0 0
3179 0 0 0
3180 0 0 0
3181 0 0 0
3182 0 0 0
3183 0 0 0
3184 0 0 0
3185 0 0 0
3186 0 0 0
3187 0 0 0
3188 0 0 0
3189 0 0 0
3190 0 0 0
3191 0 0 0
3192 0 0 0
3193 0 0 0
3194 0 0 0
3195 0 0 0
3196 0 0 0
3197 0 0 0
3198 0 0 0
3199 0 0 0
3200 0 0 0
3233 0 0 0
3234 0 0 0
3235 0 0 0
3236 0 0 0
3237 0 0 0
3238 0 0 0
3239 0 0 0
3240 0 0 0
3241 0 0 0
3242 0 0 0
3243 0 0 0
3244 0 0 0
3245 0 0 0
3246 0 0 0
3247 0 0 0
3248 0 0 0
3249 0 0 0
3250 0 0 0
3251 0 0 0
3252 0 0 0
3253 0 0 0
3254 0 0 0
3255 0 0 0
3256 0 0 0
3257 0 0 0
3258 0 0 0
3259 0 0 0
3260 0 0 0
3261 0 0 0
3262 0 0 0
3263 0 0 0
3264 0 0 0
3297 0 0 0
3298 0 0 0
3299 0 0 0
3300 0 0 0
3301 0 0 0
3302 0 0 0
3303 0 0 0
3304 0 0 0
3305 0 0 0
3306 0 0 0
3307 0 0 0
3308 0 0 0
3309 0 0 0
3310 0 0 0
3311 0 0 0
3312 0 0 0
3313 0 0 0
3314 0 0 0
3315 0 0 0
3316 0 0 0
3317 0 0 0
3318 0 0 0
3319 0 0 0
3320 0 0 0
3321 0 0 0
3322 0 0 0
3323 0 0 0
3324 0 0 0
3325 0 0 0
3326 0 0 0
3327 0 0 0
3328 0 0 0
3617 0 0 0
3618 0 0 0
3619 0 0 0
3620 0 0 0
3621 0 0 0
3622 0 0 0
3623 0 0 0
3624 0 0 0
3625 0 0 0
3626 0 0 0
3627 0 0 0
3628 0 0 0
3629 0 0 0
3630 0 0 0
3631 0 0 0
3632 0 0 0
3633 0 0 0
3634 0 0 0
3635 0 0 0
3636 0 0 0
3637 0 0 0
3638 0 0 0
3639 0 0 0
3640 0 0 0
3641 0 0 0
3642 0 0 0
3643 0 0 0
3644 0 0 0
3645 0 0 0
3646 0 0 0
3647 0 0 0
3648 0 0 0
3681 0 0 0
3682 0 0 0
3683 0 0 0
3684 0 0 0
3685 0 0 0
3686 0 0 0
3687 0 0 0
3688 0 0 0
3689 0 0 0
3690 0 0 0
3691 0 0 0
3692 0 0 0
3693 0 0 0
3694 0 0 0
3695 0 0 0
3696 0 0 0
3697 0 0 0
3698 0 0 0
3699 0 0 0
3700 0 0 0
3701 0 0 0
3702 0 0 0
3703 0 0 0
3704 0 0 0
3705 0 0 0
3706 0 0 0
3707 0 0 0
3708 0 0 0
3709 0 0 0
3710 0 0 0
3711 0 0 0
3712 0 0 0
3745 0 0 0
3746 0 0 0
3747 0 0 0
3748 0 0 0
3749 0 0 0
3750 0 0 0
3751 0 0 0
3752 0 0 0
3753 0 0 0
3754 0 0 0
3755 0 0 0
3756 0 0 0
3757 0 0 0
3758 0 0 0
3759 0 0 0
3760 0 0 0
3761 0 0 0
3762 0 0 0
3763 0 0 0
3764 0 0 0
3765 0 0 0
3766 0 0 0
3767 0 0 0
3768 0 0 0
3769 0 0 0
3770 0 0 0
3771 0 0 0
3772 0 0 0
3773 0 0 0
3774 0 0 0
3775 0 0 0
3776 0 0 0
3809 0 0 0
3810 0 0 0
3811 0 0 0
3812 0 0 0
3813 0 0 0
3814 0 0 0
3815 0 0 0
3816 0 0 0
3817 0 0 0
3818 0 0 0
3819 0 0 0
3820 0 0 0
3821 0 0 0
3822 0 0 0
3823 0 0 0
3824 0 0 0
3825 0 0 0
3826 0 0 0
3827 0 0 0
3828 0 0 0
3829 0 0 0
3830 0 0 0
3831 0 0 0
3832 0 0 0
3833 0 0 0
3834 0 0 0
3835 0 0 0
3836 0 0 0
3837 0 0 0
3838 0 0 0
3839 0 0 0
3840 0 0 0
289 0 0 0
290 0 0 0
291 0 0 0
292 0 0 0
293 0 0 0
294 0 0 0
295 0 0 0
296 0 0 0
297 0 0 0
298 0 0 0
299 0 0 0
300 0 0 0
301 0 0 0
302 0 0 0
303 0 0 0
304 0 0 0
305 0 0 0
306 0 0 0
307 0 0 0
308 0 0 0
309 0 0 0
310 0 0 0
311 0 0 0
312 0 0 0
313 0 0 0
314 0 0 0
315 0 0 0
316 0 0 0
317 0 0 0
318 0 0 0
319 0 0 0
320 0 0 0
353 0 0 0
354 0 0 0
355 0 0 0
356 0 0 0
357 0 0 0
358 0 0 0
359 0 0 0
360 0 0 0
361 0 0 0
362 0 0 0
363 0 0 0
364 0 0 0
365 0 0 0
366 0 0 0
367 0 0 0
368 0 0 0
369 0 0 0
370 0 0 0
371 0 0 0
372 0 0 0
373 0 0 0
374 0 0 0
375 0 0 0
376 0 0 0
377 0 0 0
378 0 0 0
379 0 0 0
380 0 0 0
381 0 0 0
382 0 0 0
383 0 0 0
384 0 0 0
417 0 0 0
418 0 0 0
419 0 0 0
420 0 0 0
421 0 0 0
422 0 0 0
423 0 0 0
424 0 0 0
425 0 0 0
426 0 0 0
427 0 0 0
428 0 0 0
429 0 0 0
430 0 0 0
431 0 0 0
432 0 0 0
433 0 0 0
434 0 0 0
435 0 0 0
436 0 0 0
437 0 0 0
438 0 0 0
439 0 0 0
440 0 0 0
441 0 0 0
442 0 0 0
443 0 0 0
444 0 0 0
445 0 0 0
446 0 0 0
447 0 0 0
448 0 0 0
481 0 0 0
482 0 0 0
483 0 0 0
484 0 0 0
485 0 0 0
486 0 0 0
487 0 0 0
488 0 0 0
489 0 0 0
490 0 0 0
491 0 0 0
492 0 0 0
493 0 0 0
494 0 0 0
495 0 0 0
496 0 0 0
497 0 0 0
498 0 0 0
499 0 0 0
500 0 0 0
501 0 0 0
502 0 0 0
503 0 0 0
504 0 0 0
505 0 0 0
506 0 0 0
507 0 0 0
508 0 0 0
509 0 0 0
510 0 0 0
511 0 0 0
512 0 0 0
801 0 0 0
802 0 0 0
803 0 0 0
804 0 0 0
805 0 0 0
806 0 0 0
807 0 0 0
808 0 0 0
809 0 0 0
810 0 0 0
811 0 0 0
812 0 0 0
813 0 0 0
814 0 0 0
815 0 0 0
816 0 0 0
817 0 0 0
818 0 0 0
819 0 0 0
820 0 0 0
821 0 0 0
822 0 0 0
823 0 0 0
824 0 0 0
825 0 0 0
826 0 0 0
827 0 0 0
828 0 0 0
829 0 0 0
830 0 0 0
831 0 0 0
832 0 0 0
865 0 0 0
866 0 0 0
867 0 0 0
868 0 0 0
869 0 0 0
870 0 0 0
871 0 0 0
872 0 0 0
873 0 0 0
874 0 0 0
875 0 0 0
876 0 0 0
877 0 0 0
878 0 0 0
879 0 0 0
880 0 0 0
881 0 0 0
882 0 0 0
883 0 0 0
884 0 0 0
885 0 0 0
886 0 0 0
887 0 0 0
888 0 0 0
889 0 0 0
890 0 0 0
891 0 0 0
892 0 0 0
893 0 0 0
894 0 0 0
895 0 0 0
896 0 0 0
929 0 0 0
930 0 0 0
931 0 0 0
932 0 0 0
933 0 0 0
934 0 0 0
935 0 0 0
936 0 0 0
937 0 0 0
938 0 0 0
939 0 0 0
940 0 0 0
941 0 0 0
942 0 0 0
943 0 0 0
944 0 0 0
945 0 0 0
946 0 0 0
947 0 0 0
948 0 0 0
949 0 0 0
950 0 0 0
951 0 0 0
952 0 0 0
953 0 0 0
954 0 0 0
955 0 0 0
956 0 0 0
957 0 0 0
958 0 0 0
959 0 0 0
960 0 0 0
993 0 0 0
994 0 0 0
995 0 0 0
996 0 0 0
997 0 0 0
998 0 0 0
999 0 0 0
1000 0 0 0
1001 0 0 0
1002 0 0 0
1003 0 0 0
1004 0 0 0
1005 0 0 0
1006 0 0 0
1007 0 0 0
1008 0 0 0
1009 0 0 0
1010 0 0 0
1011 0 0 0
1012 0 0 0
1013 0 0 0
1014 0 0 0
1015 0 0 0
1016 0 0 0
1017 0 0 0
1018 0 0 0
1019 0 0 0
1020 0 0 0
1021 0 0 0
1022 0 0 0
1023 0 0 0
1024 0 0 0
1313 0 0 0
1314 0 0 0
1315 0 0 0
1316 0 0 0
1317 0 0 0
1318 0 0 0
1319 0 0 0
1320 0 0 0
1321 0 0 0
1322 0 0 0
1323 0 0 0
1324 0 0 0
1325 0 0 0
1326 0 0 0
1327 0 0 0
1328 0 0 0
1329 0 0 0
1330 0 0 0
1331 0 0 0
1332 0 0 0
1333 0 0 0
1334 0 0 0
1335 0 0 0
1336 0 0 0
1337 0 0 0
1338 0 0 0
1339 0 0 0
1340 0 0 0
1341 0 0 0
1342 0 0 0
1343 0 0 0
1344 0 0 0
1377 0 0 0
1378 0 0 0
1379 0 0 0
1380 0 0 0
1381 0 0 0
1382 0 0 0
1383 0 0 0
1384 0 0 0
1385 0 0 0
1386 0 0 0
1387 0 0 0
1388 0 0 0
1389 0 0 0
1390 0 0 0
1391 0 0 0
1392 0 0 0
1393 0 0 0
1394 0 0 0
1395 0 0 0
1396 0 0 0
1397 0 0 0
1398 0 0 0
1399 0 0 0
1400 0 0 0
1401 0 0 0
1402 0 0 0
1403 0 0 0
1404 0 0 0
1405 0 0 0
1406 0 0 0
1407 0 0 0
1408 0 0 0
1441 0 0 0
1442 0 0 0
1443 0 0 0
1444 0 0 0
1445 0 0 0
1446 0 0 0
1447 0 0 0
1448 0 0 0
1449 0 0 0
1450 0 0 0
1451 0 0 0
1452 0 0 0
1453 0 0 0
1454 0 0 0
1455 0 0 0
1456 0 0 0
1457 0 0 0
1458 0 0 0
1459 0 0 0
1460 0 0 0
1461 0 0 0
1462 0 0 0
1463 0 0 0
1464 0 0 0
1465 0 0 0
1466 0 0 0
1467 0 0 0
1468 0 0 0
1469 0 0 0
1470 0 0 0
1471 0 0 0
1472 0 0 0
1505 0 0 0
1506 0 0 0
1507 0 0 0
1508 0 0 0
1509 0 0 0
1510 0 0 0
1511 0 0 0
1512 0 0 0
1513 0 0 0
1514 0 0 0
1515 0 0 0
1516 0 0 0
1517 0 0 0
1518 0 0 0
1519 0 0 0
1520 0 0 0
1521 0 0 0
1522 0 0 0
1523 0 0 0
1524 0 0 0
1525 0 0 0
1526 0 0 0
1527 0 0 0
1528 0 0 0
1529 0 0 0
1530 0 0 0
1531 0 0 0
1532 0 0 0
1533 0 0 0
1534 0 0 0
1535 0 0 0
1536 0 0 0
1825 0 0 0
1826 0 0 0
1827 0 0 0
1828 0 0 0
1829 0 0 0
1830 0 0 0
1831 0 0 0
1832 0 0 0
1833 0 0 0
1834 0 0 0
1835 0 0 0
1836 0 0 0
1837 0 0 0
1838 0 0 0
1839 0 0 0
1840 0 0 0
1841 0 0 0
1842 0 0 0
1843 0 0 0
1844 0 0 0
1845 0 0 0
1846 0 0 0
1847 0 0 0
1848 0 0 0
1849 0 0 0
1850 0 0 0
1851 0 0 0
1852 0 0 0
1853 0 0 0
1854 0 0 0
1855 0 0 0
1856 0 0 0
1889 0 0 0
1890 0 0 0
1891 0 0 0
1892 0 0 0
1893 0 0 0
1894 0 0 0
1895 0 0 0
1896 0 0 0
1897 0 0 0
1898 0 0 0
1899 0 0 0
1900 0 0 0
1901 0 0 0
1902 0 0 0
1903 0 0 0
1904 0 0 0
1905 0 0 0
1906 0 0 0
1907 0 0 0
1908 0 0 0
1909 0 0 0
1910 0 0 0
1911 0 0 0
1912 0 0 0
1913 0 0 0
1914 0 0 0
1915 0 0 0
1916 0 0 0
1917 0 0 0
1918 0 0 0
1919 0 0 0
1920 0 0 0
1953 0 0 0
1954 0 0 0
1955 0 0 0
1956 0 0 0
1957 0 0 0
1958 0 0 0
1959 0 0 0
1960 0 0 0
1961 0 0 0
1962 0 0 0
1963 0 0 0
1964 0 0 0
1965 0 0 0
1966 0 0 0
1967 0 0 0
1968 0 0 0
1969 0 0 0
1970 0 0 0
1971 0 0 0
1972 0 0 0
1973 0 0 0
1974 0 0 0
1975 0 0 0
1976 0 0 0
1977 0 0 0
1978 0 0 0
1979 0 0 0
1980 0 0 0
1981 0 0 0
1982 0 0 0
1983 0 0 0
1984 0 0 0
2017 0 0 0
2018 0 0 0
2019 0 0 0
2020 0 0 0
2021 0 0 0
2022 0 0 0
2023 0 0 0
2024 0 0 0
2025 0 0 0
2026 0 0 0
2027 0 0 0
2028 0 0 0
2029 0 0 0
2030 0 0 0
2031 0 0 0
2032 0 0 0
2033 0 0 0
2034 0 0 0
2035 0 0 0
2036 0 0 0
2037 0 0 0
2038 0 0 0
2039 0 0 0
2040 0 0 0
2041 0 0 0
2042 0 0 0
2043 0 0 0
2044 0 0 0
2045 0 0 0
2046 0 0 0
2047 0 0 0
2048 0 0 0
2337 0 0 0
2338 0 0 0
2339 0 0 0
2340 0 0 0
2341 0 0 0
2342 0 0 0
2343 0 0 0
2344 0 0 0
2345 0 0 0
2346 0 0 0
2347 0 0 0
2348 0 0 0
2349 0 0 0
2350 0 0 0
2351 0 0 0
2352 0 0 0
2353 0 0 0
2354 0 0 0
2355 0 0 0
2356 0 0 0
2357 0 0 0
2358 0 0 0
2359 0 0 0
2360 0 0 0
2361 0 0 0
2362 0 0 0
2363 0 0 0
2364 0 0 0
2365 0 0 0
2366 0 0 0
2367 0 0 0
2368 0 0 0
2401 0 0 0
2402 0 0 0
2403 0 0 0
2404 0 0 0
2405 0 0 0
2406 0 0 0
2407 0 0 0
2408 0 0 0
2409 0 0 0
2410 0 0 0
2411 0 0 0
2412 0 0 0
2413 0 0 0
2414 0 0 0
2415 0 0 0
2416 0 0 0
2417 0 0 0
2418 0 0 0
2419 0 0 0
2420 0 0 0
2421 0 0 0
2422 0 0 0
2423 0 0 0
2424 0 0 0
2425 0 0 0
2426 0 0 0
2427 0 0 0
2428 0 0 0
2429 0 0 0
2430 0 0 0
2431 0 0 0
2432 0 0 0
2465 0 0 0
2466 0 0 0
2467 0 0 0
2468 0 0 0
2469 0 0 0
2470 0 0 0
2471 0 0 0
2472 0 0 0
2473 0 0 0
2474 0 0 0
2475 0 0 0
2476 0 0 0
2477 0 0 0
2478 0 0 0
2479 0 0 0
2480 0 0 0
2481 0 0 0
2482 0 0 0
2483 0 0 0
2484 0 0 0
2485 0 0 0
2486 0 0 0
2487 0 0 0
2488 0 0 0
2489 0 0 0
2490 0 0 0
2491 0 0 0
2492 0 0 0
2493 0 0 0
2494 0 0 0
2495 0 0 0
2496 0 0 0
2529 0 0 0
2530 0 0 0
2531 0 0 0
2532 0 0 0
2533 0 0 0
2534 0 0 0
2535 0 0 0
2536 0 0 0
2537 0 0 0
2538 0 0 0
2539 0 0 0
2540 0 0 0
2541 0 0 0
2542 0 0 0
2543 0 0 0
2544 0 0 0
2545 0 0 0
2546 0 0 0
2547 0 0 0
2548 0 0 0
2549 0 0 0
2550 0 0 0
2551 0 0 0
2552 0 0 0
2553 0 0 0
2554 0 0 0
2555 0 0 0
2556 0 0 0
2557 0 0 0
2558 0 0 0
2559 0 0 0
2560 0 0 0
2849 0 0 0
2850 0 0 0
2851 0 0 0
2852 0 0 0
2853 0 0 0
2854 0 0 0
2855 0 0 0
2856 0 0 0
2857 0 0 0
2858 0 0 0
2859 0 0 0
2860 0 0 0
2861 0 0 0
2862 0 0 0
2863 0 0 0
2864 0 0 0
2865 0 0 0
2866 0 0 0
2867 0 0 0
2868 0 0 0
2869 0 0 0
2870 0 0 0
2871 0 0 0
2872 0 0 0
2873 0 0 0
2874 0 0 0
2875 0 0 0
2876 0 0 0
2877 0 0 0
2878 0 0 0
2879 0 0 0
2880 0 0 0
2913 0 0 0
2914 0 0 0
2915 0 0 0
2916 0 0 0
2917 0 0 0
2918 0 0 0
2919 0 0 0
2920 0 0 0
2921 0 0 0
2922 0 0 0
2923 0 0 0
2924 0 0 0
2925 0 0 0
2926 0 0 0
2927 0 0 0
2928 0 0 0
2929 0 0 0
2930 0 0 0
2931 0 0 0
2932 0 0 0
2933 0 0 0
2934 0 0 0
2935 0 0 0
2936 0 0 0
2937 0 0 0
2938 0 0 0
2939 0 0 0
2940 0 0 0
2941 0 0 0
2942 0 0 0
2943 0 0 0
2944 0 0 0
2977 0 0 0
2978 0 0 0
2979 0 0 0
2980 0 0 0
2981 0 0 0
2982 0 0 0
2983 0 0 0
2984 0 0 0
2985 0 0 0
2986 0 0 0
2987 0 0 0
2988 0 0 0
2989 0 0 0
2990 0 0 0
2991 0 0 0
2992 0 0 0
2993 0 0 0
2994 0 0 0
2995 0 0 0
2996 0 0 0
2997 0 0 0
2998 0 0 0
2999 0 0 0
3000 0 0 0
3001 0 0 0
3002 0 0 0
3003 0 0 0
3004 0 0 0
3005 0 0 0
3006 0 0 0
3007 0 0 0
3008 0 0 0
3041 0 0 0
3042 0 0 0
3043 0 0 0
3044 0 0 0
3045 0 0 0
3046 0 0 0
3047 0 0 0
3048 0 0 0
3049 0 0 0
3050 0 0 0
3051 0 0 0
3052 0 0 0
3053 0 0 0
3054 0 0 0
3055 0 0 0
3056 0 0 0
3057 0 0 0
3058 0 0 0
3059 0 0 0
3060 0 0 0
3061 0 0 0
3062 0 0 0
3063 0 0 0
3064 0 0 0
3065 0 0 0
3066 0 0 0
3067 0 0 0
3068 0 0 0
3069 0 0 0
3070 0 0 0
3071 0 0 0
3072 0 0 0
3361 0 0 0
3362 0 0 0
3363 0 0 0
3364 0 0 0
3365 0 0 0
3366 0 0 0
3367 0 0 0
3368 0 0 0
3369 0 0 0
3370 0 0 0
3371 0 0 0
3372 0 0 0
3373 0 0 0
3374 0 0 0
3375 0 0 0
3376 0 0 0
3377 0 0 0
3378 0 0 0
3379 0 0 0
3380 0 0 0
3381 0 0 0
3382 0 0 0
3383 0 0 0
3384 0 0 0
3385 0 0 0
3386 0 0 0
3387 0 0 0
3388 0 0 0
3389 0 0 0
3390 0 0 0
3391 0 0 0
3392 0 0 0
3425 0 0 0
3426 0 0 0
3427 0 0 0
3428 0 0 0
3429 0 0 0
3430 0 0 0
3431 0 0 0
3432 0 0 0
3433 0 0 0
3434 0 0 0
3435 0 0 0
3436 0 0 0
3437 0 0 0
3438 0 0 0
3439 0 0 0
3440 0 0 0
3441 0 0 0
3442 0 0 0
3443 0 0 0
3444 0 0 0
3445 0 0 0
3446 0 0 0
3447 0 0 0
3448 0 0 0
3449 0 0 0
3450 0 0 0
3451 0 0 0
3452 0 0 0
3453 0 0 0
3454 0 0 0
3455 0 0 0
3456 0 0 0
3489 0 0 0
3490 0 0 0
3491 0 0 0
3492 0 0 0
3493 0 0 0
3494 0 0 0
3495 0 0 0
3496 0 0 0
3497 0 0 0
3498 0 0 0
3499 0 0 0
3500 0 0 0
3501 0 0 0
3502 0 0 0
3503 0 0 0
3504 0 0 0
3505 0 0 0
3506 0 0 0
3507 0 0 0
3508 0 0 0
3509 0 0 0
3510 0 0 0
3511 0 0 0
3512 0 0 0
3513 0 0 0
3514 0 0 0
3515 0 0 0
3516 0 0 0
3517 0 0 0
3518 0 0 0
3519 0 0 0
3520 0 0 0
3553 0 0 0
3554 0 0 0
3555 0 0 0
3556 0 0 0
3557 0 0 0
3558 0 0 0
3559 0 0 0
3560 0 0 0
3561 0 0 0
3562 0 0 0
3563 0 0 0
3564 0 0 0
3565 0 0 0
3566 0 0 0
3567 0 0 0
3568 0 0 0
3569 0 0 0
3570 0 0 0
3571 0 0 0
3572 0 0 0
3573 0 0 0
3574 0 0 0
3575 0 0 0
3576 0 0 0
3577 0 0 0
3578 0 0 0
3579 0 0 0
3580 0 0 0
3581 0 0 0
3582 0 0 0
3583 0 0 0
3584 0 0 0
3873 0 0 0
3874 0 0 0
3875 0 0 0
3876 0 0 0
3877 0 0 0
3878 0 0 0
3879 0 0 0
3880 0 0 0
3881 0 0 0
3882 0 0 0
3883 0 0 0
3884 0 0 0
3885 0 0 0
3886 0 0 0
3887 0 0 0
3888 0 0 0
3889 0 0 0
3890 0 0 0
3891 0 0 0
3892 0 0 0
3893 0 0 0
3894 0 0 0
3895 0 0 0
3896 0 0 0
3897 0 0 0
3898 0 0 0
3899 0 0 0
3900 0 0 0
3901 0 0 0
3902 0 0 0
3903 0 0 0
3904 0 0 0
3937 0 0 0
3938 0 0 0
3939 0 0 0
3940 0 0 0
3941 0 0 0
3942 0 0 0
3943 0 0 0
3944 0 0 0
3945 0 0 0
3946 0 0 0
3947 0 0 0
3948 0 0 0
3949 0 0 0
3950 0 0 0
3951 0 0 0
3952 0 0 0
3953 0 0 0
3954 0 0 0
3955 0 0 0
3956 0 0 0
3957 0 0 0
3958 0 0 0
3959 0 0 0
3960 0 0 0
3961 0 0 0
3962 0 0 0
3963 0 0 0
3964 0 0 0
3965 0 0 0
3966 0 0 0
3967 0 0 0
3968 0 0 0
4001 0 0 0
4002 0 0 0
4003 0 0 0
4004 0 0 0
4005 0 0 0
4006 0 0 0
4007 0 0 0
4008 0 0 0
4009 0 0 0
4010 0 0 0
4011 0 0 0
4012 0 0 0
4013 0 0 0
4014 0 0 0
4015 0 0 0
4016 0 0 0
4017 0 0 0
4018 0 0 0
4019 0 0 0
4020 0 0 0
4021 0 0 0
4022 0 0 0
4023 0 0 0
4024 0 0 0
4025 0 0 0
4026 0 0 0
4027 0 0 0
4028 0 0 0
4029 0 0 0
4030 0 0 0
4031 0 0 0
4032 0 0 0
4065 0 0 0
4066 0 0 0
4067 0 0 0
4068 0 0 0
4069 0 0 0
4070 0 0 0
4071 0 0 0
4072 0 0 0
4073 0 0 0
4074 0 0 0
4075 0 0 0
4076 0 0 0
4077 0 0 0
4078 0 0 0
4079 0 0 0
4080 0 0 0
4081 0 0 0
4082 0 0 0
4083 0 0 0
4084 0 0 0
4085 0 0 0
4086 0 0 0
4087 0 0 0
4088 0 0 0
4089 0 0 0
4090 0 0 0
4091 0 0 0
4092 0 0 0
4093 0 0 0
4094 0 0 0
4095 0 0 0
4096 0 0 0
